# Supplementary material for: Anthocyanins accumulation analysis of correlated genes by metabolome and transcriptome in green and purple peppers (Capsicum annuum)
Source: BMC Plant Biol. 2022 Jul 22;22:358. doi: 10.1186/s12870-022-03746-y (PMC9308287; doi:10.1186/s12870-022-03746-y)
Supplement: Supplementary file 2 — Additional file 2: Table s1. Summary of sample sequencing data quality. [file 12870_2022_3746_MOESM2_ESM.xlsx]

## Sheet: Sheet1
Table s1.Summary of sample sequencing data quality
sample	library	raw_reads	clean_reads	clean_bases	error_rate	Q20（%）	Q30（%）	GC_pct
L9_1	FRAS192047668-1a	46992392	46806548	7.02G	0.02	98.14	94.27	43.35
L9_3	FRAS192047669-1a	47171370	46991432	7.05G	0.02	98.16	94.34	42.52
L9_5	FRAS192047670-1a	45324576	45142326	6.77G	0.02	97.94	93.78	42.76
L29_1	FRAS192047671-1a	46837578	46410508	6.96G	0.02	98.13	94.16	42.66
L29_3	FRAS192047672-1a	50002030	49813190	7.47G	0.02	98.23	94.47	42.55
L29_5	FRAS192047673-1a	47124220	46737046	7.01G	0.02	98.00	93.89	42.69
L66_1	FRAS192047674-1a	48072634	47630746	7.14G	0.02	98.16	94.3	42.77
L66_3	FRAS192047675-1a	45868276	45462632	6.82G	0.02	98.02	93.93	42.6
L66_5	FRAS192047676-1a	46967640	46778718	7.02G	0.02	98.09	94.16	42.57
average		4.71512e+07	4.68637e+07	7.03G	0.02	98.11	94.14	42.72
Total		424360716	421773146	63.26	0.18	882.87	847.3	384.47

## Sheet: Sheet2
	7.02
	7.05
	6.77
	6.96
	7.47
	7.01
	7.14
	6.82
	7.02
