# Supplementary material for: Anthocyanins accumulation analysis of correlated genes by metabolome and transcriptome in green and purple peppers (Capsicum annuum)
Source: BMC Plant Biol. 2022 Jul 22;22:358. doi: 10.1186/s12870-022-03746-y (PMC9308287; doi:10.1186/s12870-022-03746-y)
Supplement: Supplementary file 3 — Additional file 3: Table s2. Sample and reference genome comparison statistics. [file 12870_2022_3746_MOESM3_ESM.xlsx]

## Sheet: Sheet1
Table s2.Sample and reference genome comparison statistics
sample	total_reads	total_map	unique_map	multi_map	read1_map	read2_map	positive_map	negative_map	splice_map	unsplice_map	proper_map
L9_1	46806548	40320710(86.14%)	38850159(83.0%)	1470551(3.14%)	19450372(41.55%)	19399787(41.45%)	19424214(41.5%)	19425945(41.5%)	14537475(31.06%)	24312684(51.94%)	37867066(80.9%)
L9_3	46991432	44634550(94.98%)	43033668(91.58%)	1600882(3.41%)	21536849(45.83%)	21496819(45.75%)	21518054(45.79%)	21515614(45.79%)	15762143(33.54%)	27271525(58.04%)	41998310(89.37%)
L9_5	45142326	42901821(95.04%)	41341258(91.58%)	1560563(3.46%)	20723745(45.91%)	20617513(45.67%)	20670309(45.79%)	20670949(45.79%)	15563240(34.48%)	25778018(57.1%)	40354110(89.39%)
L29_1	46410508	44047513(94.91%)	42426034(91.41%)	1621479(3.49%)	21247820(45.78%)	21178214(45.63%)	21217127(45.72%)	21208907(45.7%)	15591733(33.6%)	26834301(57.82%)	41373442(89.15%)
L29_3	49813190	47244187(94.84%)	45494579(91.33%)	1749608(3.51%)	22756136(45.68%)	22738443(45.65%)	22752468(45.68%)	22742111(45.65%)	16224640(32.57%)	29269939(58.76%)	44375096(89.08%)
L29_5	46737046	44244172(94.67%)	42595487(91.14%)	1648685(3.53%)	21330377(45.64%)	21265110(45.5%)	21296680(45.57%)	21298807(45.57%)	15543664(33.26%)	27051823(57.88%)	41455990(88.7%)
L66_1	47630746	45166858(94.83%)	43292037(90.89%)	1874821(3.94%)	21670244(45.5%)	21621793(45.39%)	21633599(45.42%)	21658438(45.47%)	15647799(32.85%)	27644238(58.04%)	42243822(88.69%)
L66_3	45462632	43142302(94.9%)	41342368(90.94%)	1799934(3.96%)	20702683(45.54%)	20639685(45.4%)	20664978(45.45%)	20677390(45.48%)	14840083(32.64%)	26502285(58.29%)	40393054(88.85%)
L66_5	46778718	44437639(95.0%)	42746931(91.38%)	1690708(3.61%)	21404995(45.76%)	21341936(45.62%)	21366307(45.68%)	21380624(45.71%)	15595089(33.34%)	27151842(58.04%)	41762650(89.28%)
