# Supplementary material for: Anthocyanins accumulation analysis of correlated genes by metabolome and transcriptome in green and purple peppers (Capsicum annuum)
Source: BMC Plant Biol. 2022 Jul 22;22:358. doi: 10.1186/s12870-022-03746-y (PMC9308287; doi:10.1186/s12870-022-03746-y)
Supplement: Supplementary file 4 — Additional file 4: Table S3. Results of gene expression in purple vs green peppers. [file 12870_2022_3746_MOESM4_ESM.xlsx]

## Sheet: S3 2224 DEGs
Table S3.Results of gene expression in purple vs green peppers
gene_id	L29_1	L29_3	L29_5	L66_1	L66_3	L66_5	L9_1	L9_3	L9_5	gene_name	gene_chr	gene_start	gene_end	gene_strand	gene_length	gene_biotype	gene_description	tf_family
novel.2024	15.4318	19.5427	20.4959	35.9371	24.2463	20.2135	253.167	236.448	263.584	-	NC_029988.1	167623228	167625097	-	945	-	-	-
107845901	16.9196	17.3512	16.6827	32.1878	40.2648	46.1005	0.0857272	0.311801	0.280903	LOC107845901	NC_029986.1	129942393	129948865	+	3054	lncRNA	uncharacterized LOC107845901%2C transcript variant X3	-
107852667	1.70412	2.35871	2.45635	28.7329	32.984	20.0256	40.4304	38.9326	43.7408	LOC107852667	NW_015960575.1	192384	200578	-	1141	lncRNA	uncharacterized LOC107852667%2C transcript variant X3	-
107860206	342.376	391.96	479.609	80.2855	239.372	458.462	39.6369	39.0125	33.3458	LOC107860206	NC_029978.1	153848480	153851123	-	1362	protein_coding	peroxidase 51	-
107878262	229.173	146.393	213.344	10.6605	57.3987	68.047	12.9525	10.8508	10.4774	LOC107878262	NC_029983.1	188081790	188083688	-	1233	protein_coding	peroxidase 3-like	-
107845780	0.932008	0.834061	0.929592	19.3979	13.3115	15.4056	38.3069	52.9181	31.3241	LOC107845780	NC_029986.1	10223684	10225352	+	1669	protein_coding	anthocyanin 5-aromatic acyltransferase-like	-
107850813	0.407845	0.486645	0.341177	0.965514	0.53338	0.709627	14.7449	16.3783	14.9776	LOC107850813	NC_029977.1	297577811	297618703	+	1907	protein_coding	uncharacterized LOC107850813%2C transcript variant X1	Peptidase_C48
107868406	231.043	111.578	168.641	519.468	541.611	239.662	2.94386	4.51985	4.55798	LOC107868406	NC_029980.1	213349015	213423740	+	1085	protein_coding	kirola-like%2C transcript variant X1	-
107853924	27.4284	27.2096	18.7275	4.28053	1.3586	2.05158	0.480646	0.385627	0.217984	LOC107853924	NW_015960999.1	457	3801	+	1852	protein_coding	phytochrome B-like	HisKA
107856533	16.6663	12.0524	13.538	0	0	0.0193129	0.136006	0.159001	0.187248	LOC107856533	NW_015961669.1	36677	39371	-	2695	protein_coding	subtilisin-like protease SBT1.9	Peptidase_S8
107847904	20.3131	21.6391	19.1352	17.4616	15.971	16.4806	2.28397	2.64084	2.69029	LOC107847904	NC_029987.1	200223563	200226543	+	1857	protein_coding	UDP-glucose flavonoid 3-O-glucosyltransferase 6-like	UDPGT
107876273	0.883201	0.843075	1.36399	0.178705	1.60865	0.472837	21.1864	19.3642	23.9798	LOC107876273	NC_029983.1	508169	532166	+	1431	pseudogene	-	Pkinase
107843460	0.644695	1.10773	0.730144	188.845	282.938	172.712	33.6812	43.8864	35.6723	LOC107843460	NC_029986.1	172172972	172175022	+	754	protein_coding	non-specific lipid-transfer protein 2	-
107866341	43.2758	96.4989	62.3312	17.2597	45.8912	65.713	0.216245	0.112359	0.0297719	LOC107866341	NC_029977.1	6731697	6733559	+	1695	protein_coding	leucoanthocyanidin dioxygenase	2OG-FeII_Oxy
107879834	71.4922	56.6576	59.2564	9.10474	13.6235	17.6604	6.63129	4.94892	6.63198	LOC107879834	NC_029984.1	134064641	134065477	+	837	protein_coding	uncharacterized LOC107879834	-
107871259	0.19496	0.351527	0.245334	6.40457	3.29223	1.36847	17.4774	11.3089	18.8001	LOC107871259	NC_029981.1	206029738	206036977	+	2244	protein_coding	dihydroxy-acid dehydratase%2C chloroplastic-like	ILVD_EDD
107858656	37.2038	31.2122	30.3304	11.527	21.0602	27.7129	3.12474	3.36539	2.0466	LOC107858656	NC_029978.1	84580796	84582521	+	1726	protein_coding	uncharacterized protein At4g06744-like	-
107843659	182.772	340.819	227.536	311.896	377.666	415.556	0	0.116911	0	LOC107843659	NC_029986.1	193359247	193360875	-	1629	protein_coding	anthocyanidin 3-O-glucosyltransferase-like	UDPGT
107873040	667.777	770.393	816.652	554.25	599.024	534.863	211.601	211.645	224.262	LOC107873040	NC_029982.1	55150011	55153478	-	876	protein_coding	40S ribosomal protein S15a-1	-
107860031	69.6261	122.314	73.0742	67.4787	81.9679	90.5741	0	0.0644277	0.102429	LOC107860031	NC_029978.1	150183386	150185400	-	1478	protein_coding	dihydroflavonol-4-reductase	Epimerase
107867215	316.614	586.482	423.299	442.842	522.376	641.356	46.3268	49.543	41.1462	LOC107867215	NC_029980.1	10535951	10540987	+	937	protein_coding	cytochrome b5	-
107843915	0.121222	0.115715	0.0624041	1.62619	2.00254	1.7847	18.3463	31.7018	20.6698	LOC107843915	NC_029986.1	202806164	202808879	-	1604	protein_coding	heat stress transcription factor B-3-like%2C transcript variant X2	HSF_DNA-bind
107842687	10.5463	24.5315	15.5475	8.1082	13.0642	14.3703	0.0746166	0.0169619	0.107866	LOC107842687	NC_029985.1	158532914	158566304	+	2807	protein_coding	truncated basic helix-loop-helix protein A%2C transcript variant X4	HLH
107860050	35.4703	22.33	19.8605	52.4973	44.6011	39.5017	0	0.0335592	0	LOC107860050	NC_029978.1	150623772	150632256	-	5675	protein_coding	uncharacterized LOC107860050%2C transcript variant X2	-
107871710	0.129239	0.107947	0.0997967	1.92071	2.63314	2.1103	4.94213	6.80398	5.45051	LOC107871710	NC_029981.1	32631768	32662209	+	3009	protein_coding	uncharacterized LOC107871710	Peptidase_S10
107851884	127.091	289.261	214	156.925	253.686	323.575	0.0318893	0	0.0614657	LOC107851884	NC_029988.1	28111547	28114518	-	1642	protein_coding	acetyl-CoA-benzylalcohol acetyltransferase-like	-
107850768	19.1683	13.403	16.6511	6.41976	20.7054	26.6244	0.455323	1.11605	0.476969	LOC107850768	NC_029988.1	226420779	226427493	+	2645	protein_coding	probable 1-deoxy-D-xylulose-5-phosphate synthase 2%2C chloroplastic	-
107871304	7.46319	6.04268	6.22895	9.88008	7.61471	9.06657	0.943576	1.06389	0.872984	LOC107871304	NC_029981.1	208425933	208430814	-	4162	protein_coding	putative late blight resistance protein homolog R1A-3%2C transcript variant X3	NB-ARC
107843938	57.507	42.1037	55.7385	5.19113	39.9059	42.1468	6.30205	8.63513	5.51374	LOC107843938	NC_029986.1	203268096	203272521	-	1803	protein_coding	squamosa promoter-binding-like protein 9	SBP
novel.2098	0.134654	0.0642681	0.277275	0.0708385	1.85369	2.52312	0.217571	0.593502	0	-	NW_015960517.1	2277319	2278342	+	722	-	PF00249:Myb-like DNA-binding domain	Myb_DNA-binding
107863184	15.9756	11.1841	13.3651	20.9078	15.0646	15.4091	59.5808	71.6316	63.1848	LOC107863184	NC_029979.1	47139310	47147881	+	3344	protein_coding	uncharacterized LOC107863184%2C transcript variant X1	AAA
107846296	2.01208	2.24805	1.78911	6.76005	3.39942	1.68925	10.9601	11.9366	11.2035	LOC107846296	NC_029987.1	34746012	34751839	-	2126	pseudogene	-	ubiquitin
107872974	32.0399	21.7694	22.3472	3.35975	7.41357	11.4585	2.9981	2.57819	1.70227	LOC107872974	NC_029982.1	46621909	46626512	+	2253	protein_coding	protein NRT1/ PTR FAMILY 6.3-like	-
107852849	46.7404	56.3448	33.4112	27.048	39.4155	37.8924	0.143852	0	0.346589	LOC107852849	NW_015960668.1	118812	120235	-	728	protein_coding	transcription factor MYB3-like	Myb_DNA-binding
107848667	270.3	533.082	350.474	85.3925	169.801	242.357	0	0	0	LOC107848667	NC_029987.1	5031398	5034415	+	1816	protein_coding	flavonoid 3'%2C5'-hydroxylase 2	p450
107867843	0.767976	0.570177	0.849265	0.20949	0.532526	1.15731	19.1494	30.8963	12.6675	LOC107867843	NC_029980.1	74751149	74753183	+	1709	protein_coding	anthocyanidin 3-O-glucoside 2'''-O-xylosyltransferase-like	UDPGT
107859376	21.2934	22.9174	24.7183	5.98035	4.20428	6.35844	0.548295	0.415463	0.440343	LOC107859376	NC_029977.1	6844299	6844871	+	573	protein_coding	cytochrome P450 76C4-like	p450
107851734	73.2402	63.162	81.5164	21.2963	65.2619	97.0468	9.80696	11.6243	14.2614	LOC107851734	NC_029988.1	4466761	4467674	+	598	lncRNA	uncharacterized LOC107851734	-
107851825	181.22	309.483	213.703	230.818	337.128	386.961	0	0.047517	0	LOC107851825	NC_029988.1	4352959	4355697	+	2004	protein_coding	crocetin glucosyltransferase%2C chloroplastic	UDPGT
107861273	302.087	451.85	295.361	310.9	583.776	644.537	0	0	0	LOC107861273	NC_029978.1	142882329	142884037	+	965	protein_coding	glutathione S-transferase F11	GST_C
novel.969	3.92753	3.78397	3.93087	1.24932	0.985791	1.46698	0.177099	0.125248	0.18964	-	NC_029982.1	48560056	48575916	+	2661	-	PF00385:Chromo (CHRromatin Organisation MOdifier) domain	Chromo
107875250	5.80448	10.2057	10.33	15.0057	21.7038	22.2119	0	0.156297	0.0414143	LOC107875250	NC_029982.1	773325	776902	-	2437	protein_coding	zinc finger BED domain-containing protein DAYSLEEPER-like%2C transcript variant X2	-
107866178	85.0675	90.1089	90.4901	188.908	130.987	55.4064	282.165	246.354	229.038	LOC107866178	NC_029979.1	59552619	59553523	+	620	protein_coding	patellin-2%2C transcript variant X1	HMA
107851541	12.4243	13.54	12.019	1.96085	5.21662	9.06274	1.47774	2.23102	1.23606	LOC107851541	NC_029988.1	9363728	9365818	-	1878	protein_coding	uncharacterized protein At3g61260	-
novel.19	8.83449	7.4227	7.58685	7.83887	4.61813	5.27459	36.0922	35.091	28.4437	-	NC_029977.1	29037604	29047473	+	1194	-	-	-
novel.1158	6.24676	6.02214	6.14429	6.27901	5.59927	5.54342	1.08531	0.592114	0.675848	-	NC_029983.1	165255374	165258530	+	3136	-	-	-
107841898	0	0	0	0	0	0	148.278	153.11	174.982	LOC107841898	NC_029977.1	202990916	202995535	-	862	lncRNA	uncharacterized LOC107841898%2C transcript variant X3	-
107867890	1.60192	1.92461	1.10902	5.69574	3.25465	1.44907	14.4293	10.9021	17.4041	LOC107867890	NC_029980.1	99262019	99267194	-	1760	pseudogene	-	Aa_trans
107873672	15.3505	12.1391	15.3398	9.50069	11.2704	9.50729	0.81056	0.51592	0.4687	LOC107873672	NC_029982.1	216736623	216746900	-	646	lncRNA	uncharacterized LOC107873672	-
107868304	23.2305	25.8384	28.3957	3.49942	8.002	19.7784	4.46456	3.85908	2.33725	LOC107868304	NC_029977.1	13671465	13672414	-	950	protein_coding	proline-rich receptor-like protein kinase PERK2	-
107863671	38.6841	33.2923	43.8533	10.3364	45.0364	50.1193	9.15423	8.32379	5.89327	LOC107863671	NC_029979.1	149502186	149520244	-	1430	protein_coding	squamosa promoter-binding-like protein 17	SBP
107859669	73.0048	85.0306	94.216	59.9873	62.412	46.405	232.44	218.034	241.594	LOC107859669	NC_029978.1	143087666	143092165	-	2979	protein_coding	probable galactinol--sucrose galactosyltransferase 6	-
107843957	10.9043	10.9826	11.5601	12.5188	9.69883	8.75517	0	0	0	LOC107843957	NC_029986.1	203476793	203498688	-	8412	protein_coding	uncharacterized LOC107843957	NB-ARC
107863229	350.925	1034.1	726.39	197.44	485.603	628.161	0.645119	2.2975	0.440388	LOC107863229	NC_029979.1	52360941	52367393	+	1948	protein_coding	protein DETOXIFICATION 35-like%2C transcript variant X2	MatE
107868350	6.49939	6.65649	6.70909	5.28906	5.98349	7.55717	19.9093	16.578	18.9589	LOC107868350	NC_029980.1	210303385	210320275	-	2872	protein_coding	protein FRIGIDA-ESSENTIAL 1-like%2C transcript variant X3	-
107875725	10.3296	7.54026	8.75841	4.82394	11.1327	15.7328	34.5114	32.2463	36.8726	LOC107875725	NC_029982.1	10957953	10959141	-	880	protein_coding	hyoscyamine 6-dioxygenase-like	2OG-FeII_Oxy
107863443	8744.48	3020.32	7497.62	1541.94	6186.91	7096.41	596.66	666.475	522.318	LOC107863443	NC_029979.1	84642105	84643117	-	1013	protein_coding	putative glycine-rich cell wall structural protein 1	-
novel.926	6.73229	7.11744	5.92527	2.13265	3.0295	2.9454	0.038989	0.141808	0.22545	-	NC_029981.1	208383268	208384610	-	1343	-	-	-
107864264	0.15706	0	0.0808531	0.413129	0.95134	0.252254	51.4317	49.9196	41.9033	LOC107864264	NC_029979.1	243592926	243598411	+	619	protein_coding	sm-like protein LSM5	-
107871438	1212.05	1035.87	1156.92	458.27	524.768	672.209	371.708	443.939	330.766	LOC107871438	NC_029981.1	216635246	216638445	-	577	protein_coding	uncharacterized LOC107871438	-
107875407	59.3494	105.156	69.8651	45.48	95.0778	117.22	4.58249	10.6938	5.00309	LOC107875407	NC_029982.1	3509250	3512640	+	1634	protein_coding	trans-cinnamate 4-monooxygenase-like	p450
novel.1267	20.3354	17.4172	12.512	23.5943	14.8409	10.9988	2.36305	1.77351	2.74729	-	NC_029983.1	218032527	218043601	-	1396	-	-	-
107859182	3.40863	6.64901	9.80362	24.91	16.0767	22.8505	71.1998	72.906	57.002	LOC107859182	NC_029978.1	129568398	129574808	+	1312	protein_coding	protein SRG1-like	2OG-FeII_Oxy
107847882	2.6698	3.38235	3.07813	7.37861	7.12709	7.31128	0.0132529	0.19281	0.114951	LOC107847882	NC_029987.1	216134303	216144161	+	3951	protein_coding	putative late blight resistance protein homolog R1B-8%2C transcript variant X2	NB-ARC
novel.1052	10.9595	11.7741	11.9083	8.78663	10.2437	13.0771	28.4463	26.0836	27.2048	-	NC_029982.1	43830574	43832977	-	2404	-	-	-
novel.927	18.5181	16.7161	21.2419	9.84787	8.75616	16.5951	1.51774	1.47864	0.626873	-	NC_029981.1	208405657	208422578	-	483	-	-	-
107840901	30.1382	28.1061	44.1138	7.48915	19.2724	30.2996	7.3307	7.37987	6.56023	LOC107840901	NC_029985.1	5641888	5645063	+	1400	protein_coding	(RS)-norcoclaurine 6-O-methyltransferase-like	-
107859984	91.1153	70.7188	72.2231	40.4901	47.2511	52.5066	27.0108	21.1795	24.3432	LOC107859984	NC_029978.1	149600805	149603656	-	1704	protein_coding	tubby-like F-box protein 5%2C transcript variant X4	Tub
107848285	3.18991	3.68406	3.24373	2.22371	0.621654	3.66855	0.5939	0.552881	0.681384	LOC107848285	NC_029987.1	199606413	199611010	+	3703	protein_coding	pentatricopeptide repeat-containing protein At2g02980%2C chloroplastic	PPR
novel.370	3.46219	3.7485	4.18662	0.586754	0.230311	0.273677	19.0977	14.5431	13.8461	-	NC_029978.1	152128496	152130587	-	2092	-	-	-
107873200	0	0	0	0	0	0	12.371	10.583	12.2752	LOC107873200	NC_029982.1	90585228	90603422	+	4148	protein_coding	uncharacterized LOC107873200%2C transcript variant X7	RVT_2
107859925	66.2084	58.8779	41.8539	34.3255	190.261	138.881	10.6055	13.1042	8.47584	LOC107859925	NC_029978.1	148576337	148577957	-	1417	protein_coding	galactinol synthase 2	Glyco_transf_8
107877537	591.764	102.822	204.255	797.569	5801.8	9719.87	0.510021	0.386461	1.14689	LOC107877537	NC_029983.1	5125178	5126167	-	616	protein_coding	flower-specific defensin-like	-
107878416	36.5266	33.0201	32.8097	37.2684	38.27	32.0916	74.9915	85.4	81.4136	LOC107878416	NC_029983.1	204042588	204050240	+	1231	protein_coding	ras-related protein YPT3	Ras
107843099	14.051	25.4822	22.6427	18.0084	37.6567	47.8383	1.99317	3.53031	2.90134	LOC107843099	NC_029985.1	233961666	233965699	-	2522	protein_coding	phenylalanine ammonia-lyase	-
107862541	15.2258	17.7979	12.723	23.9155	24.8211	18.2087	4.45547	3.47433	3.09746	LOC107862541	NC_029979.1	19426447	19434437	-	3796	protein_coding	uncharacterized LOC107862541%2C transcript variant X1	-
novel.2190	7.84839	7.67545	7.92213	0.0607187	0	0.0617907	1.65769	1.65804	2.27654	-	NW_015961166.1	2493	5111	-	2527	-	PF03195:Protein of unknown function DUF260	-
107865276	0	0	0	4.95301	5.98902	3.21837	13.0407	9.45719	6.04868	LOC107865276	NC_029977.1	4185874	4193886	-	5256	lncRNA	uncharacterized LOC107865276	-
107878838	14.0487	17.2311	13.8668	0.189505	0.0440795	0.160709	0	0	0.0103877	LOC107878838	NC_029983.1	220034708	220047738	-	4858	protein_coding	kinesin KP1	Kinesin
107879110	26.9735	29.5081	26.1607	53.2935	46.0194	30.521	11.5457	11.9546	13.1658	LOC107879110	NC_029977.1	146539610	146547555	-	4381	protein_coding	phytochrome B	HATPase_c
107843578	5.73819	11.7182	9.12826	4.60234	2.69356	5.01095	0.759973	0.783169	0.317379	LOC107843578	NC_029986.1	188488325	188493644	+	2067	protein_coding	probable 2-oxoglutarate-dependent dioxygenase AOP1	2OG-FeII_Oxy
107869650	8.6188	17.6611	34.6669	11.6075	28.286	52.4791	0.371363	0.619069	0.417545	LOC107869650	NC_029980.1	63847116	63848847	-	846	protein_coding	gibberellin-regulated protein 9-like%2C transcript variant X1	-
107875467	10.9512	9.17364	10.0863	6.54504	4.38942	2.15373	30.4944	31.9968	26.6818	LOC107875467	NC_029982.1	4834490	4840146	-	1305	protein_coding	gibberellin 2-beta-dioxygenase 8	2OG-FeII_Oxy
107847909	17.5892	21.3946	18.1644	7.85127	11.5639	8.58913	6.40173	5.63827	6.66758	LOC107847909	NC_029987.1	201981197	201991798	+	1824	protein_coding	probable WRKY transcription factor 57	WRKY
107873719	18.1177	19.5135	19.4983	53.0876	53.0827	58.1976	4.3451	3.95093	2.839	LOC107873719	NC_029982.1	218211317	218214998	+	711	protein_coding	universal stress protein A homolog 1-like	Usp
107843196	17.9013	14.7262	20.9033	14.3176	26.2063	47.2176	2.97869	1.78189	2.11523	LOC107843196	NC_029985.1	236824816	236826381	-	668	protein_coding	putative phytosulfokines 6	-
107864626	4.88346	5.73322	4.56558	12.8454	11.0036	7.51276	18.8951	15.3667	16.8405	LOC107864626	NC_029979.1	257473990	257488055	+	1732	protein_coding	phosphatidate cytidylyltransferase 1-like%2C transcript variant X2	-
107840844	9.25273	9.55078	8.25018	7.96527	5.46071	2.93898	26.1811	27.6653	24.6342	LOC107840844	NC_029985.1	4840859	4842698	-	1098	protein_coding	tetraspanin-8-like	Tetraspannin
107842752	0.210889	0.603925	0.108564	109.003	98.7079	86.9355	37.8234	35.5799	85.0542	LOC107842752	NC_029985.1	177780094	177782411	+	922	lncRNA	uncharacterized LOC107842752	-
novel.395	26.2891	38.7828	28.181	143.236	77.4711	46.7373	0	0	0	-	NC_029979.1	8765376	8767862	+	1078	-	-	-
107861697	121.237	297.885	191.186	60.2116	99.8868	110.911	0.47961	1.18004	2.61017	LOC107861697	NC_029979.1	1938578	1940433	-	1856	protein_coding	anthocyanidin 3-O-glucosyltransferase	UDPGT
107846018	13.9898	16.2701	18.9162	24.6877	8.58112	7.44226	3.33821	2.81856	1.83837	LOC107846018	NC_029986.1	149588869	149591376	-	1098	protein_coding	polyubiquitin 11-like	ubiquitin
107863562	9.35844	10.2829	19.0626	51.9246	15.3485	15.7875	158.682	75.3088	172.568	LOC107863562	NC_029979.1	109026601	109027322	+	722	protein_coding	putative glycine-rich cell wall structural protein 1	-
107873682	12.8482	11.8312	12.1717	9.82208	6.54238	7.96681	0	0	0	LOC107873682	NC_029982.1	216913408	216916629	-	2463	lncRNA	uncharacterized LOC107873682%2C transcript variant X2	-
107843666	0.265497	0.230395	0.0745502	0.787243	0.478461	0.335963	4.60184	3.07327	4.05911	LOC107843666	NC_029986.1	195209635	195257909	-	2014	protein_coding	uncharacterized LOC107843666	-
107868192	44.541	41.1302	50.1977	26.3754	29.2879	27.3079	0	0	0	LOC107868192	NC_029980.1	199497410	199510016	+	669	lncRNA	uncharacterized LOC107868192%2C transcript variant X2	-
107841786	7.20578	7.16592	11.8083	3.33981	0.637923	1.68698	42.1793	34.6538	45.8692	LOC107841786	NC_029985.1	14626235	14631686	+	2098	protein_coding	gamma aminobutyrate transaminase 3%2C chloroplastic%2C transcript variant X1	Aminotran_3
107843586	0.666906	0.424405	0.228878	0.155931	0.0816075	0.0793421	8.6206	12.0482	10.7696	LOC107843586	NC_029986.1	189377541	189382323	+	656	lncRNA	uncharacterized LOC107843586%2C transcript variant X4	-
novel.819	1.05539	0.533351	0.575265	0.979797	0.068371	0	8.29235	13.4384	11.5363	-	NC_029981.1	178068907	178070320	+	783	-	-	-
107845530	34.9819	19.9969	25.9177	68.0112	55.4783	45.1086	114.293	135.439	100.806	LOC107845530	NC_029986.1	13271838	13273517	+	1680	protein_coding	anthocyanin 5-aromatic acyltransferase-like	-
107850167	23.1586	64.9792	46.3882	9.70547	32.5905	58.5378	0.44034	1.09673	0.38747	LOC107850167	NC_029988.1	40962	48060	+	2735	protein_coding	probable acyl-activating enzyme 18%2C peroxisomal	AMP-binding
107869998	3.73519	3.46505	4.68523	6.91902	7.99541	8.16777	0.340014	0.154585	0.327684	LOC107869998	NC_029981.1	369990	373608	-	1848	protein_coding	microcephalin-like	-
107860487	0.114646	0.0820783	0.0590189	0.0301565	0.126261	0.0306889	4.72371	7.86048	3.42175	LOC107860487	NC_029978.1	159102285	159103980	+	1696	protein_coding	UDP-glycosyltransferase 708D1-like	UDPGT
107841777	0.0745553	0.711681	0.614086	16.9439	26.1104	15.2473	54.6912	53.527	120.121	LOC107841777	NC_029977.1	200335593	200338322	-	652	lncRNA	uncharacterized LOC107841777%2C transcript variant X2	-
novel.2191	34.1147	32.9509	37.5534	37.029	50.713	52.1206	0	0	0	-	NW_015961169.1	172082	174801	+	721	-	-	-
107859478	18.5506	31.8258	36.5616	3.42563	16.455	15.728	2.88182	5.29023	4.00877	LOC107859478	NC_029978.1	138958588	138962660	+	1926	protein_coding	sugar carrier protein C	Sugar_tr
novel.2079	8.09903	7.89718	7.4103	8.17195	4.26813	7.01205	0	0	0	-	NW_015960416.1	4664	7736	-	3073	-	-	-
107843429	13.4591	15.4493	12.9604	22.8528	19.7118	17.2993	0	0	0	LOC107843429	NC_029986.1	167685812	167695100	-	1730	protein_coding	uncharacterized LOC107843429	-
novel.427	0	0	0	0	0	0	20.2181	26.3476	18.7217	-	NC_029979.1	46683953	46688285	+	1124	-	-	-
107867429	26.3284	14.0886	22.1564	12.3731	19.0858	42.9234	3.69253	2.79797	2.76782	LOC107867429	NC_029980.1	22085224	22087654	+	1021	protein_coding	uncharacterized LOC107867429	-
107843406	10.7803	13.4388	12.4423	14.0876	12.0893	11.1739	0	0	0	LOC107843406	NC_029986.1	165797118	165803871	+	1975	lncRNA	uncharacterized LOC107843406%2C transcript variant X2	-
107842573	4.90889	4.29402	4.98367	0	0	0	11.6258	12.6653	12.9976	LOC107842573	NC_029985.1	120766402	120769945	+	2842	lncRNA	uncharacterized LOC107842573%2C transcript variant X4	-
107878820	8.25693	6.87131	7.3677	4.96752	6.31875	4.08045	1.82447	2.26033	1.93413	LOC107878820	NC_029983.1	219826118	219830659	-	2296	protein_coding	cellulose synthase-like protein E1	-
107859693	16.012	9.31319	11.2564	3.26075	6.82612	9.95495	2.10191	2.07987	1.37031	LOC107859693	NC_029978.1	143394174	143400793	+	1694	protein_coding	3beta-hydroxysteroid-dehydrogenase/decarboxylase-like	-
novel.132	2.72432	3.17508	2.49506	3.31637	2.94797	3.27316	0.460664	0.294763	0.27953	-	NC_029977.1	17293504	17296704	-	3069	-	-	-
novel.843	5.54447	6.7239	3.84156	3.81573	3.2643	1.56817	0.0375625	0.102465	0.144801	-	NC_029981.1	207267445	207272152	+	1394	-	-	-
107865081	2.68988	2.01746	1.58255	0	0	0.041145	10.845	10.4634	10.9703	LOC107865081	NC_029979.1	53823876	53827206	+	1265	protein_coding	uncharacterized LOC107865081	-
107868022	4.31516	6.4729	5.29676	1.8043	2.45639	3.74432	0	0	0	LOC107868022	NC_029980.1	148995736	149011967	+	4337	protein_coding	uncharacterized LOC107868022%2C transcript variant X7	-
107851664	1.81768	2.03255	2.62004	1.91249	2.34499	0.333644	11.636	16.3794	11.9689	LOC107851664	NC_029988.1	207202640	207204868	-	936	protein_coding	ferredoxin%2C root R-B2-like	Fer2
107844825	0	0	0.257537	0	0	0	31.1658	20.4168	22.9379	LOC107844825	NC_029986.1	142209963	142213603	+	583	lncRNA	uncharacterized LOC107844825	-
107854136	5.93452	6.85973	6.35266	4.12138	4.02198	4.91945	0	0	0	LOC107854136	NW_015961091.1	389227	393104	-	3301	protein_coding	cyclin-dependent kinase G-2-like%2C transcript variant X9	Pkinase
107853356	0	0	0	0	0	0	30.4967	29.9724	33.6686	LOC107853356	NW_015960834.1	1435784	1438680	-	637	lncRNA	uncharacterized LOC107853356	-
107854046	5.04593	4.69059	4.3248	0.111186	0	0.0282872	0.455323	0.414018	0.795346	LOC107854046	NW_015961051.1	77187	80276	+	1840	protein_coding	pleiotropic drug resistance protein 1-like	-
107852204	28.1503	28.0487	32.1951	14.8856	17.7383	17.8674	0	0	0	LOC107852204	NW_015960450.1	3422	9434	-	670	lncRNA	uncharacterized LOC107852204	-
107851781	7.45062	7.80332	7.18055	9.36296	7.86963	7.40634	0	0	0	LOC107851781	NC_029988.1	20390106	20394919	+	2551	protein_coding	cell differentiation protein RCD1 homolog%2C transcript variant X2	-
novel.2140	0.336479	0.492495	0.346433	0.141612	0.0494089	0	4.71187	7.88774	3.42322	-	NW_015960826.1	1585335	1587501	-	2167	-	-	-
107853385	1.55934	1.41468	1.3799	0.216948	0.439971	0.427757	0.0971726	0.10098	0.066892	LOC107853385	NW_015960838.1	64128	69511	+	3772	protein_coding	serine/threonine-protein kinase KIPK-like%2C transcript variant X1	Pkinase
107870855	33.1394	43.3754	36.6004	49.1885	42.5017	118.987	10.9278	8.03195	5.88007	LOC107870855	NC_029977.1	30250532	30251681	+	1150	protein_coding	glycine-rich cell wall structural protein 1.8-like	-
107854312	13.3562	15.2678	14.5662	6.14161	8.60765	10.2755	4.79572	5.1359	5.20382	LOC107854312	NW_015961135.1	229000	247213	+	1474	lncRNA	uncharacterized LOC107854312%2C transcript variant X4	-
107842854	15.9211	19.2936	14.3576	30.4734	30.1559	21.037	44.2737	47.7779	46.3606	LOC107842854	NC_029985.1	200167689	200169801	+	861	protein_coding	glutathione S-transferase U8-like	GST_N
107877192	28.4668	31.0668	32.2227	17.1652	24.0172	23.5287	0	0	0	LOC107877192	NC_029983.1	162892432	162896673	+	584	lncRNA	uncharacterized LOC107877192	-
107855997	0	0	0	0	0	0	3.63888	3.77656	4.60736	LOC107855997	NW_015961509.1	1412852	1426682	+	4173	lncRNA	uncharacterized LOC107855997%2C transcript variant X7	-
novel.2201	0	0.155972	0	17.5356	21.2338	26.3304	35.9055	36.0091	37.9111	-	NW_015961188.1	52008	52758	-	595	-	-	-
novel.256	2.5325	1.27588	2.46257	0	0.154948	0.753233	14.1704	16.8124	13.8026	-	NC_029978.1	92457893	92470938	+	691	-	-	-
107848472	10.4244	10.3233	9.72838	10.4109	10.5596	9.78892	3.09249	3.27606	2.34377	LOC107848472	NC_029987.1	204273709	204288531	-	1744	lncRNA	uncharacterized LOC107848472%2C transcript variant X2	-
107845357	14.8136	13.5479	13.471	29.1193	27.9884	23.3173	0	0	0	LOC107845357	NC_029986.1	22692954	22695804	-	1096	lncRNA	uncharacterized LOC107845357	-
107863034	28.2358	24.2616	27.0793	12.9488	21.4637	24.5698	11.572	12.2155	12.6051	LOC107863034	NC_029979.1	38565450	38567811	+	2362	protein_coding	transcription factor TCP21-like	TCP
107840388	38.8704	43.4332	45.0644	48.3674	52.0483	51.64	20.3824	16.8668	17.5419	LOC107840388	NC_029984.1	148078788	148083430	+	1657	protein_coding	tyrosine--tRNA ligase 1%2C cytoplasmic	-
107850550	14.9235	11.9164	14.6249	28.8564	18.8516	12.6172	32.6398	36.6261	31.7703	LOC107850550	NC_029988.1	211265519	211269959	-	2570	protein_coding	uncharacterized LOC107850550%2C transcript variant X4	OTU
107858658	6.62706	8.21384	7.32323	16.6469	14.3294	13.4486	1.79399	1.63125	1.40476	LOC107858658	NC_029978.1	84848642	84872916	-	1401	protein_coding	CBS domain-containing protein CBSX1%2C chloroplastic-like%2C transcript variant X1	CBS
novel.1549	0	0	0	0	0	0.0511784	13.5925	20.6459	10.7675	-	NC_029986.1	10211189	10212615	+	1017	-	-	-
novel.1011	0	0	0	0	0	0	5.02361	4.24283	5.02276	-	NC_029982.1	212857724	212863372	+	2783	-	PF14244:gag-polypeptide of LTR copia-type	-
novel.2196	0	0	0.148291	0.681939	0.237931	0	30.7191	33.011	21.9796	-	NW_015961180.1	1634834	1643348	+	675	-	-	-
107860794	3.78744	2.83507	1.85155	6.33584	6.84185	3.55936	12.9731	13.5577	15.1616	LOC107860794	NC_029978.1	163492585	163496403	+	1784	protein_coding	serine/threonine-protein kinase CDL1	Pkinase
107860495	35.3107	38.1167	36.2194	26.1456	36.3075	45.0167	14.8591	15.9353	11.7508	LOC107860495	NC_029978.1	159188191	159193869	+	1473	protein_coding	chorismate mutase 1%2C chloroplastic	-
107869054	0.999814	1.77244	0.686261	0.300561	0.3146	1.22347	9.28262	11.0986	9.1437	LOC107869054	NC_029980.1	189440382	189441402	-	1021	pseudogene	-	-
107876837	12.8048	6.2999	7.90114	1.70715	5.91608	9.15601	1.01559	1.31003	0.546288	LOC107876837	NC_029977.1	92037556	92054730	-	2217	protein_coding	beta-glucosidase 40	Glyco_hydro_1
107870542	0.240644	0.717846	0.650377	2.05721	3.08088	1.41716	5.86482	8.66209	20.3602	LOC107870542	NC_029981.1	34644082	34645697	+	1616	protein_coding	U-box domain-containing protein 21-like	U-box
107853393	2.25686	2.72076	2.57401	1.29987	0.782073	1.99986	0	0	0	LOC107853393	NW_015960840.1	200128	211378	-	4997	protein_coding	putative late blight resistance protein homolog R1A-3	NB-ARC
107864010	3.45211	4.01612	3.8208	5.17583	5.9166	6.05268	0.255652	0.633982	0.51516	LOC107864010	NC_029979.1	230538064	230540316	-	2253	protein_coding	anthranilate N-benzoyltransferase protein 1	-
107845841	9.57414	9.10388	9.62902	20.7304	20.966	21.5318	0	0	0	LOC107845841	NC_029986.1	125036780	125038657	+	1315	protein_coding	uncharacterized LOC107845841%2C transcript variant X1	-
107853233	5.09621	4.55284	5.58332	1.47799	4.92892	5.07192	0.91493	0.927923	0.712184	LOC107853233	NW_015960783.1	1352391	1365979	-	1488	protein_coding	uncharacterized LOC107853233	-
107851882	22.3272	21.145	21.6302	53.1801	53.3409	46.6835	0	0	0	LOC107851882	NC_029988.1	4179004	4179680	+	553	lncRNA	uncharacterized LOC107851882	-
107844677	0.105445	0.369065	0.398068	0.0369815	0	0	4.0133	5.06072	4.01371	LOC107844677	NC_029986.1	201710040	201711422	+	1383	protein_coding	putative late blight resistance protein homolog R1B-11	-
107847735	3.50673	2.72575	3.33539	2.37191	4.81829	3.27202	8.58013	10.0589	8.92772	LOC107847735	NC_029987.1	175540695	175558358	+	2911	protein_coding	nuclear pore complex protein NUP88%2C transcript variant X2	-
107842690	0	0	0	1.44479	2.64648	2.53626	7.24787	7.7336	12.2594	LOC107842690	NC_029985.1	159255864	159282644	+	1416	lncRNA	uncharacterized LOC107842690%2C transcript variant X2	-
107863962	33.7481	24.7068	21.1398	52.0596	30.8214	28.35	76.1542	90.342	89.3908	LOC107863962	NC_029977.1	1410400	1413340	+	1063	protein_coding	bidirectional sugar transporter SWEET7-like	-
107873684	0.821492	1.28759	1.08596	0.405492	0.145201	0.336637	0.0327742	0.029801	0.0421142	LOC107873684	NC_029982.1	216998165	217004406	-	4793	protein_coding	putative late blight resistance protein homolog R1A-3	NB-ARC
107878054	11.0522	7.67913	9.91898	14.896	11.0139	12.4623	1.42231	2.49077	1.49765	LOC107878054	NC_029983.1	151532119	151534106	-	1988	protein_coding	scopoletin glucosyltransferase-like	UDPGT
107873438	6.53364	7.43377	6.59103	8.8187	8.40691	8.57397	16.0981	14.2139	18.6887	LOC107873438	NC_029982.1	176895448	176966617	-	6629	protein_coding	vacuolar protein sorting-associated protein 18 homolog%2C transcript variant X1	-
107845946	5.75305	4.87463	4.45907	0.136025	0.0711895	0.484493	30.7767	40.9008	19.1251	LOC107845946	NC_029986.1	135529690	135533298	-	752	lncRNA	uncharacterized LOC107845946	-
novel.2068	11.1535	15.6	14.2468	23.4704	28.3766	26.0561	0	0	0	-	NC_029988.1	229220031	229223793	-	815	-	PF16845:Aspartic acid proteinase inhibitor	-
107865107	0	0	0	0	0	0	8.7132	7.39458	8.99702	LOC107865107	NC_029977.1	3981069	3987537	+	1262	protein_coding	uncharacterized LOC107865107%2C transcript variant X1	-
107843086	2.93239	7.35678	3.48362	3.32267	3.60209	3.38133	28.7526	58.1434	33.408	LOC107843086	NC_029985.1	233168699	233206908	-	1293	protein_coding	flavonol synthase/flavanone 3-hydroxylase-like	2OG-FeII_Oxy
107845988	0	0	0	0	0	0	7.55195	4.77462	6.14089	LOC107845988	NC_029986.1	2407741	2410177	-	1775	lncRNA	uncharacterized LOC107845988	-
107843808	0	0	0	0	0	0	3.00439	2.84334	3.10225	LOC107843808	NC_029986.1	200662465	200668607	+	3416	protein_coding	uncharacterized LOC107843808%2C transcript variant X2	-
107878310	75.3915	46.0902	61.0104	22.6862	37.203	46.6181	19.7117	20.538	17.6421	LOC107878310	NC_029983.1	194267592	194269742	-	1639	protein_coding	uncharacterized GPI-anchored protein At4g28100	-
novel.1199	0	0	0	0	0	0	7.38181	7.41288	8.36495	-	NC_029983.1	12309229	12312731	-	1291	-	PF00078:Reverse transcriptase (RNA-dependent DNA polymerase)	RVT_1
novel.1976	3.70177	6.8812	5.71691	5.22729	4.34498	7.50999	0.104934	0.19083	0.101129	-	NC_029988.1	229220031	229223833	+	998	-	PF16845:Aspartic acid proteinase inhibitor	-
107842281	8.01361	12.7772	20.8896	1.7975	5.31466	12.9178	1.66952	2.01834	0.859339	LOC107842281	NC_029985.1	22360080	22369314	-	2760	protein_coding	potassium transporter 5	K_trans
novel.739	11.7085	12.9975	15.2379	17.5791	17.0963	17.2556	0	0	0	-	NC_029980.1	184947370	184950263	-	739	-	-	-
107870723	0.774515	1.02098	0.588577	2.85219	2.7214	1.61911	5.00579	3.50407	4.63282	LOC107870723	NC_029981.1	88476117	88479589	-	2636	lncRNA	uncharacterized LOC107870723%2C transcript variant X3	-
107856801	8.57083	9.54501	9.34346	3.13857	7.54202	10.4367	2.76067	2.26332	2.35525	LOC107856801	NW_015961757.1	469296	475482	-	1157	protein_coding	vesicle-associated protein 4-2-like	Motile_Sperm
107874984	19.9366	16.568	16.5418	14.8686	14.5944	7.7225	5.68468	4.65208	3.95671	LOC107874984	NC_029982.1	90575750	90576767	-	829	lncRNA	uncharacterized LOC107874984	-
107854742	11.8241	8.10339	9.31247	0.531657	0.779088	0.919774	1.85064	1.97971	1.88844	LOC107854742	NW_015961229.1	162572	165631	+	962	protein_coding	probable glutathione S-transferase parA	GST_C
107852724	11.0335	4.47124	10.3597	8.39646	11.1578	36.1107	0	0	0	LOC107852724	NW_015960613.1	6200	7600	-	1401	protein_coding	uncharacterized LOC107852724	-
107847962	3.02828	3.90996	3.49633	14.9182	14.709	6.29754	0	0	0	LOC107847962	NC_029987.1	160734073	160739019	+	2777	protein_coding	putative potassium transporter 12	K_trans
novel.754	0.342324	0	0.0783225	3.56177	1.5499	1.9956	5.61316	4.17257	4.81731	-	NC_029980.1	210476029	210480528	-	1278	-	-	-
novel.537	0.184566	0.286294	0.237532	0	0.0254079	0	2.51	2.10153	3.04169	-	NC_029979.1	44607565	44609671	-	2107	-	PF13966:zinc-binding in reverse transcriptase	-
107860695	17.7739	16.2918	21.1835	5.86644	39.6103	53.674	2.17118	4.7689	2.11962	LOC107860695	NC_029978.1	162347912	162349768	+	1857	protein_coding	anthocyanidin 3-O-glucosyltransferase 2-like	UDPGT
107870515	6.645	5.45973	6.10052	1.40643	1.27396	1.08721	12.7513	14.616	15.091	LOC107870515	NC_029981.1	32451658	32456162	+	3782	pseudogene	-	-
107854099	5.69943	8.7003	10.5964	5.9967	12.3721	13.8443	1.82659	1.31487	1.12467	LOC107854099	NW_015961071.1	131320	133383	+	2064	protein_coding	inactive tetrahydrocannabinolic acid synthase-like	FAD_binding_4
107878330	4.85889	4.61798	3.6976	5.02341	5.65358	4.27516	0.910251	1.11736	0.986897	LOC107878330	NC_029983.1	196786853	196803067	+	2301	protein_coding	actin cytoskeleton-regulatory complex protein PAN1-like%2C transcript variant X2	-
107872935	29.764	61.9543	28.1542	56.0938	63.8196	35.1066	3.36536	2.82974	7.00976	LOC107872935	NC_029982.1	41279729	41282701	-	1447	protein_coding	homeobox-leucine zipper protein HAT4	Homeobox
107857154	22.4354	26.3375	29.3405	10.1337	20.3406	20.7466	4.94328	5.43821	2.11734	LOC107857154	NC_029977.1	215266912	215267769	-	858	protein_coding	uncharacterized LOC107857154	-
107847515	8.96765	11.977	4.91366	9.31389	9.74896	12.4455	0	0	0	LOC107847515	NC_029977.1	248079412	248120076	-	1263	protein_coding	uncharacterized LOC107847515%2C transcript variant X15	-
107864080	0	0	0	0	0	0	7.3667	6.47006	6.9382	LOC107864080	NC_029979.1	233975450	233979123	+	1251	lncRNA	uncharacterized LOC107864080	-
107862779	67.6267	17.5408	30.4138	0	38.2978	22.5352	0.460327	0.261605	0.0554542	LOC107862779	NC_029979.1	28063952	28065475	-	910	protein_coding	miraculin-like	-
107872909	0	0	0	0	0	0	4.07261	3.79516	4.60752	LOC107872909	NC_029982.1	39426865	39431533	-	2070	lncRNA	uncharacterized LOC107872909	-
107848243	1.31242	1.16847	0.94847	1.48709	0.764381	1.54037	0.0679675	0.0618017	0.0393016	LOC107848243	NC_029987.1	11340474	11349843	+	3852	pseudogene	-	NB-ARC
107877113	0.0422696	0.121048	0	1.5566	0.512069	1.49356	4.6443	4.88541	5.17797	LOC107877113	NC_029983.1	63409987	63413587	-	1150	lncRNA	uncharacterized LOC107877113	-
13540179	0.457722	1.92248	1.17816	1.05951	2.82291	1.66633	25.4415	18.9641	9.3609	psbA	NC_018552.1	565	1626	-	1062	protein_coding	-	Photo_RC
107867463	18.5928	15.6573	13.7357	21.9195	21.7921	31.9006	4.04848	5.92408	4.78019	LOC107867463	NC_029980.1	24430604	24435092	-	1953	protein_coding	phospho-2-dehydro-3-deoxyheptonate aldolase 1%2C chloroplastic	-
107866357	0.163808	0.0390915	0.0421635	3.18851	1.12752	0.65773	4.72009	3.16879	7.09972	LOC107866357	NC_029979.1	216747211	216751770	+	1187	lncRNA	uncharacterized LOC107866357	-
107863982	37.0095	55.4747	36.255	57.6026	69.3599	32.0544	9.2309	9.67635	4.31211	LOC107863982	NC_029979.1	228694660	228696629	+	1299	protein_coding	CASP-like protein 1E2	-
107878047	8.69361	10.7275	7.85924	9.09128	7.41426	6.92465	0	0	0	LOC107878047	NC_029983.1	150971866	150978843	+	917	lncRNA	uncharacterized LOC107878047%2C transcript variant X2	-
novel.2048	18.5377	13.2576	19.0255	6.13002	9.3977	8.06561	4.05712	1.90218	2.81031	-	NC_029988.1	207099703	207101588	-	826	-	-	-
novel.627	0	0	0	0	0	0	5.64658	4.65673	4.33447	-	NC_029980.1	26394140	26395734	+	1595	-	-	-
107852307	0	0	0	0	0.130254	0	9.23664	9.26755	9.14724	LOC107852307	NW_015960463.1	31307	32234	+	822	lncRNA	uncharacterized LOC107852307	-
107861311	1.49713	1.25048	2.50481	1.52599	0.463725	0.701326	12.8008	8.52343	12.0451	LOC107861311	NC_029978.1	147425784	147427338	-	1039	protein_coding	thiosulfate sulfurtransferase 18%2C transcript variant X2	Rhodanese
107866492	0	0	0	0	0	0	4.43117	4.76736	5.24845	LOC107866492	NC_029979.1	243600884	243606944	+	1548	lncRNA	uncharacterized LOC107866492%2C transcript variant X2	-
107871326	4.36029	2.49274	3.05863	4.9154	9.60402	13.5444	0.154841	0.0703973	0.348194	LOC107871326	NC_029977.1	35030606	35032634	+	2029	protein_coding	polyphenol oxidase B%2C chloroplastic-like	-
novel.309	3.31982	4.82694	4.50455	0	0	0.0470813	0.497334	0.430683	0.091295	-	NC_029978.1	163601593	163612009	+	2211	-	-	-
107860017	176.968	172.066	145.632	130.685	102.56	94.4033	76.0898	72.4065	86.0211	LOC107860017	NC_029978.1	149957114	149963293	-	843	protein_coding	probable ubiquitin-conjugating enzyme E2 18	UQ_con
novel.1449	5.48135	5.13832	4.66349	18.614	13.8084	11.9841	0	0	0	-	NC_029985.1	221177442	221178922	+	1481	-	-	-
107859035	10.0775	10.9593	14.3663	5.45626	8.96412	8.05698	4.47749	4.32004	4.38449	LOC107859035	NC_029978.1	123196809	123203349	-	3637	protein_coding	E3 ubiquitin-protein ligase SINAT5-like%2C transcript variant X7	-
novel.2287	27.1895	29.1138	27.2148	0.64678	1.14568	0.911353	6.21419	5.32625	9.96503	-	NW_015961664.1	3959	5379	+	1028	-	PF03195:Protein of unknown function DUF260	-
107848662	1.23205	1.28299	0.922545	3.18186	0.945694	0.959417	5.22817	7.27711	6.00754	LOC107848662	NC_029987.1	14055536	14061721	-	1302	pseudogene	-	Amidase
107860358	23.8191	17.941	19.2565	12.4439	16.1149	20.4777	8.76982	8.02814	7.0622	LOC107860358	NC_029978.1	156745007	156747963	+	2651	protein_coding	BTB/POZ domain-containing protein At5g66560	BTB
107854019	9.1456	14.6724	11.3943	22.8436	18.0705	8.9696	41.2688	33.1591	49.7453	LOC107854019	NW_015961041.1	278749	281523	+	1265	protein_coding	probable E3 ubiquitin-protein ligase XERICO%2C transcript variant X2	-
107868040	2.72762	3.57078	2.82837	5.37078	3.3687	2.56591	0	0	0	LOC107868040	NC_029980.1	157197052	157201104	-	2495	lncRNA	uncharacterized LOC107868040%2C transcript variant X2	-
novel.2245	1.8403	4.50707	4.22968	3.16847	2.92751	2.80643	0	0	0	-	NW_015961393.1	35909	48018	-	2615	-	PF00646:F-box domain	F-box
107877844	5.90321	6.66785	2.94882	7.71785	8.23608	8.63782	0	0.015585	0	LOC107877844	NC_029983.1	53803887	53810700	-	3055	protein_coding	nuclear transcription factor Y subunit A-7-like%2C transcript variant X3	-
107859178	0.627866	0.0315442	0.238162	16.1329	18.4878	15.6393	8.29394	5.40531	6.65526	LOC107859178	NC_029978.1	129316388	129332932	+	1471	protein_coding	protein SRG1-like	2OG-FeII_Oxy
107851100	11.7806	4.20284	12.3742	0.563413	13.6949	34.4653	0.384545	0.582767	0.555899	LOC107851100	NC_029988.1	6966838	7001544	-	817	lncRNA	uncharacterized LOC107851100%2C transcript variant X1	-
107870787	2.68057	2.38705	2.75987	5.14861	5.2108	5.91371	0	0	0	LOC107870787	NC_029981.1	110551619	110561546	+	2702	lncRNA	uncharacterized LOC107870787%2C transcript variant X6	-
107875686	5.71734	2.88507	5.99021	0.689005	3.35631	3.93734	0.515483	0.641406	0.65367	LOC107875686	NC_029982.1	10028042	10029996	+	1930	protein_coding	aspartic proteinase nepenthesin-2	-
107848568	0.84478	1.764	1.19593	2.111	1.14357	0.358045	8.13301	10.6188	5.37155	LOC107848568	NC_029977.1	274727790	274756200	+	2762	protein_coding	B3 domain-containing protein REM17-like%2C transcript variant X2	B3
107869380	0	0	0	0	0	0	3.88065	3.43193	3.09952	LOC107869380	NC_029980.1	1185618	1187898	+	1970	protein_coding	uncharacterized LOC107869380	Retrotrans_gag
107854029	14.2177	5.37215	8.23404	1.17735	3.66079	4.40491	1.06355	1.12825	1.19581	LOC107854029	NW_015961041.1	1314482	1316519	+	1477	protein_coding	fasciclin-like arabinogalactan protein 7%2C transcript variant X1	-
107851581	2.32914	4.03492	2.7089	2.90444	0.997537	0.87748	11.1043	14.9976	14.1047	LOC107851581	NC_029977.1	300237654	300242403	-	1127	protein_coding	probable aquaporin PIP-type pTOM75	-
novel.2025	0	0	0	0	0	0	3.02047	2.28538	3.61211	-	NC_029988.1	167974186	167976560	-	2375	-	-	-
novel.1166	0.0864178	0	0	0	0	0	10.007	6.55988	21.8899	-	NC_029983.1	189626309	189627505	+	1125	-	PF14227:gag-polypeptide of LTR copia-type	-
novel.2233	2.91834	3.40943	2.84772	2.1998	1.87083	1.77226	0	0	0	-	NW_015961331.1	379377	393517	-	2232	-	-	-
107855908	6.61265	10.8114	7.71363	20.0955	14.0809	9.82969	26.541	27.6991	22.6026	LOC107855908	NW_015961490.1	1868889	1886032	-	2764	protein_coding	protein DETOXIFICATION 33%2C transcript variant X1	MatE
novel.881	4.98879	2.29897	2.02419	0.206857	0.405974	0.526273	0.0264723	0.0481416	0.0510246	-	NC_029981.1	60981212	60983189	-	1978	-	-	-
novel.1074	0	0	0	0	0	0	3.58323	4.85158	2.52065	-	NC_029982.1	165672849	165701672	-	2002	-	-	-
107864064	0	0	0	0.462945	0.421366	0.122901	3.54439	1.98618	2.87965	LOC107864064	NC_029977.1	1604954	1611701	-	2541	protein_coding	cellulose synthase-like protein G2	-
107856150	9.58061	5.79438	7.12821	3.6166	5.66488	9.29249	1.91697	1.57593	1.18946	LOC107856150	NW_015961568.1	1171655	1175378	-	1994	protein_coding	protein NRT1/ PTR FAMILY 1.2-like%2C transcript variant X2	-
107838874	5.44102	6.54799	6.11965	7.78423	6.72395	7.15257	2.03104	2.35686	2.06924	LOC107838874	NC_029984.1	31083650	31090328	-	2707	protein_coding	kinesin-like protein NACK2%2C transcript variant X6	Kinesin
107867981	42.4785	30.5623	40.2532	5.15445	5.98695	9.10339	12.1202	14.8285	15.2571	LOC107867981	NC_029980.1	139146117	139151023	-	1538	protein_coding	uncharacterized LOC107867981	-
107853203	17.3	22.2533	21.5493	12.294	12.9307	16.5802	6.47653	5.22233	7.24269	LOC107853203	NW_015960765.1	88594	90052	-	857	protein_coding	uncharacterized LOC107853203	-
novel.1018	0.533005	0.966699	0.658527	2.35538	2.93501	2.85353	6.14337	6.26474	5.03526	-	NC_029982.1	219116175	219117160	+	912	-	-	-
107840736	5.09248	5.77442	4.36927	5.00088	4.52069	4.29606	15.0437	12.4547	19.2882	LOC107840736	NC_029985.1	67672	97532	-	3150	protein_coding	probable glutamate carboxypeptidase 2%2C transcript variant X6	-
107853723	0	0	0	0	0	0	6.20838	4.945	6.53982	LOC107853723	NW_015960950.1	521446	524847	-	1088	lncRNA	uncharacterized LOC107853723	-
107839261	142.168	148.898	142.203	74.0908	83.9685	88.1139	48.7757	67.5591	41.8799	LOC107839261	NC_029984.1	123521642	123523675	-	876	protein_coding	desiccation protectant protein Lea14 homolog	-
107853807	17.7876	16.4243	26.077	19.7703	14.7308	13.3127	56.8337	53.7207	57.1043	LOC107853807	NW_015960975.1	13469	16824	+	2424	protein_coding	uncharacterized LOC107853807%2C transcript variant X3	-
107875786	0.500618	1.26637	0.798913	2.94968	1.51617	1.39367	4.85334	10.6404	6.99003	LOC107875786	NC_029982.1	12192608	12194549	+	1942	protein_coding	UDP-glycosyltransferase 73C3-like	UDPGT
107840548	3.14763	2.38102	3.30189	0.531137	1.86406	2.60719	0.319867	0.349019	0.339094	LOC107840548	NC_029984.1	151048082	151050251	+	1637	protein_coding	thaumatin-like protein 1	Thaumatin
107861833	3.45807	8.63723	4.8148	3.05402	6.51175	9.38137	0.521113	0.754633	0.241807	LOC107861833	NC_029979.1	4166318	4175143	-	2713	protein_coding	homeobox-leucine zipper protein GLABRA 2	START
107877999	18.8039	19.8591	22.7241	7.71741	19.2401	20.9193	5.09975	3.13495	6.09159	LOC107877999	NC_029983.1	129582577	129592511	+	729	protein_coding	phospholipase A2-alpha	-
novel.1273	0.9722	0.421833	0.272989	0	0.292006	0.2839	16.1847	9.69555	7.06486	-	NC_029983.1	221048261	221048880	-	550	-	-	-
107841038	0.487534	0.24638	0.0590537	27.006	18.287	11.1466	3.9233	3.39885	4.22761	LOC107841038	NC_029985.1	10098110	10106882	+	1695	protein_coding	aldehyde dehydrogenase family 2 member C4-like	Aldedh
novel.2080	2.61453	4.14343	3.03163	4.19312	1.92892	1.84819	0	0	0	-	NW_015960416.1	14119	22813	-	1915	-	-	-
107850965	38.2915	47.5815	57.6009	11.4505	81.0268	95.8392	5.81802	10.7121	2.81747	LOC107850965	NC_029988.1	163684789	163690582	-	1809	protein_coding	cytochrome P450 CYP736A12-like	p450
107862047	2.3608	2.85449	2.91677	2.60222	1.90664	2.1426	0	0	0	LOC107862047	NC_029979.1	7533094	7535582	+	2162	protein_coding	probable polyamine transporter At3g19553	-
107867436	202.663	225.833	240.529	211.515	224.592	208.517	86.098	91.3749	117.057	LOC107867436	NC_029980.1	22299245	22300048	-	804	protein_coding	classical arabinogalactan protein 5	-
novel.510	6.03867	3.63559	4.64363	4.48181	5.657	8.26335	1.02565	0.95715	0.884409	-	NC_029979.1	16963862	16965801	-	1940	-	PF14227:gag-polypeptide of LTR copia-type	-
107855780	26.1889	22.6013	20.0671	36.3646	49.9997	82.9288	8.71868	7.51769	5.69825	LOC107855780	NW_015961483.1	276675	277719	-	1045	protein_coding	chlorophyll a-b binding protein 21%2C chloroplastic-like	-
107851542	96.5192	66.7112	35.2553	108.243	93.6164	33.7162	306.516	412.033	292.334	LOC107851542	NC_029988.1	157026029	157028272	-	971	protein_coding	stress enhanced protein 2%2C chloroplastic	-
107851419	14.6353	13.7708	9.14857	9.78912	13.47	23.3938	39.4124	42.902	39.7195	LOC107851419	NC_029988.1	142732688	142733338	+	465	lncRNA	uncharacterized LOC107851419	-
107873394	5.47433	6.14494	6.00159	2.23994	1.50723	4.23334	0	0	0	LOC107873394	NC_029982.1	167420311	167424339	-	959	protein_coding	uncharacterized LOC107873394	-
107869168	0	0	0	0	0	0	3.36833	4.83777	4.1315	LOC107869168	NC_029980.1	205510605	205512289	+	1368	protein_coding	probable leucine-rich repeat receptor-like protein kinase At5g63930	LRR_1
novel.148	8.16721	7.42079	6.99178	0	0	0.0323885	3.16063	3.40721	3.39144	-	NC_029977.1	49189588	49199565	-	3214	-	-	-
107870119	96.5822	97.1613	80.2566	99.1119	36.8235	76.4191	165.259	174.599	180.107	LOC107870119	NC_029981.1	2879436	2888001	-	1448	protein_coding	neurofilament heavy polypeptide-like%2C transcript variant X2	-
107874915	23.4048	16.9948	21.2138	0.947137	1.54215	1.49934	0.107741	0	0	LOC107874915	NC_029982.1	50327137	50330525	-	486	lncRNA	uncharacterized LOC107874915	-
107872300	0	0	0	0	0	0	2.6316	4.47897	4.06438	LOC107872300	NC_029981.1	8164390	8167328	-	1552	protein_coding	transcription factor MYB108-like	Myb_DNA-binding
107866414	9.73247	4.94484	4.25597	4.40434	2.01691	4.08992	0.394548	0.410007	0.5432	LOC107866414	NC_029979.1	232162067	232164139	+	929	lncRNA	uncharacterized LOC107866414%2C transcript variant X1	-
107878611	149.82	141.35	129.604	145.69	159.613	145.976	250.067	248.023	236.098	LOC107878611	NC_029983.1	214158690	214165073	+	865	protein_coding	ubiquitin-conjugating enzyme E2 35	UQ_con
107869972	0.155756	0.135163	0.116628	0	0	0	1.34223	1.04017	1.77864	LOC107869972	NC_029981.1	54599	61101	-	3433	protein_coding	mediator of RNA polymerase II transcription subunit 13-like%2C transcript variant X4	-
107844477	11.2823	14.9527	11.616	16.858	13.5264	13.6267	33.5208	26.6231	37.8283	LOC107844477	NC_029986.1	166890973	166906268	+	3938	pseudogene	-	-
107870508	17.8439	24.7076	21.7232	10.0888	14.3392	19.9249	8.40667	9.12292	9.62854	LOC107870508	NC_029981.1	32061165	32064750	-	2479	protein_coding	probable inactive receptor kinase At1g48480	Pkinase
107851024	7.10197	8.41522	12.1569	3.82024	6.60584	6.87344	2.11201	2.14802	3.01544	LOC107851024	NC_029988.1	4342430	4346502	-	3347	protein_coding	receptor-like kinase TMK4	LRRNT_2
107858460	4.43283	6.39524	6.04207	7.34056	8.21047	6.9308	16.1427	16.2078	13.7532	LOC107858460	NC_029978.1	43032179	43062694	+	1930	lncRNA	uncharacterized LOC107858460%2C transcript variant X2	-
107879297	0.682342	1.30268	1.32075	4.27887	0.781525	0.789055	8.23212	4.7318	6.68688	LOC107879297	NC_029977.1	149737384	149741415	+	1781	protein_coding	probable protein phosphatase 2C 34%2C transcript variant X1	PP2C
107878150	1.8945	3.21988	2.28356	5.10482	4.07106	5.93708	10.6516	10.0927	9.30597	LOC107878150	NC_029983.1	167531080	167533918	+	1052	protein_coding	ribonuclease 3-like protein 3	-
novel.1198	0	0	0	0	0	0	3.53798	3.57448	4.58413	-	NC_029983.1	10780056	10781387	-	1332	-	-	-
107873486	13.9532	22.852	23.2148	0.146444	0.996347	0.81966	3.37337	5.7598	2.88981	LOC107873486	NC_029977.1	46471153	46472549	-	1397	pseudogene	-	-
107851538	2.05601	2.38316	2.24644	5.12116	4.64412	3.86376	0	0	0	LOC107851538	NC_029988.1	225350522	225354555	+	2317	lncRNA	uncharacterized LOC107851538	-
novel.127	0	0	0	0	0	0	6.21342	4.9307	5.33485	-	NC_029977.1	8378546	8379855	-	927	-	-	-
107843508	2.91353	2.92754	6.43362	0.0403355	1.22437	3.61219	0.123885	0	0.119393	LOC107843508	NC_029986.1	178697776	178702210	-	1268	protein_coding	GDSL esterase/lipase At4g01130-like	Lipase_GDSL
novel.1727	3.51794	4.15216	3.47928	1.05755	0.820671	1.11333	1.53073	1.54463	1.60115	-	NC_029987.1	6615929	6621538	+	5610	-	-	-
107862768	96.4247	64.5781	82.1771	40.4142	216.869	133.402	16.0262	27.9532	13.1622	LOC107862768	NC_029979.1	27627995	27629326	-	1039	protein_coding	wound-induced proteinase inhibitor 2-like	-
novel.1608	0	0	0	0	0	0	3.48424	2.66006	3.32621	-	NC_029986.1	166029324	166032771	+	1593	-	PF14227:gag-polypeptide of LTR copia-type	-
107858515	0.252301	0.802795	0.606118	2.30066	1.20406	1.26069	6.34144	10.2967	6.98454	LOC107858515	NC_029978.1	55479329	55480127	+	578	lncRNA	uncharacterized LOC107858515	-
107871325	14.7662	19.9856	16.2573	36.2894	19.8232	15.8396	38.3718	38.8234	49.4843	LOC107871325	NC_029981.1	214420429	214429072	+	1804	protein_coding	metal tolerance protein 11%2C transcript variant X1	-
107851430	13.717	11.9035	12.1732	29.2051	35.8592	33.0093	5.72128	4.68204	5.72956	LOC107851430	NC_029988.1	227365586	227367857	-	2105	lncRNA	uncharacterized LOC107851430%2C transcript variant X2	-
107869209	0.704902	0.565216	0.290302	0.385667	0.0931575	0	2.91576	5.1368	5.06389	LOC107869209	NC_029980.1	208906353	208916904	+	1724	pseudogene	-	RVT_2
novel.245	3.88286	3.24062	4.43464	6.16156	3.34152	3.36236	0.0228556	0	0	-	NC_029978.1	61394223	61397917	+	2291	-	-	-
107855063	3.86323	2.91834	3.54829	2.82679	4.82596	4.06706	7.77399	7.99432	9.83876	LOC107855063	NW_015961321.1	318388	403680	-	5247	protein_coding	protein GIGANTEA-like%2C transcript variant X2	-
107877242	7.15648	6.25132	6.88161	145.409	69.7435	48.5062	0	0	0	LOC107877242	NC_029983.1	184792168	184794029	+	720	protein_coding	uncharacterized LOC107877242	-
107841115	142.499	142.384	147.413	90.6598	171.284	193.643	50.8062	69.9889	41.6804	LOC107841115	NC_029977.1	189703675	189705323	+	1649	protein_coding	basic 7S globulin-like	-
107871227	0.235971	0.350389	0.593882	0.275865	0.808504	0.561471	2.7678	5.11046	3.29345	LOC107871227	NC_029981.1	204825964	204833106	-	1854	protein_coding	DNA (cytosine-5)-methyltransferase DRM2-like	DNA_methylase
107852790	45.1878	40.4999	25.6956	44.7995	32.1707	28.3219	12.9531	10.315	12.5226	LOC107852790	NW_015960638.1	15613	19055	-	2571	protein_coding	uncharacterized LOC107852790%2C transcript variant X3	-
107873035	19.2019	17.2004	17.5607	12.2436	17.6328	19.3819	9.12708	7.11352	7.71086	LOC107873035	NC_029977.1	45176461	45178227	+	1767	protein_coding	UDP-glucuronate 4-epimerase 3	Epimerase
107843546	25.7931	20.4596	24.4327	14.9151	16.5031	14.843	10.9111	10.9697	11.4369	LOC107843546	NC_029986.1	186660182	186663073	-	1862	protein_coding	zinc finger protein JACKDAW-like	-
107850955	37.6998	41.7614	40.5945	56.9987	47.8836	40.3664	88.8412	70.7833	86.909	LOC107850955	NC_029988.1	214811986	214814460	+	900	protein_coding	uncharacterized LOC107850955	RNA_pol_Rpb4
novel.1484	0	0	0	0	0	0	5.47789	8.49692	8.85049	-	NC_029985.1	32734438	32735087	-	650	-	-	-
107875361	7.31638	5.69893	7.47256	2.55573	11.9574	15.6051	2.26976	1.69122	1.91402	LOC107875361	NC_029982.1	2841552	2844094	-	1661	protein_coding	transcription factor bHLH78-like	HLH
novel.1109	5.2045	6.25974	4.34036	17.2493	16.3355	28.0861	0.616685	0.866601	0.70238	-	NC_029983.1	14757778	14760073	+	934	-	-	-
107851388	1.75455	2.66256	2.29281	1.53839	0.520233	3.25152	0	0	0	LOC107851388	NC_029988.1	220582397	220585690	-	2161	lncRNA	uncharacterized LOC107851388%2C transcript variant X2	-
novel.1053	25.8241	27.2214	30.9957	36.9787	40.5311	40.3671	56.6761	54.4428	58.4916	-	NC_029982.1	44378810	44382377	-	704	-	-	-
107845829	4.88519	5.49432	3.78473	7.37919	6.81832	7.71663	0	0	0	LOC107845829	NC_029986.1	58660563	58666208	+	1005	lncRNA	uncharacterized LOC107845829%2C transcript variant X2	-
107843378	0.878264	0.856588	0.805958	2.12938	2.10269	1.12438	3.98989	2.78641	3.36951	LOC107843378	NC_029986.1	162430811	162438666	+	2546	lncRNA	uncharacterized LOC107843378%2C transcript variant X1	-
107872422	4.30318	5.57833	5.03215	19.0607	7.72301	12.9126	0	0	0	LOC107872422	NC_029981.1	64709214	64714272	+	915	lncRNA	uncharacterized LOC107872422%2C transcript variant X2	-
107843585	2.34739	3.43985	3.05697	5.83413	4.73719	4.45624	0.697069	0.807827	0.908893	LOC107843585	NC_029986.1	189383697	189388198	+	3831	pseudogene	-	Pkinase
107854853	0	0	0	0	0.149538	0	4.46102	7.3812	7.82322	LOC107854853	NC_029977.1	62820470	62826209	+	716	lncRNA	uncharacterized LOC107854853	-
novel.876	2.93954	2.97709	4.17067	4.67701	5.32976	4.60605	0	0	0	-	NC_029981.1	36257095	36282010	-	1356	-	PF10551:MULE transposase domain	-
novel.1995	2.64107	2.21447	2.315	0.45062	1.21848	0.64965	0.0768901	0.104872	0.148204	-	NC_029988.1	13711716	13726590	-	1362	-	-	-
107872137	344.573	94.8568	239.764	83.3254	84.7203	86.0417	9.20722	15.3201	6.45882	LOC107872137	NC_029981.1	206724126	206728626	+	836	protein_coding	21 kDa seed protein-like	-
107865989	45.5164	56.5474	59.2566	24.5898	51.443	66.5773	27.4514	21.6309	23.2761	LOC107865989	NC_029977.1	6158557	6161563	+	1587	protein_coding	BAG family molecular chaperone regulator 1-like	ubiquitin
107845936	24.4063	13.9205	24.1899	5.75386	10.5954	8.8916	4.79987	2.67818	3.36422	LOC107845936	NC_029986.1	134684088	134684805	-	480	lncRNA	uncharacterized LOC107845936	-
107843956	0.941802	0.640881	0.988864	0.569045	0.421046	0.728857	0	0	0	LOC107843956	NC_029986.1	203481622	203487496	-	5213	protein_coding	probable disease resistance protein At1g61180%2C transcript variant X2	NB-ARC
107870541	0	0.173464	0.0311826	0.127465	0.200129	0.421576	2.25108	2.52151	6.72844	LOC107870541	NC_029981.1	34598316	34599920	+	1605	protein_coding	U-box domain-containing protein 21-like	U-box
novel.1667	0	0	0	0	0	0	3.29652	4.34417	3.86763	-	NC_029986.1	57720487	57724592	-	1096	-	-	-
107845781	221.186	149.012	218.725	195.693	255.75	319.882	76.4168	73.7259	49.7141	LOC107845781	NC_029986.1	117152116	117154347	+	1145	protein_coding	aquaporin PIP2-7-like	-
107852804	86.6622	82.2526	79.205	6.30639	16.0482	15.956	35.9546	37.0555	46.7528	LOC107852804	NW_015960648.1	1442860	1443823	+	884	lncRNA	uncharacterized LOC107852804	-
107858727	5.85198	4.09755	5.74888	2.39937	4.33964	3.32147	1.31854	1.79017	1.56664	LOC107858727	NC_029978.1	94820788	94849344	-	2899	protein_coding	kinesin-like protein NACK1%2C transcript variant X2	-
107869719	1.21417	1.32458	1.25009	0.547498	0.334292	0.232152	5.41839	5.09674	5.62704	LOC107869719	NC_029980.1	146123710	146133248	+	1121	pseudogene	-	-
107878236	13.8373	8.37436	15.0678	2.85307	8.9151	7.60018	2.70617	1.75762	3.1462	LOC107878236	NC_029983.1	184427006	184430200	+	1219	protein_coding	septum-promoting GTP-binding protein 1-like	Ras
107868030	9.27696	6.49203	10.8744	1.94557	7.42096	9.32911	2.05938	2.45581	1.43158	LOC107868030	NC_029980.1	152143294	152146451	+	1551	protein_coding	glucan endo-1%2C3-beta-glucosidase 3-like	Glyco_hydro_17
107872045	4.57291	3.62308	3.53114	3.84914	1.51085	1.86062	0	0	0	LOC107872045	NC_029977.1	39360995	39373323	-	1063	protein_coding	uncharacterized LOC107872045	-
novel.1900	0	0	0	0	0	0	5.01708	6.18747	3.279	-	NC_029988.1	26584392	26585690	+	908	-	-	-
107859942	2.6189	2.24483	1.92598	0.140587	1.23609	1.77405	0	0	0	LOC107859942	NC_029978.1	148835853	148838621	+	1819	protein_coding	adenylosuccinate synthetase 2%2C chloroplastic	-
107843370	0.625706	0.713632	0.669315	1.65013	1.11866	1.0702	0	0	0	LOC107843370	NC_029986.1	161524798	161548373	-	5982	protein_coding	elongation factor 1-alpha-like%2C transcript variant X1	-
107860967	12.4281	2.50329	15.9653	2.15938	12.6407	16.2371	0.2047	0.74452	0.355098	LOC107860967	NC_029978.1	80454804	80458240	-	1279	protein_coding	heterogeneous nuclear ribonucleoprotein 1-like	RRM_1
novel.2293	4.3087	2.16865	4.43617	2.01944	2.89026	2.34868	0	0	0	-	NW_015961680.1	88576	89816	-	1241	-	-	-
107845932	14.8263	17.5559	14.0414	0	0	0	39.805	32.1478	44.2362	LOC107845932	NC_029986.1	9584537	9598774	+	859	lncRNA	uncharacterized LOC107845932%2C transcript variant X3	-
107851544	10.6179	10.6898	12.2985	11.5208	7.0344	3.81925	39.0482	59.5557	30.2263	LOC107851544	NC_029988.1	61200802	61205703	-	586	lncRNA	uncharacterized LOC107851544	-
107845451	0.93372	1.16139	1.38375	3.82549	3.17842	3.12048	0	0	0	LOC107845451	NC_029986.1	75030429	75045954	+	3436	pseudogene	-	-
107859389	1.39634	0.270745	0.292022	0.114779	0.0961122	0.210249	7.75562	7.65041	8.78805	LOC107859389	NC_029978.1	136654589	136659627	+	2228	protein_coding	serine/threonine-protein kinase TOR-like%2C transcript variant X2	-
107850471	14.5155	20.5486	14.9716	109.176	71.0362	82.1319	36.922	38.2016	38.5484	LOC107850471	NC_029988.1	222065242	222069993	+	1872	protein_coding	stearoyl-[acyl-carrier-protein] 9-desaturase%2C chloroplastic	-
107858419	3.14711	4.66857	3.50293	0	0	0.0910733	0.458112	0.374898	0.573948	LOC107858419	NC_029978.1	163902043	163903185	+	1143	protein_coding	F-box/kelch-repeat protein At3g23880-like	F-box
107860753	22.2695	26.3621	25.4545	17.0407	24.8285	27.108	13.3335	13.7512	14.5519	LOC107860753	NC_029978.1	163088311	163094109	+	4418	protein_coding	uncharacterized LOC107860753%2C transcript variant X1	-
107858568	1.91107	2.10542	2.09335	3.99125	2.78512	2.93859	4.75176	4.44736	6.51861	LOC107858568	NC_029978.1	68855630	68869262	+	6766	protein_coding	uncharacterized LOC107858568%2C transcript variant X11	-
107873058	19.2727	27.8585	25.5752	15.2567	18.2267	19.3585	9.45749	10.7269	8.8287	LOC107873058	NC_029982.1	59539097	59551945	+	1589	protein_coding	E3 ubiquitin-protein ligase MIEL1%2C transcript variant X1	zf-CHY
107870607	1.67476	1.21899	2.41403	1.9163	1.36026	2.15187	0	0	0	LOC107870607	NC_029981.1	53178728	53185088	-	2322	protein_coding	uncharacterized LOC107870607%2C transcript variant X3	-
107859578	5.47936	2.2056	4.12347	7.06172	4.55613	1.27235	16.5217	17.6956	15.0773	LOC107859578	NC_029978.1	141425809	141431368	-	2209	protein_coding	protein DETOXIFICATION 40-like%2C transcript variant X2	MatE
107870375	66.4782	46.7304	69.6417	35.1993	34.52	27.5686	235.838	135.92	272.162	LOC107870375	NC_029981.1	18455588	18457322	-	1129	protein_coding	putative GEM-like protein 8	GRAM
107843660	0.249567	0	0.0570999	0.175056	0.122155	0.356292	2.95713	4.69874	2.01508	LOC107843660	NC_029986.1	193399169	193400921	+	1753	protein_coding	anthocyanidin 3-O-glucosyltransferase-like	UDPGT
107876005	6.28772	1.31884	4.6158	0.178	4.87524	4.16629	0.182235	0.138086	0	LOC107876005	NC_029982.1	19724247	19726379	-	1724	protein_coding	aspartyl protease family protein At5g10770-like	-
107846389	8.31933	3.04727	6.17508	1.01782	3.30263	4.36326	1.00296	1.10147	0.514676	LOC107846389	NC_029977.1	231662734	231667262	+	4020	protein_coding	receptor-like kinase TMK3	Pkinase_Tyr
107862669	48.3707	53.7984	47.1486	90.7874	67.0752	45.9193	25.8539	24.8787	30.1519	LOC107862669	NC_029979.1	24237529	24240169	-	2641	protein_coding	exocyst complex component EXO70B1	Exo70
107861842	151.466	123.706	140.059	176.344	189.458	178.021	79.1395	69.1015	77.9413	LOC107861842	NC_029979.1	4288161	4290608	+	1449	protein_coding	auxin-responsive protein IAA27-like	-
107855496	7.35555	2.56399	5.78623	1.73915	2.59405	3.77568	0.860585	0.876958	0.943774	LOC107855496	NW_015961390.1	212151	215679	-	3529	protein_coding	probable endo-1%2C3(4)-beta-glucanase ARB_01444	-
107853833	0.383836	0.261712	0.451646	0	0.271749	0.587122	2.59891	4.16236	2.22004	LOC107853833	NW_015960979.1	219089	220861	-	1773	pseudogene	-	-
107851647	1.66473	1.98637	1.13551	0.700622	0.664598	0.846678	0	0	0	LOC107851647	NC_029988.1	229746691	229752731	+	2336	pseudogene	-	-
107855782	4.37064	3.71416	2.57923	0.672966	2.0545	2.45404	0.229659	0.104412	0.110665	LOC107855782	NW_015961483.1	266736	267647	-	912	protein_coding	chlorophyll a-b binding protein 21%2C chloroplastic	-
107875406	29.5664	40.3335	31.0537	36.9146	55.0836	69.1661	6.43964	12.5853	5.64448	LOC107875406	NC_029982.1	3498379	3501720	+	1797	protein_coding	trans-cinnamate 4-monooxygenase	p450
107848298	0.0588499	0	0	1.03199	0.669721	0.210042	1.20446	1.88296	2.17901	LOC107848298	NC_029987.1	11063220	11067997	+	2478	lncRNA	uncharacterized LOC107848298%2C transcript variant X2	-
107872996	7.11798	5.71843	6.96439	2.48866	5.28285	4.1421	2.26212	2.29508	1.42279	LOC107872996	NC_029982.1	48318592	48333653	+	2199	protein_coding	chlorophyllide a oxygenase%2C chloroplastic-like	-
107845724	112.463	122.354	128.14	168.537	127.606	96.8055	221.749	196.348	200.874	LOC107845724	NC_029986.1	1442678	1443605	+	928	protein_coding	protein LIGHT-DEPENDENT SHORT HYPOCOTYLS 10-like	-
novel.1419	0	0	0	0	0	0	5.09962	4.96821	11.058	-	NC_029985.1	92117981	92147316	+	575	-	-	-
107843662	3.98951	3.52479	4.28034	1.69805	3.42678	3.96757	0.389413	1.12549	0.495921	LOC107843662	NC_029986.1	193573148	193578403	-	3765	protein_coding	uncharacterized LOC107843662%2C transcript variant X2	-
107840088	140.421	103.893	115.399	0	1.01008	0.125903	49.2716	25.476	42.187	LOC107840088	NC_029984.1	141093164	141096637	+	2067	protein_coding	(-)-camphene/tricyclene synthase%2C chloroplastic-like%2C transcript variant X2	-
107843742	118.825	106.067	104.67	106.415	120.069	95.0489	65.875	65.2319	67.4201	LOC107843742	NC_029986.1	199009317	199011636	-	1116	protein_coding	ubiquitin-conjugating enzyme E2 22	UQ_con
107878309	0.858834	1.01111	1.09056	1.41569	1.62369	1.79319	0	0	0	LOC107878309	NC_029983.1	194175946	194182601	-	3396	lncRNA	uncharacterized LOC107878309%2C transcript variant X2	-
107878069	160.824	63.089	133.248	102.872	158.321	219.698	25.0088	34.55	21.0174	LOC107878069	NC_029983.1	154841014	154844873	-	1407	protein_coding	hyoscyamine 6-dioxygenase-like	2OG-FeII_Oxy
107877686	14.5049	15.3364	15.1033	17.0341	17.1509	12.1872	33.0196	29.0985	27.1299	LOC107877686	NC_029983.1	12977631	12982943	+	1183	protein_coding	E3 ubiquitin-protein ligase RLIM-like	-
107840936	9.83457	11.8761	17.6586	5.48543	7.50331	13.7971	3.73332	2.11803	3.59793	LOC107840936	NC_029985.1	6475292	6480802	+	1641	protein_coding	uncharacterized LOC107840936	-
107853923	25.4705	11.1251	22.646	7.66958	15.4956	33.7611	5.24991	3.65289	3.60766	LOC107853923	NW_015960997.1	4818	6846	-	1147	protein_coding	osmotin-like protein	Thaumatin
novel.14	4.35166	5.31045	3.84398	0	0	0	12.7576	9.95349	13.604	-	NC_029977.1	17353120	17355085	+	1966	-	-	-
107878244	15.1491	17.5646	21.2731	9.31471	15.0723	18.262	8.45373	8.70017	7.77893	LOC107878244	NC_029983.1	186629589	186635995	+	3289	protein_coding	glutamate receptor 3.4	Lig_chan
107843533	43.876	25.6244	33.3291	24.3762	21.0293	21.7482	13.7315	12.6672	11.3666	LOC107843533	NC_029977.1	221691274	221703823	-	1838	protein_coding	probable 3-hydroxyisobutyrate dehydrogenase-like 2%2C mitochondrial%2C transcript variant X1	NAD_binding_2
novel.1429	2.68648	3.9676	3.60095	21.0128	26.851	28.9278	0	0	0	-	NC_029985.1	154310605	154314749	+	959	-	-	-
107855037	9.84507	9.83287	8.96313	13.8114	19.5013	18.2035	4.51694	3.45985	4.40046	LOC107855037	NW_015961318.1	1097240	1101113	-	2133	protein_coding	uncharacterized LOC107855037	-
107843538	3.56038	6.08053	4.81279	2.49738	3.36091	4.33088	1.14795	1.09126	0.578304	LOC107843538	NC_029986.1	185894442	185899713	+	2007	protein_coding	WRKY transcription factor 44-like	WRKY
107842583	2.9999	3.08602	3.17861	1.99188	1.9887	2.43246	8.69043	6.9036	8.52646	LOC107842583	NC_029985.1	123308653	123312997	-	1669	lncRNA	uncharacterized LOC107842583	-
novel.1955	2.59917	5.38448	3.98562	4.82943	3.65423	3.1383	0	0	0	-	NC_029988.1	209873735	209880533	+	879	-	-	-
novel.1454	1.46843	2.65842	2.05927	1.14544	2.64884	1.8976	0.027272	0.0495959	0	-	NC_029985.1	230484528	230513744	+	1920	-	-	-
107868405	0	0.0501097	0	0	0	0	6.33322	3.90768	9.75479	LOC107868405	NC_029980.1	213442162	213448548	-	926	protein_coding	cyclic phosphodiesterase-like	-
novel.423	2.30987	4.36087	4.22792	4.37463	5.70959	7.5297	0	0	0	-	NC_029979.1	41957643	41958977	+	947	-	-	-
107851711	599.94	671.356	676.638	388.543	410.29	841.723	1051.38	1087.17	1253.11	LOC107851711	NC_029988.1	220667231	220669400	-	506	protein_coding	60S ribosomal protein L38-like	-
107863572	13.8095	16.8362	18.599	7.73922	7.07289	4.79326	32.9883	43.5527	55.4226	LOC107863572	NC_029979.1	114015946	114036243	+	3073	protein_coding	probable galactinol--sucrose galactosyltransferase 2%2C transcript variant X2	-
107872837	7.54845	5.25744	8.96156	0.336313	0.243708	0.236943	2.25128	1.22823	1.14863	LOC107872837	NC_029982.1	33206507	33209990	+	1977	lncRNA	uncharacterized LOC107872837%2C transcript variant X1	-
107849696	1.28116	2.14016	1.49662	0.285149	0.37987	0.527607	0	0	0	LOC107849696	NC_029988.1	207638518	207640491	+	1973	protein_coding	probable acyl-activating enzyme 6	AMP-binding
107843224	20.4958	49.1228	31.9822	23.0646	33.3982	42.6281	8.10052	9.33947	6.83729	LOC107843224	NC_029985.1	237677529	237682719	+	989	protein_coding	solute carrier family 35 member F2-like	-
novel.1238	0	0	0	0	0	0	2.37785	3.28825	2.91226	-	NC_029983.1	172961773	172964481	-	1057	-	PF13963:Transposase-associated domain	-
107843329	1.86818	1.55147	1.82727	4.32436	2.13973	1.92031	6.17801	4.172	6.69095	LOC107843329	NC_029977.1	220231300	220236144	+	2602	protein_coding	major facilitator superfamily domain-containing protein 12-like%2C transcript variant X1	-
107848323	1.46683	4.03775	5.79504	0.358915	0.262976	0.219151	22.3044	23.2213	20.8228	LOC107848323	NC_029987.1	163995815	164007669	+	1425	protein_coding	WAT1-related protein At1g70260-like	DUF6
107868415	97.873	86.2931	96.9588	222.902	363.156	88.4046	42.9839	53.7945	41.1238	LOC107868415	NC_029980.1	213721883	213723678	+	670	protein_coding	kirola-like	-
107845859	4.01872	2.78515	3.51413	5.67639	5.15338	6.07133	0	0	0	LOC107845859	NC_029986.1	46076575	46079738	-	883	lncRNA	uncharacterized LOC107845859	-
107860132	32.8359	11.9077	15.9922	8.25609	16.8403	13.486	3.46769	2.44366	4.42807	LOC107860132	NC_029978.1	152191762	152193690	+	1208	protein_coding	transcription factor bHLH93%2C transcript variant X1	HLH
107847979	7.92983	7.7843	7.56608	6.13429	7.84539	8.00899	14.6808	18.2149	14.4014	LOC107847979	NC_029987.1	203325836	203333289	+	2593	protein_coding	probable inactive purple acid phosphatase 1%2C transcript variant X2	Metallophos
107840271	11.1465	11.1479	10.9525	8.58912	8.96486	11.6874	20.1776	19.1853	18.5576	LOC107840271	NC_029984.1	145724973	145729814	-	2102	protein_coding	methylcrotonoyl-CoA carboxylase beta chain%2C mitochondrial	Carboxyl_trans
107845534	11.8767	8.56994	10.3348	5.48555	6.98069	7.5513	3.35565	4.61924	3.63821	LOC107845534	NC_029986.1	29363417	29370690	+	2247	protein_coding	uncharacterized LOC107845534%2C transcript variant X2	-
107859078	1.57346	1.75764	3.58471	5.28362	4.09251	4.4449	0	0	0	LOC107859078	NC_029978.1	124863531	124869507	-	1452	protein_coding	putative F-box/LRR-repeat protein 23	-
107871515	72.8169	27.1665	43.4468	0.826036	28.6766	33.905	2.18469	1.79426	0.339592	LOC107871515	NC_029977.1	36252688	36253430	-	743	protein_coding	14 kDa proline-rich protein DC2.15-like	-
107843584	0.47605	0.403931	0.427894	0.739394	0.490989	0.493541	0	0	0	LOC107843584	NC_029986.1	189297916	189305813	+	6433	protein_coding	uncharacterized LOC107843584%2C transcript variant X1	-
107844026	3.71924	2.5768	4.15866	1.32545	2.00397	3.21154	0.926192	0.959683	0.768055	LOC107844026	NC_029986.1	204867729	204882673	+	2431	protein_coding	DNA (cytosine-5)-methyltransferase DRM2-like%2C transcript variant X2	DNA_methylase
107877218	4.22349	5.05853	3.61002	0.16769	0.175523	0.383964	1.073	0.819552	0.744541	LOC107877218	NC_029983.1	172773512	172779031	+	1220	lncRNA	uncharacterized LOC107877218	-
107843988	37.316	42.2495	38.7342	51.2257	44.8782	27.2498	70.1998	62.9346	72.8034	LOC107843988	NC_029986.1	204070556	204072799	+	1274	protein_coding	uncharacterized LOC107843988%2C transcript variant X1	-
novel.1305	0.0616097	0	0	0.0648231	0.0339255	0	4.94421	1.87069	3.3898	-	NC_029984.1	131821850	131832500	+	1578	-	-	-
107847545	8.99285	9.65153	8.55822	4.90996	6.31707	3.53929	21.0496	17.7117	22.5066	LOC107847545	NC_029987.1	5317507	5319437	+	1000	protein_coding	RING-H2 finger protein ATL57	-
107871484	3.18667	2.95317	2.81614	2.01173	1.79862	2.23207	1.12991	1.20948	1.21299	LOC107871484	NC_029981.1	217148930	217154552	-	3661	protein_coding	uncharacterized LOC107871484	VWA
107873175	16.8495	13.5626	16.1198	17.4594	15.7882	17.0378	30.1966	27.3112	32.4849	LOC107873175	NC_029982.1	86219790	86230536	-	2282	protein_coding	2-isopropylmalate synthase B%2C transcript variant X2	HMGL-like
107843083	2.30744	3.30391	2.29651	12.0985	6.35299	5.47661	0	0.150671	0	LOC107843083	NC_029985.1	232791915	232794190	+	1264	protein_coding	polyubiquitin	ubiquitin
107852222	60.5211	8.29697	11.6834	0	59.8275	89.3612	0.260077	0.157656	0.167097	LOC107852222	NW_015960451.1	429620	430535	-	604	protein_coding	flower-specific defensin-like	-
107842306	4.46732	4.95732	3.56459	0.0587541	0.184496	0.328853	10.6168	14.9591	21.8839	LOC107842306	NC_029985.1	27612913	27622349	+	1741	protein_coding	uncharacterized LOC107842306	-
107841030	8.55612	1.70528	4.40462	0.247318	3.10645	3.62426	0	0.184186	0.048804	LOC107841030	NC_029985.1	9708835	9712310	+	1034	protein_coding	probable protein ABIL5%2C transcript variant X1	-
107864637	3.07053	1.78907	2.42234	1.34262	2.67892	2.43376	0.214775	0.0781166	0.0827946	LOC107864637	NC_029979.1	258127395	258129302	+	1219	protein_coding	auxin-responsive protein IAA4-like	-
107844731	115.64	229.454	272.51	101.004	132.489	103.688	57.8783	60.8626	62.7618	LOC107844731	NC_029986.1	205001211	205001846	-	636	protein_coding	calmodulin-binding protein 25-like	-
107873669	0.845098	0.806703	1.27034	0.533506	0.409513	0.741997	0	0	0	LOC107873669	NC_029982.1	216634006	216637080	-	2876	protein_coding	probable disease resistance protein RXW24L%2C transcript variant X2	NB-ARC
107867711	20.1874	22.6349	27.9768	3.94464	2.54086	5.55823	69.3445	49.9974	50.0974	LOC107867711	NC_029980.1	52738722	52742661	+	1517	protein_coding	alcohol dehydrogenase 1	ADH_zinc_N
107870605	42.0792	9.72898	15.129	1.50964	14.4938	13.2174	3.25098	3.27106	2.77356	LOC107870605	NC_029981.1	51874436	51879953	-	1965	protein_coding	probable polygalacturonase%2C transcript variant X1	-
107843173	405.791	433.567	439.918	397.929	432.074	424.979	666.135	644.809	742.079	LOC107843173	NC_029985.1	236436831	236439839	-	733	protein_coding	60S ribosomal protein L24	-
107877640	26.0106	19.4357	29.9904	11.5245	22.5995	25.5676	8.69832	10.1541	11.3155	LOC107877640	NC_029983.1	10019023	10024095	-	1824	protein_coding	glucan endo-1%2C3-beta-glucosidase-like	Glyco_hydro_17
107851832	7.63985	6.80153	7.17301	0	0	0	15.3931	16.7883	14.2596	LOC107851832	NC_029988.1	48880236	48884498	+	1228	lncRNA	uncharacterized LOC107851832%2C transcript variant X1	-
107845649	0.569224	0.431494	0.396454	1.03048	1.25378	1.04868	0	0	0	LOC107845649	NC_029986.1	50840468	50847501	+	5807	lncRNA	uncharacterized LOC107845649%2C transcript variant X2	Retrotrans_gag
107874828	0.548233	0.523326	0.846678	2.0189	0.402515	1.46753	8.36614	5.36978	5.31193	LOC107874828	NC_029982.1	30025360	30026234	-	532	lncRNA	uncharacterized LOC107874828	-
107855008	2.72269	2.53561	2.18789	5.0307	1.97463	2.27534	14.3066	10.7322	7.7901	LOC107855008	NW_015961318.1	671396	673202	-	732	protein_coding	uncharacterized LOC107855008	-
107850354	7.5678	5.73091	5.95948	4.11923	5.7351	7.60167	2.47182	2.30263	3.17948	LOC107850354	NC_029988.1	220158256	220168547	-	5190	protein_coding	endoribonuclease Dicer homolog 2-like	Ribonuclease_3
107853990	87.7407	71.7378	78.8589	76.8378	71.2401	84.2843	45.8271	39.4415	39.7566	LOC107853990	NW_015961030.1	62742	68182	+	641	protein_coding	sm-like protein LSM5	-
107878053	7.12872	2.92019	6.41493	2.00802	3.92545	5.19883	0.816269	1.12708	0.611853	LOC107878053	NC_029983.1	151381671	151383402	+	1732	protein_coding	beta-D-glucosyl crocetin beta-1%2C6-glucosyltransferase-like	UDPGT
107860276	23.5244	25.5878	21.2507	15.2295	16.1157	18.445	12.2853	12.2594	9.58721	LOC107860276	NC_029978.1	155016673	155020591	+	1837	protein_coding	PI-PLC X domain-containing protein At5g67130	-
107851798	0.992041	1.2429	1.02139	1.196	0.637315	0.331941	0	0	0	LOC107851798	NC_029988.1	229755506	229758732	-	2352	protein_coding	uncharacterized LOC107851798%2C transcript variant X4	-
107877009	11.0183	1.85606	6.8399	0.0852423	4.19354	9.45546	0	0	0	LOC107877009	NC_029983.1	5160861	5161721	-	600	protein_coding	flower-specific defensin-like	-
107864485	77.2505	40.4934	71.0292	26.8475	43.5671	34.3238	20.1901	23.6773	14.9723	LOC107864485	NC_029979.1	250368489	250371502	-	1665	protein_coding	cytochrome b561 and DOMON domain-containing protein At3g25290-like	Cytochrom_B561
107852304	0.0882215	0.196498	0.302771	0.773524	0.388635	0.850155	2.94597	2.82274	1.43483	LOC107852304	NW_015960461.1	1042698	1053313	-	1653	protein_coding	uncharacterized LOC107852304%2C transcript variant X1	-
107851568	7.71868	9.3928	9.03898	12.5849	11.5505	12.2393	20.3102	18.1214	20.43	LOC107851568	NC_029988.1	220747932	220753156	-	825	protein_coding	thioredoxin-like 3-2%2C chloroplastic	-
107859261	4.44586	4.62329	4.53191	1.64186	7.42544	18.4896	1.18933	1.7303	1.97146	LOC107859261	NC_029978.1	131999259	132004180	-	3302	protein_coding	cellulose synthase A catalytic subunit 8 [UDP-forming]	-
107876631	0.710933	1.67538	0.686216	1.26227	0.587216	0.49955	4.95383	4.72204	6.06575	LOC107876631	NC_029983.1	150622615	150624802	+	2188	pseudogene	-	-
novel.1692	11.6773	24.8095	15.6246	12.1687	9.78152	8.19296	5.31709	4.09936	5.85394	-	NC_029986.1	160110065	160113107	-	3043	-	-	-
novel.20	0	0	0	0	0	0	1.21115	3.30384	2.13992	-	NC_029977.1	30351659	30352955	+	1297	-	-	-
107862330	0.13629	0.0867319	0.0467739	0	0	0.14593	3.03407	1.82439	2.54675	LOC107862330	NC_029979.1	13954622	13971948	-	1070	protein_coding	uncharacterized LOC107862330%2C transcript variant X2	-
107877539	257.397	137.432	149.97	131.326	1023.1	1529.46	6.54527	0.743938	6.2203	LOC107877539	NC_029983.1	5213681	5214611	+	576	protein_coding	flower-specific defensin-like	-
107851996	0.962267	1.42227	1.66188	3.29865	2.70065	2.29332	4.81491	4.86458	4.73698	LOC107851996	NW_015960364.1	300314	307593	+	1566	protein_coding	(S)-coclaurine N-methyltransferase-like%2C transcript variant X1	-
107854279	0.999419	1.23819	0.985198	0.290853	0.749389	0.569208	0	0	0	LOC107854279	NW_015961128.1	613587	616995	+	2286	protein_coding	trifunctional UDP-glucose 4%2C6-dehydratase/UDP-4-keto-6-deoxy-D-glucose 3%2C5-epimerase/UDP-4-keto-L-rhamnose-reductase RHM1-like%2C transcript variant X1	Epimerase
107864556	54.5828	55.0384	54.9189	32.9147	34.322	33.9391	83.8304	91.1116	87.3592	LOC107864556	NC_029979.1	253907647	253913818	-	822	protein_coding	uncharacterized LOC107864556	-
107867928	49.0495	50.4712	55.4782	40.9256	45.0154	45.9306	82.3308	82.4386	84.3641	LOC107867928	NC_029977.1	11933376	11947737	+	1106	protein_coding	peroxisome biogenesis protein 19-1-like	-
107861394	34.7313	107.567	74.4323	23.1753	132.772	173.815	15.2475	15.3522	17.9919	LOC107861394	NC_029978.1	155578852	155579555	-	704	protein_coding	protein RALF-like 34	-
107851138	10.746	10.7769	11.4693	7.81388	9.83118	11.8675	19.7974	19.1954	17.5804	LOC107851138	NC_029988.1	224030296	224040045	+	2592	protein_coding	ATP-dependent 6-phosphofructokinase 5%2C chloroplastic-like%2C transcript variant X1	PFK
107868352	1.64878	0.579847	1.32528	0.821735	1.49725	1.90478	0	0.0424981	0	LOC107868352	NC_029980.1	210688126	210695264	+	3361	lncRNA	uncharacterized LOC107868352%2C transcript variant X1	-
107858674	4.78131	6.88617	4.49094	7.89907	6.51282	5.97277	0.632503	0	0.130621	LOC107858674	NC_029978.1	87841666	87874685	-	1159	lncRNA	uncharacterized LOC107858674%2C transcript variant X2	-
107850914	3.6596	8.57246	6.74248	4.5851	4.53413	6.26437	19.5807	21.0351	26.2939	LOC107850914	NC_029988.1	229316156	229320522	-	2019	protein_coding	heterogeneous nuclear ribonucleoprotein 1-like	RRM_1
107878156	7.21282	4.33972	8.64139	1.47181	7.22138	19.6586	1.50683	1.49858	1.04376	LOC107878156	NC_029983.1	169540839	169542735	+	1112	protein_coding	fasciclin-like arabinogalactan protein 7	-
107861628	40.3053	37.472	46.9213	24.5569	38.5663	40.9884	21.3245	24.77	22.4973	LOC107861628	NC_029979.1	843416	849865	+	2593	protein_coding	protein STRUBBELIG-RECEPTOR FAMILY 7-like	LRRNT_2
107845558	64.0967	77.7766	72.4083	68.2833	58.9522	64.6898	39.9585	43.5076	41.9897	LOC107845558	NC_029986.1	1028747	1030482	-	1334	protein_coding	early nodulin-like protein 2	Cu_bind_like
107869262	10.0614	9.54646	7.98772	0	0.0222504	0	17.5629	16.5633	18.6039	LOC107869262	NC_029977.1	17146959	17149588	-	2406	lncRNA	uncharacterized LOC107869262	-
107867915	25.5656	26.9374	22.9064	28.714	28.3504	18.8018	44.5483	42.8032	43.4839	LOC107867915	NC_029977.1	11926812	11931521	-	1099	protein_coding	uncharacterized LOC107867915%2C transcript variant X2	-
107873393	2.6115	1.03663	0.984988	1.16982	0.654943	0.88593	0	0	0	LOC107873393	NC_029982.1	167266804	167281256	+	1880	protein_coding	myosin IB heavy chain-like%2C transcript variant X2	-
novel.701	0	0.0593371	0.0960001	0	0	0	1.20527	1.97876	2.12953	-	NC_029980.1	24555412	24563916	-	1564	-	-	-
107843345	35.9641	32.83	35.4852	16.8434	33.3685	44.652	64.37	66.6927	54.4473	LOC107843345	NC_029986.1	157836874	157840585	+	1330	protein_coding	29 kDa ribonucleoprotein B%2C chloroplastic-like	RRM_1
107870003	0.973225	1.98026	1.79308	1.88629	3.30007	3.59238	0.0827642	0.150512	0.0797629	LOC107870003	NC_029981.1	373816	376240	-	1898	lncRNA	uncharacterized LOC107870003	-
107870387	0.135782	0.0259227	0	4.45736	4.09733	5.40838	1.55039	1.62253	1.3814	LOC107870387	NC_029981.1	19950507	19957478	-	1790	lncRNA	uncharacterized LOC107870387	-
107845837	2.58378	0.982376	1.533	0.460769	0.458178	1.2426	0.141519	0.0643406	0	LOC107845837	NC_029986.1	124232824	124236835	+	2220	protein_coding	D-3-phosphoglycerate dehydrogenase 1%2C chloroplastic-like	2-Hacid_dh_C
107838736	20.2178	22.7273	26.3723	4.32126	6.29303	7.11682	10.4297	12.9816	10.484	LOC107838736	NC_029984.1	991797	994246	-	2450	protein_coding	F-box/kelch-repeat protein At3g23880-like	F-box
107868331	13.4637	14.1424	16.5713	0.417204	10.0241	12.6406	0.11649	0	0	LOC107868331	NC_029980.1	207815770	207828461	-	2697	protein_coding	(E%2CE)-geranyllinalool synthase	-
107859428	4.77572	5.92387	4.66034	4.79014	7.75925	8.54127	2.52978	2.01757	2.02943	LOC107859428	NC_029978.1	137562416	137567577	-	3705	protein_coding	uncharacterized LOC107859428%2C transcript variant X3	Bromodomain
107876103	2.06582	1.69026	2.60441	0.0443585	5.06094	10.0215	0.0908277	0.0825881	0.0875339	LOC107876103	NC_029982.1	24426429	24427930	+	1153	protein_coding	acid phosphatase 1-like	-
107850545	6.93392	4.40105	5.00854	3.97246	7.31651	6.80244	13.2567	18.4546	14.6604	LOC107850545	NC_029988.1	227034143	227036849	-	1339	protein_coding	probable mannitol dehydrogenase	ADH_zinc_N
107868389	8.5888	5.77996	7.29204	4.69156	6.84424	6.1736	3.3633	3.27315	2.97209	LOC107868389	NC_029977.1	14219724	14231171	+	4873	protein_coding	uncharacterized LOC107868389%2C transcript variant X1	Pre-SET
107851398	818.636	217.601	405.693	165.015	663.883	728.543	23.5054	32.2752	7.31163	LOC107851398	NC_029988.1	11206487	11207734	+	773	protein_coding	kirola-like	-
107877560	1.16851	1.2907	1.28901	2.07251	2.35316	2.30572	3.54236	3.72787	2.89402	LOC107877560	NC_029983.1	6006584	6016892	+	2912	protein_coding	uncharacterized protein Cbei_0202%2C transcript variant X1	FAD_binding_3
107842407	6.78582	6.4118	7.18348	6.90632	5.61126	4.75923	12.0316	10.5355	12.04	LOC107842407	NC_029985.1	54527815	54540862	-	6354	protein_coding	ABC transporter C family member 5%2C transcript variant X5	ABC_tran
107844123	0.610561	0.493157	0.362667	0.12354	0.568966	0	2.83312	5.12922	2.02341	LOC107844123	NC_029977.1	224628892	224634159	+	2070	protein_coding	uncharacterized LOC107844123%2C transcript variant X3	-
107847352	6.76848	8.34054	9.43944	13.1424	9.21606	6.98371	1.78959	1.50671	2.61898	LOC107847352	NC_029987.1	201636436	201640803	+	790	protein_coding	uncharacterized LOC107847352	-
107867983	12.3517	23.4966	15.9078	15.3716	24.5732	69.3505	6.00877	4.98669	3.99846	LOC107867983	NC_029977.1	12395244	12396866	-	1098	protein_coding	chlorophyll a-b binding protein P4%2C chloroplastic	-
107850003	0.814409	0.291528	0.0524063	0.910442	1.23326	0.817514	4.11221	5.53397	6.18242	LOC107850003	NC_029988.1	210977519	210979429	+	955	protein_coding	uncharacterized LOC107850003%2C transcript variant X1	-
107850516	7.98235	8.88395	9.4224	5.86276	8.02886	8.22758	4.48562	4.4293	5.16524	LOC107850516	NC_029988.1	4452683	4457113	+	4074	protein_coding	late blight resistance protein R1-A-like	NB-ARC
107839459	7.37662	5.84985	11.217	1.71148	5.33262	9.96413	1.99669	2.37134	1.4923	LOC107839459	NC_029984.1	127690645	127691929	-	1285	protein_coding	glycine-rich cell wall structural protein 1.8-like	-
107848041	29.2135	29.4733	23.7606	17.9925	16.4353	11.3591	65.069	66.843	47.2991	LOC107848041	NC_029987.1	210183778	210193576	-	1228	lncRNA	uncharacterized LOC107848041%2C transcript variant X8	-
107864042	0.434406	0.704939	0.536708	1.64543	1.00467	1.30237	3.97747	2.55293	4.41949	LOC107864042	NC_029979.1	232528201	232529443	+	1119	lncRNA	uncharacterized LOC107864042	-
107870667	2.32197	2.26467	1.9749	5.15172	2.39043	2.16193	0	0	0	LOC107870667	NC_029981.1	69452137	69454631	-	963	lncRNA	uncharacterized LOC107870667	-
107858578	3.91535	3.32571	4.68026	3.3166	2.52142	4.15677	1.17949	1.03999	0.861149	LOC107858578	NC_029978.1	69894453	69904760	-	1465	protein_coding	caffeoylshikimate esterase	-
novel.925	0	0	0.0690794	0	0	0	2.81867	1.80722	2.6468	-	NC_029981.1	207223056	207264244	-	1449	-	-	-
107877270	2.5417	2.42623	3.92534	1.33713	1.69118	2.72148	0.228158	0.31119	0.219884	LOC107877270	NC_029983.1	189277753	189280135	-	918	protein_coding	uncharacterized LOC107877270	-
novel.2156	0	0.0336731	0.0363193	0	0	0	4.02786	2.83323	1.57469	-	NW_015960959.1	581536	585756	+	1378	-	-	-
107854518	0	0.0179573	0	0.0989656	0.124306	0.0604277	0.972672	1.43721	1.60139	LOC107854518	NW_015961180.1	2581238	2583821	+	2584	pseudogene	-	-
novel.1656	2.44984	2.33854	2.47806	0	0	0	0.324081	0.126292	0.312328	-	NC_029986.1	19478922	19487673	-	1131	-	-	-
107855506	1.00662	0.805906	0.200593	2.08408	2.50328	0.382453	14.6558	33.7133	9.33757	LOC107855506	NW_015961390.1	193940	196356	-	1497	protein_coding	dihydroflavonol-4-reductase-like	-
107849690	2.05547	2.09977	1.85638	2.54209	4.28911	2.93448	5.63243	6.67558	5.241	LOC107849690	NC_029988.1	5402413	5405882	+	1348	lncRNA	uncharacterized LOC107849690	-
107847351	30.5717	35.9624	46.5816	37.7256	24.5479	15.0251	91.2764	71.6106	107.33	LOC107847351	NC_029977.1	243827361	243835788	-	1978	protein_coding	BTB/POZ and TAZ domain-containing protein 3-like%2C transcript variant X1	zf-TAZ
107848098	19.4743	18.8303	17.3233	19.9857	15.752	24.228	33.7759	31.972	29.1467	LOC107848098	NC_029987.1	168629355	168636676	-	1927	protein_coding	DEAD-box ATP-dependent RNA helicase 22%2C transcript variant X2	Helicase_C
novel.582	0.437212	0.682934	0.654758	0.961851	0.481504	0.42558	3.55361	5.91744	2.68202	-	NC_029979.1	232953500	232961043	-	1223	-	-	-
novel.1911	0	0.0235302	0	0	0	0	2.49597	1.13477	1.86806	-	NC_029988.1	42210292	42212395	+	1972	-	-	-
107872393	2.47446	2.33096	1.87722	0.719393	0.896425	0.976125	0.0350718	0	0	LOC107872393	NC_029981.1	39234496	39239025	-	1493	lncRNA	uncharacterized LOC107872393%2C transcript variant X1	-
107874907	1.63395	2.20195	1.26172	1.69389	0.582184	0.334468	5.33199	4.75414	6.51059	LOC107874907	NC_029982.1	47272344	47275242	-	2023	protein_coding	MORN repeat-containing protein 1	MORN
107851616	3.12114	0.464861	0.979994	0.186322	0.341295	0.876954	0	0	0	LOC107851616	NC_029988.1	229867853	229870048	-	2196	protein_coding	ABC transporter G family member 5	ABC_tran
novel.37	0.684648	0.898622	1.10141	0.0675335	0.212064	0	3.71052	3.35296	2.62089	-	NC_029977.1	73930038	73936924	+	2272	-	-	-
107843390	2.7071	4.66263	3.21132	4.1486	4.79607	4.09582	0	0.172925	0.366562	LOC107843390	NC_029986.1	163325628	163366986	+	826	protein_coding	uncharacterized LOC107843390%2C transcript variant X1	-
107848249	45.7134	45.5972	47.8791	45.7704	46.0524	55.0371	72.1044	74.7452	70.419	LOC107848249	NC_029987.1	4361478	4370514	-	923	protein_coding	50S ribosomal protein L9%2C chloroplastic%2C transcript variant X2	-
107870023	1.93236	2.683	3.53979	6.62751	7.40694	6.20711	0.675815	0.442446	0.416837	LOC107870023	NC_029981.1	892295	894990	-	1937	protein_coding	zeatin O-glucosyltransferase-like	UDPGT
107840093	3.37878	2.49547	4.21511	17.2301	16.7584	27.1993	0.956387	0.483126	0.716881	LOC107840093	NC_029984.1	141201013	141204127	+	1971	protein_coding	(-)-camphene/tricyclene synthase%2C chloroplastic-like	-
107878889	0.0250826	0.047886	0	0	0.0552472	0.161141	2.24255	1.37579	0.937399	LOC107878889	NC_029983.1	221039053	221047338	+	1938	pseudogene	-	-
107871019	6.58502	5.75413	5.04796	7.79889	5.49679	7.17481	2.91693	1.62056	1.6489	LOC107871019	NC_029981.1	176035098	176066105	-	8814	protein_coding	putative disease resistance protein At3g14460%2C transcript variant X1	NB-ARC
107875618	5.44076	2.34988	1.4142	0	0	0	0.21137	0.314502	0.462966	LOC107875618	NC_029982.1	8486970	8495014	-	2725	pseudogene	-	START
107876112	51.0382	20.6424	32.3119	0.144615	2.06872	3.6792	10.2158	9.28906	10.2258	LOC107876112	NC_029982.1	25111143	25114048	+	1061	protein_coding	aquaporin TIP2-1	-
107846859	1.38603	2.74062	2.19151	2.18748	1.85354	1.43107	0	0	0	LOC107846859	NC_029987.1	177069312	177075178	+	982	lncRNA	uncharacterized LOC107846859	-
107871130	1.89323	1.53858	1.60681	3.20332	2.64855	1.61624	4.43701	4.83638	4.19642	LOC107871130	NC_029981.1	196406672	196409465	-	1900	protein_coding	dehydration-responsive element-binding protein 2A-like%2C transcript variant X1	AP2
107877724	13.5456	14.8546	12.7802	10.3673	20.2313	30.3899	6.51477	7.96492	6.13743	LOC107877724	NC_029983.1	20781606	20798874	+	2146	protein_coding	reticuline oxidase-like protein%2C transcript variant X2	FAD_binding_4
107867185	44.9624	19.1691	25.4984	15.2305	12.9819	30.9988	6.57629	9.17641	3.8266	LOC107867185	NC_029980.1	9596532	9598280	+	1266	protein_coding	probable isoaspartyl peptidase/L-asparaginase 2	Asparaginase_2
novel.2028	0	0	0	0	0	0	1.93546	1.75989	1.86528	-	NC_029988.1	173427988	173433244	-	1001	-	-	-
107844879	2.602	2.20153	2.131	5.28876	4.16814	4.87558	0	0	0	LOC107844879	NC_029986.1	58583851	58585533	+	822	lncRNA	uncharacterized LOC107844879	-
107862015	17.0441	8.34158	12.3546	8.65826	8.97853	9.54766	4.69284	3.09428	2.98866	LOC107862015	NC_029979.1	7088909	7090816	+	1908	protein_coding	F-box protein At5g07610-like	F-box
107853597	38.6276	43.7777	38.5787	38.8918	45.0104	37.952	68.6474	65.5374	74.118	LOC107853597	NW_015960921.1	6335	9244	+	672	protein_coding	uncharacterized LOC107853597	-
107845476	31.7736	28.8431	32.406	35.2944	34.546	38.4765	16.8028	16.219	20.0258	LOC107845476	NC_029986.1	909868	920923	-	2278	protein_coding	plant intracellular Ras-group-related LRR protein 6	-
107856716	50.4537	47.9039	51.2055	41.7301	42.0947	55.6595	73.6752	79.236	79.4529	LOC107856716	NC_029977.1	181780496	181782889	+	1081	protein_coding	elongation factor 1-delta 1-like	-
novel.1669	1.29793	1.84995	1.22649	0	0	0	4.59653	3.81384	3.87611	-	NC_029986.1	59864647	59867380	-	2734	-	-	-
107877776	3.88242	2.7076	1.9165	2.40618	1.85477	1.61346	9.87281	7.10187	10.8215	LOC107877776	NC_029983.1	32409365	32415503	-	2742	lncRNA	uncharacterized LOC107877776%2C transcript variant X2	-
107856794	8.4316	19.2465	24.3824	41.1169	42.5531	19.3121	0.552843	2.94434	2.13118	LOC107856794	NW_015961757.1	717361	718023	-	663	protein_coding	uncharacterized LOC107856794	-
107848437	1.00678	1.44641	1.38208	1.20909	0.907174	1.2631	0.317678	0.408388	0.263929	LOC107848437	NC_029987.1	202199227	202206179	-	4780	pseudogene	-	NB-ARC
107853573	1.9419	2.98979	2.45081	3.09772	4.20825	2.34754	0	0	0	LOC107853573	NW_015960904.1	60684	62685	+	776	lncRNA	uncharacterized LOC107853573	-
107848233	1.01199	0.949644	1.37747	1.8408	2.19125	1.89167	0	0.0336006	0	LOC107848233	NC_029987.1	161815420	161825758	+	2834	protein_coding	UDP-galactose/UDP-glucose transporter 5B-like%2C transcript variant X6	-
107867771	1.49779	1.55972	1.14489	0	0	0	4.74242	4.35666	3.43961	LOC107867771	NC_029980.1	63343868	63350633	+	2142	protein_coding	uncharacterized LOC107867771%2C transcript variant X6	-
novel.1889	2.24162	1.46615	2.13698	1.83442	2.28585	2.80021	0.0894316	0.162637	0.0861884	-	NC_029988.1	10011552	10021800	+	1171	-	PF14111:Domain of unknown function (DUF4283)	-
107842385	3.32995	3.21321	4.13651	0	0	0	9.70825	8.33122	8.11621	LOC107842385	NC_029985.1	45843924	45873374	-	1343	lncRNA	uncharacterized LOC107842385%2C transcript variant X4	-
107846852	64.1815	67.7282	95.635	47.2988	46.6004	67.9239	31.4319	36.6043	36.1255	LOC107846852	NC_029987.1	54047372	54048089	+	718	protein_coding	chromatin accessibility complex protein 1-like	-
107879891	4.77847	2.77829	3.53333	1.14266	2.7748	3.53501	0.421143	0.808426	0.586258	LOC107879891	NC_029984.1	139794006	139796210	+	1119	protein_coding	uncharacterized LOC107879891	HMA
107839741	85.3976	89.6081	91.0539	46.1375	58.5734	56.4543	148.023	126.143	141.699	LOC107839741	NC_029984.1	134404444	134407512	+	1583	protein_coding	glucan endo-1%2C3-beta-glucosidase 4%2C transcript variant X2	-
107855909	1.29904	1.06642	0.722233	0.710732	0.972834	0.834555	0	0	0	LOC107855909	NW_015961490.1	828315	847485	-	1871	lncRNA	uncharacterized LOC107855909%2C transcript variant X3	-
107856780	159.578	220.29	187.891	135.699	238.292	108.828	72.9897	47.2914	90.2223	LOC107856780	NW_015961757.1	448270	448566	-	297	protein_coding	uncharacterized LOC107856780	-
novel.710	0	0	0	0	0	0	2.53783	2.07214	1.19794	-	NC_029980.1	39017228	39020179	-	1011	-	-	-
107868398	1.4596	1.72917	1.8919	0.932409	1.37783	1.46517	0.51941	0.433997	0.595278	LOC107868398	NC_029980.1	213161598	213181130	+	3730	protein_coding	probable LRR receptor-like serine/threonine-protein kinase At1g53420%2C transcript variant X1	LRR_1
107872579	1.75397	1.81779	2.01224	0.790908	3.97369	0.160974	0	0	0	LOC107872579	NC_029981.1	177870691	177873383	+	970	lncRNA	uncharacterized LOC107872579	-
107875669	1.27493	1.16522	0.809929	0.428114	0.119497	0.406628	3.5064	4.88874	3.46372	LOC107875669	NC_029982.1	9568307	9570098	-	1792	protein_coding	cytochrome P450 89A2-like	p450
107870462	2.88238	2.02363	1.85718	2.7001	1.18783	1.73229	5.9894	5.31856	6.02317	LOC107870462	NC_029981.1	29309816	29318424	+	2614	protein_coding	probable potassium transporter 17	K_trans
107871291	3.23707	2.884	3.55502	4.03033	4.27801	2.07963	0	0	0.0560081	LOC107871291	NC_029981.1	207302497	207310724	-	901	protein_coding	uncharacterized LOC107871291%2C transcript variant X1	-
107870640	9.67522	7.97717	8.23187	12.2606	6.2293	6.48897	15.3696	15.3083	15.5628	LOC107870640	NC_029981.1	64380130	64383597	+	2286	protein_coding	ribosomal RNA small subunit methyltransferase%2C chloroplastic-like%2C transcript variant X9	-
107844248	1.92421	2.10779	2.07857	0	0	0	4.24742	4.14018	4.37174	LOC107844248	NC_029986.1	49171394	49177492	+	3082	pseudogene	-	BTB
107842544	9.77698	8.08342	8.26049	5.6461	7.12064	7.00705	4.22958	5.05093	4.33436	LOC107842544	NC_029985.1	106402383	106407789	+	3714	protein_coding	uncharacterized LOC107842544%2C transcript variant X1	-
107856817	94.867	23.8832	73.2014	27.171	104.248	169.859	7.70032	5.92233	6.09147	LOC107856817	NW_015961759.1	355260	358758	+	1632	protein_coding	aspartyl protease AED3	-
107874815	163.888	105.271	139.211	109.939	129.083	100.753	70.7134	64.2985	59.1293	LOC107874815	NC_029982.1	27830123	27832360	-	856	protein_coding	auxin-induced protein 22C-like	-
107861851	227.402	222.791	249.452	334.932	318.567	272.755	159.489	131.161	143.924	LOC107861851	NC_029979.1	4373975	4375524	-	1460	protein_coding	protein CDI-like%2C transcript variant X2	-
107851651	10.7527	6.33824	7.83117	3.38884	5.26614	9.33794	3.12251	3.15472	2.52059	LOC107851651	NC_029988.1	41281195	41283282	-	1962	protein_coding	AAA-ATPase At5g57480	AAA
107857374	1.49779	3.20608	1.77575	12.082	24.9428	30.7625	9.28927	8.31322	7.39752	LOC107857374	NC_029977.1	288481437	288483431	+	1071	protein_coding	methanol O-anthraniloyltransferase-like	-
107864733	59.0818	61.4547	62.3607	41.8551	56.9124	58.7825	35.5756	29.0103	38.8847	LOC107864733	NC_029977.1	2942446	2946666	+	1569	protein_coding	uncharacterized LOC107864733%2C transcript variant X2	-
107867546	4.06282	3.68947	4.49766	0.529612	3.66268	7.73796	0.774588	1.51429	0.559874	LOC107867546	NC_029980.1	31192852	31201067	+	2704	protein_coding	probable beta-D-xylosidase 7	Glyco_hydro_3_C
107879862	15.2004	44.2382	37.7774	45.6362	27.2406	13.9326	113.606	122.896	111.109	LOC107879862	NC_029977.1	160014868	160016384	-	1244	protein_coding	bifunctional epoxide hydrolase 2-like	Abhydrolase_1
107850139	9.18043	9.18365	6.52801	40.4206	26.0641	25.9771	19.0904	18.9974	15.5641	LOC107850139	NC_029988.1	11865215	11869908	-	2208	protein_coding	protein NRT1/ PTR FAMILY 1.2-like	-
107870042	1.81508	0.902403	0.681323	3.81949	2.10307	1.86249	4.88795	4.42601	4.84809	LOC107870042	NC_029981.1	1586482	1590549	+	2571	protein_coding	EGF domain-specific O-linked N-acetylglucosamine transferase	-
107867487	4.48938	4.38065	4.05726	0.0524837	0.0137338	0.0133526	9.1345	7.13326	9.86481	LOC107867487	NC_029980.1	27316964	27321335	-	3898	protein_coding	uncharacterized LOC107867487%2C transcript variant X5	-
107851573	5.61053	5.14643	5.86677	5.02692	4.34455	1.78344	11.6623	11.1624	12.741	LOC107851573	NC_029988.1	223215765	223217314	-	1109	lncRNA	uncharacterized LOC107851573%2C transcript variant X1	-
107860400	10.984	0.8286	3.36862	0.316146	4.66956	4.14671	0.215778	0.228904	0.207953	LOC107860400	NC_029978.1	157481701	157483242	-	1456	protein_coding	proline-rich receptor-like protein kinase PERK9	-
107853811	1.05874	0.615172	0.900486	0.896013	0.785781	2.09475	0	0	0	LOC107853811	NW_015960977.1	15478	28869	+	2112	pseudogene	-	PPR
107873470	2.20914	2.0666	2.32909	1.86879	2.38428	1.66525	0.761493	0.969378	1.05495	LOC107873470	NC_029982.1	188877136	188884324	-	5501	pseudogene	-	NB-ARC
107841046	1.43009	2.28749	1.6581	0	0	0.0551799	4.66305	5.08552	4.05258	LOC107841046	NC_029985.1	10688546	10693813	+	3773	pseudogene	-	NB-ARC
107840371	2.034	0.860199	0.609696	0.0812692	0.595458	0.55136	0	0	0	LOC107840371	NC_029984.1	147665792	147668445	+	1888	protein_coding	9-divinyl ether synthase-like	p450
107851815	3.44077	18.938	15.9038	13.2485	16.0442	7.21152	0.946304	1.00387	1.67198	LOC107851815	NC_029988.1	228621148	228624330	-	664	protein_coding	uncharacterized LOC107851815	-
107870184	158.062	120.474	167.92	103.296	114.226	154.576	79.7442	81.4959	79.6302	LOC107870184	NC_029981.1	6746203	6749454	-	763	lncRNA	uncharacterized LOC107870184	-
107853683	2.73717	2.85474	2.87033	1.11997	2.73534	5.31881	0	0	0.0526208	LOC107853683	NC_029977.1	29213911	29214962	-	959	lncRNA	uncharacterized LOC107853683	zf-GRF
107877437	8.97416	17.1329	13.2339	19.8188	20.3328	11.9611	3.32298	3.47934	4.85224	LOC107877437	NC_029983.1	220142644	220143683	-	1040	protein_coding	chaperone protein dnaJ 11%2C chloroplastic-like	DnaJ
107848573	36.4575	3.93124	13.7632	0.0710353	2.97414	1.44579	0	0.198384	0.0700879	LOC107848573	NC_029987.1	6595414	6597679	-	720	protein_coding	uncharacterized protein At5g22580-like	-
107845599	23.6481	22.8246	25.1839	57.5543	41.5649	37.0605	13.8432	14.5995	11.3325	LOC107845599	NC_029986.1	99320170	99326736	+	2035	protein_coding	uncharacterized LOC107845599	-
107874120	2.05726	2.0199	1.6138	5.91646	8.739	9.96493	0.548737	0.460576	0.284759	LOC107874120	NC_029977.1	51739321	51749239	+	2481	protein_coding	protein DETOXIFICATION 42-like%2C transcript variant X4	MatE
107842648	31.6238	36.853	40.2673	30.9344	31.4787	24.677	21.347	20.725	21.9879	LOC107842648	NC_029985.1	145011688	145014006	+	2318	protein_coding	exocyst complex component EXO70B1	Exo70
107866141	3.15514	1.95271	0.821045	0.802567	0.152737	0.371244	16.1718	8.15042	10.1503	LOC107866141	NC_029979.1	47682982	47684383	-	1402	protein_coding	probable membrane-associated kinase regulator 2	-
107845887	13.0137	11.4177	24.7285	8.15507	12.5406	12.4998	3.91686	3.84271	2.58277	LOC107845887	NC_029986.1	10078179	10079843	+	508	lncRNA	uncharacterized LOC107845887	-
novel.1297	4.97615	6.67366	5.08102	0.0432702	0	0	12.271	12.2454	12.7653	-	NC_029984.1	118407148	118440383	+	1182	-	-	-
107861335	0	0.0781171	0	0.0861034	0	1.31435	2.82086	6.01162	6.11677	LOC107861335	NC_029978.1	149570424	149571604	-	594	protein_coding	protein RADIALIS-like 1	Myb_DNA-binding
107854686	15.4436	8.70232	12.6433	9.1983	14.0111	15.9897	4.87346	4.06485	3.17824	LOC107854686	NW_015961222.1	27890	32331	-	1429	protein_coding	uncharacterized LOC107854686	-
novel.1421	0.710107	1.78705	0.864043	0.543377	0.28438	0.345607	6.18889	6.44944	5.62937	-	NC_029985.1	108468752	108474592	+	753	-	-	-
107868383	3.68959	3.20057	4.07317	0.811832	0.571653	1.21672	1.73785	1.48401	1.61657	LOC107868383	NC_029980.1	212533612	212539680	+	3465	lncRNA	uncharacterized LOC107868383%2C transcript variant X2	-
107852308	2.41352	3.59159	3.40142	1.95042	1.6979	1.57216	7.32497	6.04926	7.07839	LOC107852308	NW_015960463.1	67107	77167	+	5297	protein_coding	putative late blight resistance protein homolog R1A-3%2C transcript variant X1	NB-ARC
107842616	0	0	0	2.63202	2.02765	1.82137	0.334135	0.245019	0.540159	LOC107842616	NC_029985.1	131647162	131654935	+	4858	lncRNA	uncharacterized LOC107842616	-
107839238	54.344	58.271	65.4372	81.4124	57.5079	47.6334	96.9169	90.7437	103.167	LOC107839238	NC_029984.1	123008828	123012086	+	1509	protein_coding	mRNA cleavage and polyadenylation factor CLP1%2C transcript variant X2	-
107864800	1698.19	319.461	291.58	2168.37	1599.41	694.961	30.5172	9.38267	8.35766	LOC107864800	NC_029979.1	11663598	11664074	+	477	protein_coding	chitin-binding lectin 1-like	-
107866899	2.22376	2.03981	2.4863	3.03436	1.64545	1.80439	5.52067	4.98582	4.43673	LOC107866899	NC_029980.1	2880012	2886450	-	2798	protein_coding	uncharacterized LOC107866899%2C transcript variant X4	-
novel.342	0.126096	0.0601836	0.129826	0	0.0347176	0	2.10535	0.864551	2.12718	-	NC_029978.1	113173693	113192313	-	1542	-	-	-
107860424	41.175	24.1554	45.7505	10.3389	37.9721	45.0652	15.7368	12.8186	12.4127	LOC107860424	NC_029978.1	157980012	157981432	+	1118	protein_coding	phosphoglycerate mutase-like protein AT74	-
107845848	6.08761	4.77026	1.40322	19.4066	69.0445	158.285	0	0	0	LOC107845848	NC_029986.1	4812463	4813172	+	535	protein_coding	protein TAP1-like	-
107842043	0.0971877	0.0618482	0.0166771	0.221556	0.178389	0.225468	0.59324	0.856731	0.992114	LOC107842043	NC_029985.1	125916197	125919197	+	3001	pseudogene	-	NB-ARC
107871228	4.08546	2.77616	7.12935	1.16571	1.9065	1.63115	0.22377	0.610411	0.14377	LOC107871228	NC_029981.1	204867549	204868749	-	702	protein_coding	kirola-like	-
107872984	0.489465	2.54055	1.29136	2.15654	1.11179	2.26013	0	0	0	LOC107872984	NC_029982.1	47370070	47372925	+	1589	lncRNA	uncharacterized LOC107872984	-
107861423	2.19568	2.38703	1.82107	4.8771	2.14944	1.63263	8.27809	7.10895	6.14171	LOC107861423	NC_029978.1	157745212	157747318	+	797	lncRNA	uncharacterized LOC107861423	-
107847053	5.25963	6.659	6.32726	0.174756	0.609732	0	16.4005	12.3097	15.0011	LOC107847053	NC_029987.1	208813680	208815841	-	878	lncRNA	uncharacterized LOC107847053	-
107869639	7.68436	10.0138	7.11162	17.6238	15.5944	13.0814	46.2238	15.6875	37.9147	LOC107869639	NC_029977.1	19358354	19363005	-	1126	protein_coding	uncharacterized LOC107869639	-
107856426	0	0	0	0	0	0	0.406058	0.632952	0.87584	LOC107856426	NW_015961641.1	1258572	1262602	+	2708	lncRNA	uncharacterized LOC107856426	-
107843602	24.8653	26.17	27.6498	31.1832	24.4054	27.0585	38.564	39.5695	41.1769	LOC107843602	NC_029986.1	190532677	190535875	-	2516	protein_coding	ABC transporter F family member 4	ABC_tran
107842027	0	0	0	0	0	0	1.64402	2.24233	5.78308	LOC107842027	NC_029985.1	102105958	102106594	+	637	protein_coding	wound-induced protein 1	-
107862665	152.967	167.969	186.721	160.695	141.914	191.552	98.0616	110.215	97.2221	LOC107862665	NC_029979.1	24199005	24200684	-	613	protein_coding	stress-associated endoplasmic reticulum protein 2-like	-
novel.1098	2.12162	1.66784	2.50561	1.83835	2.54272	1.73717	0	0	0	-	NC_029982.1	216967910	216985490	-	779	-	-	-
107863216	22.2439	21.7398	21.095	20.9992	18.8337	13.5474	33.9409	34.2199	35.2099	LOC107863216	NC_029979.1	49840132	49849680	+	1191	protein_coding	pentatricopeptide repeat-containing protein At4g21190%2C transcript variant X1	PPR
107847865	16.4469	11.3083	13.4979	8.14338	10.5895	12.0925	6.82707	6.84592	5.57515	LOC107847865	NC_029987.1	42646716	42650289	-	2462	protein_coding	zinc finger CCCH domain-containing protein 22-like%2C transcript variant X1	RRM_1
107860379	14.5976	16.4426	19.3021	13.7134	14.1013	20.1852	9.25492	6.25023	7.85851	LOC107860379	NC_029978.1	157066889	157070363	+	2331	protein_coding	protein NSP-INTERACTING KINASE 1	Pkinase_Tyr
novel.1542	0	0	0	0.808167	1.81268	1.64487	6.38275	1.18224	9.11301	-	NC_029986.1	4415541	4426277	+	443	-	-	-
107840864	0.109175	0.0260537	0	10.1659	9.67889	9.7609	0.852613	2.9674	1.24671	LOC107840864	NC_029985.1	5055819	5058383	+	1781	pseudogene	-	-
107857615	6.40574	4.54035	4.77587	3.26922	3.55167	3.83149	2.52214	2.01929	2.15551	LOC107857615	NC_029978.1	22648240	22653903	-	3301	protein_coding	B3 domain-containing protein Os01g0905400-like%2C transcript variant X2	B3
107871098	2.96583	4.02015	3.38947	5.83538	3.46227	6.1607	12.6832	10.4578	7.01991	LOC107871098	NC_029981.1	192077107	192083348	+	1639	protein_coding	glutamate dehydrogenase A	-
107843568	0.813902	1.05842	0.801546	1.73753	2.48122	1.90714	0.0381185	0.0808746	0.195926	LOC107843568	NC_029986.1	187831141	187835261	-	4121	protein_coding	fasciclin-like arabinogalactan protein 12	-
107850788	2.40729	5.12108	3.59383	5.30089	3.42757	3.40607	10.4465	10.2736	18.7787	LOC107850788	NC_029988.1	2323575	2329113	-	2827	protein_coding	probable protein phosphatase 2C 40%2C transcript variant X1	PP2C
107847877	29.7624	7.47932	12.4819	1.23044	3.54178	4.0278	0.39891	1.24089	0.283274	LOC107847877	NC_029987.1	12545372	12550895	+	2494	protein_coding	beta-glucosidase BoGH3B-like%2C transcript variant X1	Glyco_hydro_3_C
107847754	4.75338	1.83209	2.58551	0	0	0.0960302	0.618299	0.650054	0.297938	LOC107847754	NC_029987.1	209548485	209551194	+	2710	pseudogene	-	UDPGT
107843594	14.5855	10.4601	11.5139	27.0599	20.747	11.5455	5.57847	3.08755	4.83076	LOC107843594	NC_029986.1	190396061	190398974	+	1943	protein_coding	UDP-glycosyltransferase 73C6-like	UDPGT
107845330	2467.24	1249.27	2705.34	178.103	6839.28	10873	68.7293	209.4	40.1119	LOC107845330	NC_029986.1	6385997	6387205	-	819	protein_coding	uncharacterized LOC107845330	-
107858455	1.15652	1.17298	0.334894	0.608421	0.756249	0.386977	5.91751	12.9915	3.75192	LOC107858455	NC_029978.1	42290214	42310558	+	1345	protein_coding	uncharacterized LOC107858455%2C transcript variant X1	-
107850365	10.8519	12.0757	11.0859	12.4593	12.1905	10.7535	18.75	21.1162	17.2179	LOC107850365	NC_029988.1	44833479	44846441	-	4027	protein_coding	protein GIGANTEA-like%2C transcript variant X2	-
novel.222	10.9433	10.839	9.04185	13.3548	12.2786	10.7256	17.5156	22.9156	24.9289	-	NC_029977.1	296365592	296380988	-	1417	-	-	-
107849834	0.503731	0.432761	0.0518633	0	0	0	2.27898	7.15414	4.13119	LOC107849834	NC_029988.1	204593975	204596282	+	965	protein_coding	TMV resistance protein N-like%2C transcript variant X1	-
107862016	19.8644	16.4245	22.0432	12.7267	16.0672	18.2909	9.47802	10.2934	11.1665	LOC107862016	NC_029979.1	7113730	7118400	+	2359	protein_coding	uncharacterized LOC107862016	-
107847868	35.5942	46.9087	37.6956	36.1465	34.0807	41.1931	22.4614	22.0282	19.0731	LOC107847868	NC_029987.1	138955236	138957724	+	1098	protein_coding	kininogen-1-like%2C transcript variant X2	-
107867404	3.75558	4.12609	8.43862	6.08874	4.70833	11.4314	1.27216	1.20303	1.49575	LOC107867404	NC_029977.1	9426130	9432605	-	2058	protein_coding	protein NRT1/ PTR FAMILY 3.1	-
107876314	0.263469	0	0.678158	1.38605	1.59588	1.41053	5.95992	14.3223	4.64974	LOC107876314	NC_029983.1	5892961	5893429	-	369	protein_coding	uncharacterized LOC107876314	-
107861738	21.9582	20.8481	21.6122	4.73982	3.68845	2.67692	50.0756	37.355	35.2827	LOC107861738	NC_029979.1	2451128	2473608	+	2061	protein_coding	WD-40 repeat-containing protein MSI4-like%2C transcript variant X1	WD40
107858469	75.096	56.1884	67.3635	82.1828	79.9798	84.2115	29.1116	34.2225	19.1396	LOC107858469	NC_029978.1	45189499	45191021	-	1081	protein_coding	protein PHLOEM PROTEIN 2-LIKE A9-like	-
107848615	0.17194	0.328258	0.58166	0.723634	0.973846	0.157802	1.90504	2.0931	2.52444	LOC107848615	NC_029987.1	201765548	201769124	+	1979	protein_coding	sarcoplasmic reticulum histidine-rich calcium-binding protein	-
107867234	2.45143	4.25205	3.23189	4.68676	4.21428	4.38538	7.59992	9.45799	10.3347	LOC107867234	NC_029980.1	11331732	11334611	-	1626	protein_coding	U-box domain-containing protein 4-like	Arm
107864643	3.16326	3.01954	1.73148	7.2463	6.48235	11.2328	0.345056	0.392192	0.0831356	LOC107864643	NC_029979.1	258360905	258362993	-	1214	protein_coding	photosynthetic NDH subunit of subcomplex B 5%2C chloroplastic	-
107870693	29.4361	26.6379	28.8703	26.0463	34.3017	39.6628	52.847	55.4592	43.1274	LOC107870693	NC_029981.1	78009311	78011195	+	1080	protein_coding	derlin-1	-
107868458	0.100227	0.191347	0	0	0.0551902	0	1.61945	2.20881	2.91335	LOC107868458	NC_029977.1	14401512	14404354	-	970	protein_coding	expansin-like B1	-
107872156	2.67452	2.78988	2.95235	3.6263	3.09729	2.2142	1.08407	0.594138	1.11632	LOC107872156	NC_029981.1	208262282	208269084	-	3526	protein_coding	putative late blight resistance protein homolog R1A-10	NB-ARC
107863392	20.0352	27.4581	26.8928	11.9133	26.7292	37.6296	12.0105	14.2904	10.7854	LOC107863392	NC_029979.1	74648085	74650896	-	2812	protein_coding	subtilisin-like protease SBT1.3	Peptidase_S8
107858825	14.881	16.3383	16.2033	20.8501	14.1938	13.8995	26.6024	24.1161	23.9556	LOC107858825	NC_029978.1	106833557	106838352	-	2610	protein_coding	probable methyltransferase PMT9%2C transcript variant X1	-
107845833	2.74303	3.15496	2.68528	1.77424	1.16379	1.90186	6.03061	5.59365	6.79224	LOC107845833	NC_029986.1	30430372	30434036	-	2162	lncRNA	uncharacterized LOC107845833%2C transcript variant X2	-
107840024	367.774	366.381	374.82	328.225	411.08	445.275	228.686	146.437	131.562	LOC107840024	NC_029984.1	139820456	139821639	+	1018	protein_coding	chlorophyll a-b binding protein CP24 10A%2C chloroplastic	-
novel.2301	1.36601	2.06724	1.132	0	0	0	6.17292	4.92764	4.53098	-	NW_015961729.1	34661	36119	-	1459	-	-	-
novel.2157	0	0	0	0	0.0742503	0	3.48597	1.18865	2.44968	-	NW_015960967.1	798	2711	+	721	-	-	-
107840581	35.6873	18.9936	15.1113	6.25811	14.0905	28.2234	6.86793	3.52061	6.84098	LOC107840581	NC_029984.1	151762462	151764406	+	1136	protein_coding	aquaporin PIP2-7	-
107840181	67.7234	135.606	190.795	52.05	117.339	83.065	32.8421	18.5914	43.8722	LOC107840181	NC_029984.1	143438080	143438814	+	735	protein_coding	uncharacterized LOC107840181	-
107853561	11.0735	7.12828	9.64711	5.16831	7.53611	9.12063	4.06786	3.94913	3.44872	LOC107853561	NC_029977.1	27378325	27381340	-	1712	protein_coding	transcription factor bHLH90-like	HLH
107867168	39.3845	41.1437	29.5889	25.7806	39.7972	45.5952	19.4496	21.0722	20.5135	LOC107867168	NC_029980.1	9127210	9138416	-	3936	protein_coding	kinesin-like protein FRA1	Kinesin
107844075	1.0968	0.617711	0.982441	1.31556	1.60652	1.37402	0.0118146	0.053714	0.159406	LOC107844075	NC_029986.1	205644281	205659962	-	4432	protein_coding	probable disease resistance protein At4g27220	NB-ARC
107852165	1.0154	1.81545	0.896086	1.74668	0.337253	0.396921	0.24306	0.189438	0.150587	LOC107852165	NW_015960416.1	22914	26786	+	3016	lncRNA	uncharacterized LOC107852165%2C transcript variant X3	-
107861948	7.5637	8.09383	6.84503	12.5709	7.74632	5.77742	19.2531	20.4321	13.5036	LOC107861948	NC_029979.1	6004455	6007359	+	1009	protein_coding	DCC family protein At1g52590%2C chloroplastic%2C transcript variant X3	-
107875415	10.8303	9.67009	11.6912	14.4844	10.0002	7.49497	22.2435	16.8547	22.2846	LOC107875415	NC_029982.1	3635165	3640533	+	2500	protein_coding	probable serine/threonine-protein kinase WNK4%2C transcript variant X3	Pkinase
107842166	0.244271	0.512982	0	0	0.107607	1.30775	2.73652	3.92381	3.44875	LOC107842166	NC_029985.1	213240697	213241953	+	995	protein_coding	probable glutathione S-transferase	GST_N
107875487	73.3639	71.194	66.4556	69.2622	64.0225	55.6877	46.6977	39.0695	46.4023	LOC107875487	NC_029982.1	5215290	5216805	-	1516	protein_coding	uncharacterized LOC107875487	-
novel.685	0	0	0	0	0	0	6.57751	2.46269	3.23164	-	NC_029980.1	207341821	207345074	+	406	-	-	-
107839755	33.0657	48.419	50.2586	93.9698	66.4488	60.5163	15.4957	21.5022	19.5342	LOC107839755	NC_029984.1	134640323	134641716	-	713	protein_coding	hydrophobic protein LTI6A-like	-
107845797	28.5997	25.7236	20.0192	16.734	18.0354	20.1624	54.1923	46.8724	45.025	LOC107845797	NC_029986.1	21790902	21797352	+	1030	protein_coding	protein NUCLEAR FUSION DEFECTIVE 6%2C chloroplastic/mitochondrial-like%2C transcript variant X1	-
107855894	12.7355	9.55427	8.75379	8.60602	10.3118	10.4865	4.48267	3.44353	4.54356	LOC107855894	NW_015961487.1	1496573	1500391	-	1355	protein_coding	GDSL esterase/lipase 5-like	Lipase_GDSL
107845815	1.83199	1.562	1.53825	0	0	0	0.344866	0.418108	0.553933	LOC107845815	NC_029986.1	5051304	5060925	-	2733	protein_coding	uncharacterized LOC107845815%2C transcript variant X1	-
107872912	0.817616	0.405845	0.538755	0.630858	0.660327	0.653669	0	0.0213555	0	LOC107872912	NC_029982.1	39834911	39845656	+	4459	protein_coding	uncharacterized LOC107872912%2C transcript variant X3	-
novel.10	3.05874	1.31676	2.93311	2.36638	1.58523	2.31183	7.81718	9.16407	7.87614	-	NC_029977.1	9122256	9123876	+	1621	-	-	-
107854363	0.567772	0.166762	0.269801	0.0459527	0.144298	0.0467641	2.72867	4.53448	2.0403	LOC107854363	NW_015961147.1	87774	89380	-	1113	protein_coding	inorganic pyrophosphatase 1-like	-
107851174	38.7458	37.3249	41.722	65.0771	78.6869	47.6714	23.3572	18.9752	16.9749	LOC107851174	NC_029988.1	158937047	158944185	+	547	protein_coding	uncharacterized LOC107851174	-
107877349	0.353399	1.34937	1.52818	0.0557747	0.17514	0.435156	0	0.0173072	0	LOC107877349	NC_029983.1	208269996	208272746	+	2751	pseudogene	-	Pkinase
novel.2161	7.54041	14.3258	13.3411	9.32017	11.2874	7.3683	38.7985	26.5308	35.7955	-	NW_015961022.1	12944	13607	-	664	-	-	-
107877771	2.5242	5.9873	7.56037	5.23124	2.35872	4.34078	18.7449	21.4648	18.3828	LOC107877771	NC_029983.1	31895716	31898191	+	1271	protein_coding	blue copper protein	Cu_bind_like
107869904	11.6154	10.7749	9.03489	13.9836	8.82216	8.53828	19.7682	20.6497	18.3331	LOC107869904	NC_029977.1	22019177	22020511	-	1335	protein_coding	transmembrane protein 45B	-
107851952	0.12523	0.239081	0.214891	4.80929	2.64339	1.74314	1.07917	1.10393	1.43005	LOC107851952	NW_015960343.1	7256	9758	+	2329	protein_coding	exocyst complex component EXO70A1-like%2C transcript variant X1	Exo70
13540213	0.671144	0.457609	0.197428	0.100879	0.105591	0.410638	6.29999	3.94419	3.88179	ycf3	NC_018552.1	44100	46092	-	507	protein_coding	-	TPR_1
107867661	16.1176	17.8568	18.6599	12.2677	16.5608	16.7436	11.1189	8.44757	10.0571	LOC107867661	NC_029980.1	45053917	45057722	-	2835	protein_coding	trihelix transcription factor GT-2-like	-
novel.45	0	0	0	0	0	0	2.07044	2.12554	1.28733	-	NC_029977.1	103904521	103911009	+	784	-	-	-
107838945	23.1901	23.2434	22.0395	5.53684	6.72865	4.15432	34.9241	36.8229	36.0651	LOC107838945	NC_029984.1	59728421	59729510	-	1090	protein_coding	probable sugar phosphate/phosphate translocator At4g32390	-
107847860	6.55017	6.54519	5.93002	3.22523	7.23151	9.50103	2.27662	2.59156	3.58418	LOC107847860	NC_029987.1	202186638	202192790	+	3013	protein_coding	probable methyltransferase PMT5%2C transcript variant X1	-
107874514	0	0	0	0	0	0	0.489366	0.444972	0.47162	LOC107874514	NC_029982.1	214146268	214150111	+	2889	protein_coding	uncharacterized LOC107874514	-
107878623	1.16565	0.970645	1.81297	0.234851	2.10314	4.59407	0.0801462	0.194335	0.15448	LOC107878623	NC_029983.1	214500674	214502739	+	1960	protein_coding	transcription factor TCP4-like	TCP
107850603	41.9476	43.2626	44.1012	36.1026	35.9626	25.6568	77.0032	62.5398	66.4928	LOC107850603	NC_029988.1	197818699	197820398	-	1700	protein_coding	rubisco accumulation factor 1%2C chloroplastic	-
107873102	9.12796	9.88886	10.0693	1.6769	2.39349	2.40462	19.1969	21.429	30.3081	LOC107873102	NC_029982.1	67409040	67411246	-	671	lncRNA	uncharacterized LOC107873102	-
107850312	595.363	804.467	729.595	655.292	601.573	518.104	346.52	139.394	260.284	LOC107850312	NC_029988.1	12357108	12362187	-	1881	protein_coding	catalase	Catalase
107872884	19.8271	26.378	20.9561	37.1371	20.0952	14.5633	42.6636	38.5587	50.2147	LOC107872884	NC_029982.1	37347620	37364538	-	1015	protein_coding	abscisic acid receptor PYR1-like	-
107867872	0.142621	0.0453805	0.0734201	0.12505	0.340317	0.203612	1.22904	0.908005	0.913028	LOC107867872	NC_029980.1	89700727	89704920	-	2045	protein_coding	protein DETOXIFICATION 54%2C transcript variant X2	MatE
novel.1841	1.53189	1.04449	1.63353	0.0287819	0.391642	0.0878701	4.80306	4.23337	3.57815	-	NC_029987.1	146664067	146679167	-	1777	-	-	-
107847040	0.344209	0.401587	0.5119	0.160961	0.12636	0.122852	2.55425	2.28508	1.94548	LOC107847040	NC_029987.1	21332945	21336644	-	1271	protein_coding	uncharacterized LOC107847040%2C transcript variant X2	-
107862256	13.6048	8.76843	13.3939	8.46328	7.54623	12.6001	4.59974	3.98793	4.89685	LOC107862256	NC_029979.1	12107006	12111812	+	979	protein_coding	uncharacterized endoplasmic reticulum membrane protein C16E8.02	-
107859107	2.63718	3.53563	3.40162	5.37798	4.84601	4.52112	1.10119	0.943244	1.49191	LOC107859107	NC_029978.1	126342569	126346114	+	3281	protein_coding	putative disease resistance RPP13-like protein 3	NB-ARC
107841455	2.08527	2.47711	2.48093	10.5476	8.91391	8.99724	4.87516	4.73549	6.99142	LOC107841455	NC_029985.1	139369620	139386536	+	3147	protein_coding	uncharacterized LOC107841455	-
107868179	38.0192	38.2291	40.156	35.7317	37.75	42.6097	25.8566	22.5792	26.0381	LOC107868179	NC_029980.1	198643204	198657086	-	1533	protein_coding	uncharacterized LOC107868179%2C transcript variant X4	-
107874014	16.416	13.9175	14.875	11.3538	12.5097	15.9361	9.13489	10.2113	8.97323	LOC107874014	NC_029977.1	50338131	50362711	+	6248	protein_coding	callose synthase 3-like%2C transcript variant X1	DUF605
novel.834	0	0	0	0	0.484037	0.37648	3.7875	2.15244	1.91633	-	NC_029981.1	198543744	198546164	+	553	-	-	-
107873334	0.93559	0.893085	0.711981	2.35397	0.761579	0.653327	4.07505	2.58978	5.82756	LOC107873334	NC_029982.1	144962154	144996782	+	1195	protein_coding	60S ribosomal protein L35-like%2C transcript variant X5	-
107871211	12.5015	12.3381	11.4982	18.7795	13.5209	11.0903	4.91399	3.29622	6.62493	LOC107871211	NC_029981.1	202890119	202896746	+	3900	protein_coding	phytochrome B-like%2C transcript variant X1	HisKA
107856214	1.96351	2.48218	2.45869	0	0.876657	2.61378	0.0571639	0	0	LOC107856214	NW_015961590.1	4154	8639	+	916	lncRNA	uncharacterized LOC107856214	-
107851291	5.13185	3.18804	3.66921	1.58557	2.91558	3.92489	1.05295	1.6356	1.05704	LOC107851291	NC_029988.1	228583139	228587545	+	2387	protein_coding	cysteine-rich receptor-like protein kinase 2	Pkinase
107863048	1.44673	0.966699	0.893715	0.482025	0.863031	1.0198	0.298693	0.16532	0.26283	LOC107863048	NC_029979.1	38978119	38982280	+	4032	protein_coding	receptor-like protein kinase	Pkinase
107840980	6.00054	5.06908	3.88666	6.09121	4.77793	6.25908	2.3063	1.65559	1.21369	LOC107840980	NC_029985.1	7491673	7505214	+	3451	protein_coding	probable RNA-dependent RNA polymerase 5	-
107866943	6.21578	6.87353	7.30102	4.2602	7.23113	5.55402	2.52263	2.74396	1.18149	LOC107866943	NC_029980.1	4455839	4460742	-	2221	lncRNA	uncharacterized LOC107866943%2C transcript variant X1	-
107852722	9.8951	11.3457	10.8413	14.2661	11.3741	15.1048	16.7497	19.5534	20.0056	LOC107852722	NW_015960610.1	680	2364	+	1685	protein_coding	uncharacterized LOC107852722	-
107850975	2.91317	3.05345	3.32281	2.37396	3.64865	9.26596	0.676832	1.14694	0.978431	LOC107850975	NC_029988.1	20896677	20898378	+	1702	protein_coding	scopoletin glucosyltransferase-like	UDPGT
107850438	129.516	149.456	146.942	173.195	133.869	116.769	94.7787	93.6338	100.703	LOC107850438	NC_029988.1	63805491	63813555	+	2485	protein_coding	NADP-dependent malic enzyme%2C chloroplastic%2C transcript variant X1	malic
107878448	10.0035	5.35034	6.28835	2.38009	3.04488	3.25639	0.216596	1.74791	0.913245	LOC107878448	NC_029983.1	206887006	206889800	-	1934	protein_coding	cytochrome P450 CYP72A219-like	p450
107845985	11.0332	9.69243	10.7422	10.473	11.2264	17.0784	5.72711	4.89433	4.60644	LOC107845985	NC_029986.1	143339702	143343311	+	1216	protein_coding	proteasome subunit alpha type-4-like%2C transcript variant X1	Proteasome
107843524	1.68678	4.26585	1.62391	2.42013	3.08806	4.12822	0.495541	0.386218	0.227415	LOC107843524	NC_029986.1	183796534	183802131	+	2219	protein_coding	WRKY transcription factor 44-like	WRKY
novel.1523	0.2354	0.43336	0.432792	0	0.111106	0.0180036	2.13723	1.1199	3.85762	-	NC_029985.1	192738607	192745937	-	2891	-	PF14223:gag-polypeptide of LTR copia-type	-
107840819	0.722555	0.828939	0.778055	0.89276	0.715448	0.830446	1.61378	1.75307	1.48644	LOC107840819	NC_029985.1	1501004	1508587	-	7333	lncRNA	uncharacterized LOC107840819	-
novel.1545	0.95501	1.50418	1.52406	3.21543	2.31387	3.06769	0	0	0	-	NC_029986.1	7142941	7145365	+	1018	-	-	-
107870111	1.49277	1.13996	0.698605	9.50945	9.38572	9.79358	3.9469	3.48251	3.91647	LOC107870111	NC_029981.1	2780460	2787301	+	1791	protein_coding	inositol monophosphatase 1	-
novel.1659	2.08755	1.80292	1.89343	0	0	0	6.21065	5.4525	5.10825	-	NC_029986.1	33141023	33142406	-	978	-	-	-
107847905	0.866746	1.82711	1.41295	2.84986	2.62502	1.7401	4.51264	5.44744	4.46147	LOC107847905	NC_029987.1	200223666	200228038	-	1346	protein_coding	SOSS complex subunit B1%2C transcript variant X2	-
107843965	14.3149	13.6272	12.1493	11.7671	11.0345	10.0996	8.72703	7.86826	8.68481	LOC107843965	NC_029986.1	203754032	203764178	-	4968	protein_coding	probable disease resistance protein At1g12280	NB-ARC
107870377	1.72542	1.5047	2.6318	2.01713	2.83859	4.08267	5.16279	5.13259	5.08614	LOC107870377	NC_029981.1	18464913	18467657	-	2282	pseudogene	-	GRAM
107871232	12.8282	12.633	13.9131	13.3771	13.6107	11.7384	8.78853	8.63753	8.21955	LOC107871232	NC_029981.1	204949420	204957921	-	3831	protein_coding	squamosa promoter-binding-like protein 1	SBP
107874007	33.3408	30.1337	33.4439	0	0	0	16.5095	18.5407	12.1112	LOC107874007	NC_029982.1	29285542	29300853	-	850	protein_coding	uncharacterized LOC107874007	-
novel.1313	2.52692	2.7295	2.87554	0.419798	0.439408	0.569613	0	0	0.0690333	-	NC_029984.1	142569376	142584611	+	731	-	-	-
107846013	3.45056	2.42827	2.5413	3.94853	3.07893	2.56197	1.00383	0.764753	0.784404	LOC107846013	NC_029986.1	149094874	149110949	-	1930	protein_coding	BEL1-like homeodomain protein 9	Coprinus_mating
107867111	0.929045	0.743798	0.894817	18.2572	10.0336	6.32154	2.96999	2.43638	3.14229	LOC107867111	NC_029980.1	7843686	7845656	+	1622	protein_coding	serpin-ZX-like	Serpin
107842826	2.60603	1.72695	1.75179	1.76754	1.89755	2.67506	0.649597	0.35862	0.335379	LOC107842826	NC_029985.1	193694129	193699707	-	2257	protein_coding	ultraviolet-B receptor UVR8-like%2C transcript variant X6	-
107839706	8.36493	8.22091	6.2507	7.16816	5.40034	5.22102	4.1872	3.25575	3.90702	LOC107839706	NC_029984.1	133665919	133677118	-	3539	protein_coding	protein EFR3 homolog A	-
107868158	8.00547	8.28856	7.6997	8.68706	12.7963	9.99587	3.00062	4.42446	3.85574	LOC107868158	NC_029980.1	191569480	191575228	+	1937	protein_coding	protein NtpR-like%2C transcript variant X1	-
107874970	5.26734	2.87316	2.16927	5.30455	5.05511	15.1472	0.081056	0	0	LOC107874970	NC_029982.1	78140572	78141672	-	646	protein_coding	uncharacterized LOC107874970	-
107863500	158.65	189.229	161.491	141.84	148.342	200.036	115.203	113.674	107.231	LOC107863500	NC_029977.1	216406	220039	-	1729	protein_coding	uncharacterized LOC107863500	START
107870533	0.439247	0.111811	0.150747	0.061621	0.354747	0.188127	2.3973	2.72479	1.27678	LOC107870533	NC_029981.1	33274809	33278465	+	1660	lncRNA	uncharacterized LOC107870533%2C transcript variant X1	-
novel.1710	2.44964	2.70371	2.44329	0	0	0	6.63804	6.2608	5.44368	-	NC_029986.1	198041998	198043267	-	1270	-	-	-
107839099	52.3092	46.0534	47.3123	7.45528	19.8531	17.7958	26.3775	30.4656	31.2624	LOC107839099	NC_029984.1	108873969	108874901	+	933	protein_coding	non-specific lipid-transfer protein 1-like	-
107878603	17.0814	15.2386	16.5183	30.9056	81.1368	147.428	7.56629	3.83085	5.80038	LOC107878603	NC_029983.1	213843761	213845055	+	609	protein_coding	proteinase inhibitor I-B-like	-
107872703	0.252301	0.682376	1.12565	28.1831	9.03047	4.41241	3.30661	4.0775	7.20281	LOC107872703	NC_029981.1	215689453	215690666	+	1156	protein_coding	uncharacterized LOC107872703	-
107860606	38.4514	45.6236	59.2785	28.0534	49.4633	52.8899	21.9169	26.6	23.8416	LOC107860606	NC_029978.1	161018266	161019935	-	1670	protein_coding	peroxidase 63	-
107844071	2.28211	0.925548	1.26611	0.597173	0.716224	0.772306	0.242005	0.382194	0.282329	LOC107844071	NC_029986.1	205719726	205730550	-	4111	pseudogene	-	NB-ARC
107853319	44.5775	57.7684	69.2429	34.8041	47.6291	42.7557	28.5183	30.0956	32.3529	LOC107853319	NW_015960826.1	1012860	1016550	+	3327	protein_coding	receptor-like protein kinase FERONIA	Pkinase_Tyr
107867794	1.11965	1.10004	0.957277	1.18494	0.872531	0.813256	1.82675	2.4178	2.5354	LOC107867794	NC_029980.1	65870529	65885217	+	7424	lncRNA	uncharacterized LOC107867794%2C transcript variant X1	Transposase_21
107869467	1.11381	2.65803	8.64168	0.334831	3.63614	7.53892	0.171398	0.311699	0	LOC107869467	NC_029980.1	11627544	11629490	+	1222	protein_coding	uncharacterized LOC107869467	-
107838859	14.0622	15.6191	15.506	16.4853	22.1786	15.7539	33.7081	52.5858	26.7636	LOC107838859	NC_029984.1	24677655	24691472	-	1120	protein_coding	transcription factor HY5	bZIP_1
107838725	1.53113	1.13239	1.27819	1.11754	0.729187	0.47263	3.58095	2.70216	5.0406	LOC107838725	NC_029984.1	942326	946513	+	3524	protein_coding	cysteine-rich receptor-like protein kinase 2%2C transcript variant X2	Pkinase
novel.151	0.196404	1.12489	0.404429	0	0	0	5.342	7.11776	2.95644	-	NC_029977.1	53738307	53742482	-	990	-	PF10551:MULE transposase domain	-
107845955	2.1857	2.75405	4.05065	7.26706	3.75512	3.27643	9.41766	9.50528	14.2495	LOC107845955	NC_029986.1	137368507	137369131	-	556	lncRNA	uncharacterized LOC107845955	-
107871477	53.1656	55.9591	47.1617	162.759	178.963	209.909	112.544	88.9968	81.2298	LOC107871477	NC_029981.1	217051198	217053275	+	971	protein_coding	chlorophyll a-b binding protein 6A%2C chloroplastic	-
107862238	30.3507	3.87848	4.43528	82.6155	70.0315	52.1008	0	0.143843	0.152457	LOC107862238	NC_029979.1	11593262	11594254	-	993	protein_coding	chitin-binding lectin 1-like	-
novel.445	0	0	0	0.29115	0.203167	0.592581	2.38462	2.9814	1.7236	-	NC_029979.1	154744804	154752737	+	527	-	-	-
107867566	357.615	443.977	387.815	416.996	399.992	427.068	597.073	598.031	643.968	LOC107867566	NC_029980.1	32795976	32798003	+	653	protein_coding	60S ribosomal protein L30-like	-
107862290	0.785184	0.522387	0.759417	0.67593	0.157223	0.4331	3.22939	6.38556	1.87725	LOC107862290	NC_029979.1	12642877	12645486	+	2043	protein_coding	UDP-glucose 6-dehydrogenase 5-like%2C transcript variant X1	-
novel.1482	0.667415	1.00873	0.229053	1.05334	0.612523	0.595519	3.65457	3.64989	5.7161	-	NC_029985.1	31014612	31015614	-	874	-	PF00282:Pyridoxal-dependent decarboxylase conserved domain	-
novel.585	0.233002	0.111208	1.04954	0	0	0	4.39227	4.10793	4.38417	-	NC_029979.1	233874647	233894871	-	1669	-	-	-
107858845	117.931	118.14	134.987	96.4864	109.985	108.215	82.754	82.8734	87.1818	LOC107858845	NC_029978.1	107686943	107700136	-	1542	protein_coding	triacylglycerol lipase 2	-
107851324	0.24177	0.203635	0.219637	0.374089	0.0626501	0.197961	0.781296	1.19796	0.959659	LOC107851324	NC_029988.1	209766734	209772160	+	3418	protein_coding	uncharacterized LOC107851324	-
107871284	120.463	119.897	122.819	113.754	141.159	135.984	170.869	162.702	171.691	LOC107871284	NC_029981.1	206900748	206903484	+	870	protein_coding	glycine-rich RNA-binding protein 4%2C mitochondrial-like	RRM_1
107864473	1.44302	1.16139	1.42745	0.506095	0.0934828	0.0605918	5.57758	16.739	3.37793	LOC107864473	NC_029979.1	250002404	250005270	+	1718	protein_coding	geraniol 8-hydroxylase-like%2C transcript variant X1	p450
novel.1780	0	0	0	0	0	0	1.5812	1.05067	1.58247	-	NC_029987.1	202715327	202725453	+	861	-	-	-
107878092	0	0	0	0	0	0	1.10481	0.185055	1.79325	LOC107878092	NC_029983.1	159982519	159989471	-	1801	lncRNA	uncharacterized LOC107878092%2C transcript variant X3	-
107852309	37.6525	49.716	42.6546	39.4977	28.8903	24.5637	73.5159	66.7585	85.5489	LOC107852309	NW_015960463.1	34618	65104	+	4312	protein_coding	uncharacterized LOC107852309%2C transcript variant X1	-
107850972	12.3597	10.8973	11.0428	12.4715	12.319	11.0406	17.5532	18.3956	18.6609	LOC107850972	NC_029988.1	55732539	55737615	-	2112	protein_coding	BTB/POZ domain-containing protein POB1-like	BTB
107848543	98.2565	80.6339	116.103	53.6536	90.632	92.0003	48.6778	53.1956	34.4313	LOC107848543	NC_029987.1	7316483	7319727	+	469	lncRNA	uncharacterized LOC107848543%2C transcript variant X2	-
107871374	143.343	172.2	175.008	103.708	78.7037	129.178	254.107	242.578	278.301	LOC107871374	NC_029981.1	215691621	215697221	-	938	protein_coding	ferredoxin%2C root R-B2	Fer2
107865868	6.93428	10.6978	5.98557	1.98981	23.6817	30.974	2.26349	0.891868	1.89056	LOC107865868	NC_029979.1	9410503	9412380	+	694	protein_coding	acyl carrier protein 1%2C chloroplastic-like	PP-binding
107862597	31.2493	32.7507	46.352	37.4612	26.3136	39.0048	16.4186	17.6384	10.3248	LOC107862597	NC_029979.1	21198716	21199541	-	826	protein_coding	17.3 kDa class II heat shock protein	-
107850990	0.87108	1.15688	1.36477	0	0	0	0.22438	0.222573	0.0786339	LOC107850990	NC_029977.1	298689435	298717806	+	2567	pseudogene	-	-
novel.1707	0.905777	0.324235	0.796572	0	0.041564	0	4.00441	4.89798	1.86103	-	NC_029986.1	196291269	196297497	-	2576	-	-	-
107855512	0.615605	0.130586	0.328646	0.479788	0.489645	0.512672	0	0	0	LOC107855512	NW_015961393.1	2929	7674	+	4264	lncRNA	uncharacterized LOC107855512%2C transcript variant X1	-
107858408	2.25817	0.90761	1.91708	0.541883	3.49043	5.25998	0.128025	0.155215	0.123382	LOC107858408	NC_029978.1	162345476	162346702	+	1227	protein_coding	UDP-glucose flavonoid 3-O-glucosyltransferase 6-like	-
novel.994	0.459127	0.246525	0.502253	0.271729	0.189614	0.0921754	2.34919	2.44525	1.45968	-	NC_029982.1	184150947	184152640	+	1694	-	-	-
107870540	11.9826	12.6528	13.8252	5.96588	8.6798	12.7244	5.32271	6.18291	2.61614	LOC107870540	NC_029981.1	34578821	34587934	+	3935	protein_coding	histidine kinase 4	Response_reg
107851302	8.40422	7.7336	7.37222	10.505	10.9587	5.21924	17.78	18.5377	12.5635	LOC107851302	NC_029988.1	76833883	76837882	+	1446	protein_coding	uncharacterized LOC107851302	-
107860734	4.07883	2.51934	1.7292	0	0	0	0.516902	0.188004	0.249079	LOC107860734	NC_029978.1	162797772	162802513	+	1013	lncRNA	uncharacterized LOC107860734	-
novel.1720	119.419	202.311	208.867	128.034	151.324	143.133	440.715	550.554	326.498	-	NC_029986.1	204318183	204318614	-	300	-	-	-
107852117	125.288	283.734	244.527	120.147	208.482	325.532	62.4404	102.307	58.0926	LOC107852117	NW_015960394.1	1600722	1606810	-	1647	protein_coding	UDP-D-apiose/UDP-D-xylose synthase 2-like	Epimerase
107842862	42.1898	26.4292	32.9326	15.9829	114.329	161.731	15.437	15.0472	8.92629	LOC107842862	NC_029985.1	202086729	202088424	+	848	protein_coding	probable glutathione S-transferase	GST_N
107841897	0	0.0911026	0.032754	0.0669442	0	0.0340631	0.890979	1.12175	1.32103	LOC107841897	NC_029985.1	16651457	16652984	-	1528	protein_coding	F-box protein At3g07870-like	F-box
107862608	0.72523	0.449048	1.31174	0.185608	1.10091	1.1543	0	0	0.0203481	LOC107862608	NC_029979.1	21597494	21601061	-	2480	protein_coding	protein SIEVE ELEMENT OCCLUSION B-like	-
107868340	45.7823	56.9844	40.1586	7.79224	11.6164	13.8411	25.2866	26.6416	27.445	LOC107868340	NC_029980.1	208128755	208129837	+	1083	protein_coding	1%2C4-dihydroxy-2-naphthoyl-CoA thioesterase 2-like	4HBT
107862267	2.763	1.05052	1.10896	0.443457	0.644683	0.877502	0.201781	0.206411	0.24308	LOC107862267	NC_029979.1	12237237	12239312	-	2076	protein_coding	probable xyloglucan galactosyltransferase GT11	-
novel.1851	0.107425	0	0	0	0	0	1.9672	2.1044	2.17466	-	NC_029987.1	185986054	185988298	-	905	-	-	-
107866787	5.35478	8.14908	5.69395	7.0195	8.38667	8.69431	2.5531	3.00934	2.68834	LOC107866787	NC_029980.1	823576	827422	+	2215	protein_coding	serine/threonine-protein kinase CDL1-like%2C transcript variant X1	Pkinase
107851746	0.187142	0.0446598	0.192678	0.78761	1.13355	0.150284	6.95474	22.6833	1.4085	LOC107851746	NC_029988.1	201990703	201999187	+	1039	protein_coding	uncharacterized LOC107851746	-
novel.1871	1.58198	0.732175	1.33264	3.48031	5.06835	4.26037	0	0	0	-	NC_029987.1	216727155	216729040	-	1014	-	-	-
107840110	12.141	12.1601	13.3051	18.7259	22.994	21.1247	6.14277	6.26119	7.20904	LOC107840110	NC_029984.1	141588391	141593636	-	1057	protein_coding	gamma-glutamyl peptidase 5-like	GATase
107840108	7.42226	8.3699	8.82968	136.604	74.8382	55.9603	17.9788	18.4195	13.3345	LOC107840108	NC_029977.1	175643293	175647966	-	1264	protein_coding	uncharacterized protein C24B11.05%2C transcript variant X2	-
107870700	1.50942	0.622181	0.635755	0.685789	1.28453	0.661165	0	0	0	LOC107870700	NC_029981.1	80722337	80737643	-	1417	lncRNA	uncharacterized LOC107870700%2C transcript variant X1	-
107861491	12.2034	8.29986	7.38156	6.09893	12.7116	17.7487	3.94359	2.39056	2.48094	LOC107861491	NC_029978.1	162508257	162509786	-	956	protein_coding	BAG family molecular chaperone regulator 2	ubiquitin
107859719	37.1954	45.0814	35.0443	55.8147	72.4932	67.4529	23.7242	25.2718	22.071	LOC107859719	NC_029978.1	143795548	143798087	+	2355	protein_coding	uncharacterized LOC107859719	-
107864481	5.16253	5.10243	6.16193	0.336483	0.603772	0.391341	2.16535	1.74518	2.18168	LOC107864481	NC_029979.1	250266097	250267252	+	1064	lncRNA	uncharacterized LOC107864481	-
107867112	16.4559	13.1047	13.6041	68.332	48.0943	47.3108	28.8253	26.5369	22.6204	LOC107867112	NC_029980.1	7857656	7859603	+	1604	protein_coding	serpin-ZX-like	Serpin
novel.65	1.89745	1.69921	1.91331	0	0	0	3.39248	5.61382	4.85341	-	NC_029977.1	169801554	169816130	+	2485	-	-	-
107840837	11.5129	7.53321	8.79387	5.23878	8.60453	10.8943	4.47304	4.74193	3.94308	LOC107840837	NC_029985.1	3905634	3913082	-	2470	protein_coding	rop guanine nucleotide exchange factor 14-like%2C transcript variant X1	DUF315
107862449	2.06851	2.16359	1.38204	2.15325	1.89031	1.74359	4.38524	4.59093	4.50035	LOC107862449	NC_029979.1	17271677	17276121	-	2209	protein_coding	pentatricopeptide repeat-containing protein At1g74900%2C mitochondrial%2C transcript variant X1	PPR
107847556	49.3185	84.5569	97.8843	56.8923	52.9304	45.368	32.5694	35.0543	34.8996	LOC107847556	NC_029987.1	179044675	179056889	+	2127	protein_coding	uncharacterized LOC107847556%2C transcript variant X2	-
107850905	39.2412	28.1724	34.2694	40.4376	40.1179	30.1906	58.3271	55.9676	60.4379	LOC107850905	NC_029988.1	214821523	214834107	+	1624	protein_coding	phosphoglucan phosphatase DSP4%2C amyloplastic	DSPc
107847964	76.3255	74.0942	75.3388	79.6705	77.877	63.3271	103.283	103.3	109.218	LOC107847964	NC_029987.1	3599700	3609767	+	1126	protein_coding	lactoylglutathione lyase%2C transcript variant X3	Glyoxalase
novel.1658	12.5428	7.94888	13.5033	0	0	0	25.2841	24.0609	26.0961	-	NC_029986.1	29018813	29024347	-	934	-	-	-
novel.1165	0.231722	0.516119	0.795255	0.0270897	0.0283551	0.248112	2.2742	2.21921	4.27655	-	NC_029983.1	183725805	183727692	+	1888	-	PF14111:Domain of unknown function (DUF4283)	-
107857577	63.4044	32.5315	25.1147	99.5112	53.2435	44.6937	15.2723	8.79788	8.22771	LOC107857577	NC_029978.1	15800541	15802120	-	552	lncRNA	uncharacterized LOC107857577	-
107853927	7.75246	11.4004	8.8447	6.17272	3.92279	2.13129	0.225699	0.205224	1.95763	LOC107853927	NW_015960999.1	90	1561	-	464	lncRNA	uncharacterized LOC107853927	-
107853587	31.9285	37.3247	31.3961	0	0.0902774	0	49.0951	61.0607	60.122	LOC107853587	NW_015960915.1	24161	27248	+	1186	protein_coding	uncharacterized LOC107853587%2C transcript variant X1	-
107863004	11.0644	1.66182	1.95173	1.13973	4.11148	5.8614	0.645932	0.397872	0.502023	LOC107863004	NC_029979.1	36333282	36337400	-	2513	protein_coding	subtilisin-like protease SBT3.8	Peptidase_S8
novel.1868	1.6957	0.738336	0.949504	4.91422	2.94866	2.61198	0.0320454	0	0	-	NC_029987.1	215370485	215390629	-	1634	-	-	-
107855182	39.8435	44.0992	34.2409	81.6472	57.2635	28.7557	6.89502	4.45227	17.5273	LOC107855182	NW_015961350.1	3065	13007	+	1048	pseudogene	-	PAS
novel.5	0.401183	0.0638261	0.0688419	0.105527	0.0736375	0.178983	1.7286	1.67002	2.42946	-	NC_029977.1	4015241	4017020	+	1454	-	PF14244:gag-polypeptide of LTR copia-type|PF13976:GAG-pre-integrase domain	-
107878668	80.0308	68.9659	71.8395	57.5992	68.8072	63.4186	40.9235	51.744	39.5653	LOC107878668	NC_029983.1	216037416	216049077	-	2005	protein_coding	putative nuclear RNA export factor SDE5	-
107868116	0.300347	0.485188	0.523316	0	0.101777	0.0247378	1.99096	1.65194	1.53501	LOC107868116	NC_029977.1	13212559	13214904	-	2104	protein_coding	premnaspirodiene oxygenase	p450
107871487	28.4009	46.2591	32.2382	19.0642	59.8024	66.6939	14.1509	19.5749	11.1581	LOC107871487	NC_029981.1	217184971	217189273	+	2605	protein_coding	phenylalanine ammonia-lyase-like	-
novel.1653	1.79283	1.28353	0.713174	0.943168	0.179495	0.47991	5.53029	4.78914	4.10305	-	NC_029986.1	11282192	11283384	-	1193	-	-	-
107843559	19.8878	15.172	17.2365	12.0966	13.1504	13.39	9.16881	10.0756	8.92007	LOC107843559	NC_029986.1	187428927	187433649	+	1205	protein_coding	cell number regulator 8-like	-
107858857	6.92951	9.87268	6.17614	5.46276	10.0918	12.0044	3.20858	3.7887	2.79159	LOC107858857	NC_029978.1	108922007	108926387	-	2350	protein_coding	protein NUCLEAR FUSION DEFECTIVE 4-like	-
novel.982	0.33262	0.635017	0.668612	0	0	0	2.25214	3.27343	1.44698	-	NC_029982.1	155949521	155952589	+	3069	-	-	-
107870472	0.898302	0.51773	0.436263	0.124832	2.10927	1.25221	0	0.0166011	0	LOC107870472	NC_029981.1	30503475	30507663	-	2868	protein_coding	zeatin O-glucosyltransferase-like%2C transcript variant X2	UDPGT
107865522	5.22497	4.32361	6.2456	4.44225	5.84337	11.5875	2.80543	1.7904	2.09914	LOC107865522	NC_029979.1	235924018	235929198	-	3005	protein_coding	probable linoleate 9S-lipoxygenase 5	Lipoxygenase
107857403	0.180148	0.0573213	0	0.126363	0.198398	0.41793	2.49036	0.735208	1.49613	LOC107857403	NC_029977.1	299323333	299326208	+	1619	lncRNA	uncharacterized LOC107857403	-
novel.478	0.73838	2.34945	1.64715	0.453187	1.76189	0.724724	0	0	0	-	NC_029979.1	248275061	248277012	+	790	-	PF16211:C-terminus of histone H2A	-
novel.686	0.502615	0	0.332668	1.4354	0.276766	1.4223	4.4473	3.16476	2.19892	-	NC_029980.1	210476029	210480604	+	1354	-	-	-
107853689	15.5959	14.1481	13.8371	14.3482	12.5432	12.2601	8.39169	9.44507	9.78998	LOC107853689	NW_015960950.1	666122	678640	+	3201	protein_coding	kinesin-13A-like	Kinesin
107878203	37.736	46.303	63.1052	24.6759	41.9003	45.6875	24.0109	19.8594	26.8405	LOC107878203	NC_029983.1	175885453	175887334	-	1882	protein_coding	xyloglucan galactosyltransferase XLT2-like	-
107843574	1.63121	1.37025	1.27639	5.28617	5.10195	4.33154	0	0	0	LOC107843574	NC_029986.1	188156628	188159176	-	745	lncRNA	uncharacterized LOC107843574%2C transcript variant X2	-
107878090	8.89693	10.1533	9.10895	8.9426	8.18344	9.23353	5.8091	5.13606	4.87606	LOC107878090	NC_029983.1	159669932	159696031	+	1956	protein_coding	ribulose-1%2C5 bisphosphate carboxylase/oxygenase large subunit N-methyltransferase%2C chloroplastic	SET
107867150	1.99716	2.08627	1.70707	1.26872	0.871492	0.685909	6.90044	3.98613	6.14166	LOC107867150	NC_029980.1	8624783	8627395	+	1290	protein_coding	uncharacterized LOC107867150	-
107861956	26.9134	15.0145	20.4261	22.5788	23.7206	17.561	45.5083	40.7219	46.3606	LOC107861956	NC_029979.1	6137873	6141260	+	1230	protein_coding	uncharacterized LOC107861956	-
107854578	15.9798	14.1615	18.1587	12.8279	28.4185	49.2178	7.99033	8.88861	9.29803	LOC107854578	NW_015961180.1	66880	68461	-	1232	protein_coding	metacaspase-9	Peptidase_C14
107878466	0	0	0	0	0	0.0221106	1.08995	0.465198	0.214373	LOC107878466	NC_029983.1	208579240	208593567	+	2354	lncRNA	uncharacterized LOC107878466%2C transcript variant X2	-
107854248	34.9877	26.6634	43.1496	8.47366	11.6305	11.1413	17.47	19.6011	15.086	LOC107854248	NW_015961127.1	204115	211832	-	2191	protein_coding	lactation elevated protein 1	AFG1_ATPase
107877814	16.5237	13.3719	13.5806	16.3958	16.7338	14.7803	39.6296	57.3268	22.5461	LOC107877814	NC_029983.1	44541630	44546424	-	2377	protein_coding	protein CHLOROPLAST IMPORT APPARATUS 2-like%2C transcript variant X4	CCT
107855255	23.5885	20.4463	14.3963	8.10991	11.944	9.12402	41.8063	37.9379	36.9126	LOC107855255	NW_015961378.1	1871	3125	+	1255	protein_coding	uncharacterized LOC107855255	-
107859272	4.40623	3.51147	5.28574	0.765586	4.65227	8.28879	1.00152	2.0589	1.15405	LOC107859272	NC_029978.1	132502057	132509570	-	2405	protein_coding	xylem cysteine proteinase 2-like	Peptidase_C1
107863721	6.65935	6.57177	7.45256	4.99268	5.56249	6.95816	4.38373	3.65519	3.42322	LOC107863721	NC_029979.1	172454175	172457196	+	3022	protein_coding	probable receptor-like protein kinase At5g24010	Pkinase_Tyr
107854293	10.7991	13.7267	11.9895	36.5197	43.4424	38.3721	20.4103	19.4425	21.1044	LOC107854293	NW_015961130.1	986214	988205	-	1724	protein_coding	12-oxophytodienoate reductase 1-like	Oxidored_FMN
107878731	10.1214	17.8771	12.5829	24.5223	17.0613	17.2143	34.2653	35.9451	24.5526	LOC107878731	NC_029983.1	217771348	217775331	+	1412	protein_coding	uncharacterized LOC107878731	-
107859594	8.29927	2.78016	3.55591	49.6539	42.8049	26.9625	16.1307	17.8987	16.0541	LOC107859594	NC_029978.1	141932588	141935959	+	1886	protein_coding	5'-adenylylsulfate reductase 1%2C chloroplastic	-
107860030	7.09714	10.7102	10.0864	6.86827	11.135	12.2448	5.44558	3.72089	3.63801	LOC107860030	NC_029978.1	150175311	150183313	+	4952	protein_coding	auxilin-like protein 1	-
107842380	0.500397	0.955327	0.736001	0.150428	0	0.0765418	4.00417	3.01076	4.97212	LOC107842380	NC_029985.1	44112832	44119546	+	680	lncRNA	uncharacterized LOC107842380	-
107850537	0.695223	0.637093	1.01642	0.541299	0.382827	0.431752	0.194711	0.13619	0.115477	LOC107850537	NC_029988.1	229766643	229771640	+	3496	protein_coding	uncharacterized LOC107850537%2C transcript variant X2	F-box
107840528	65.1767	53.9444	72.0984	29.185	71.2393	66.6943	35.9843	32.5064	21.0452	LOC107840528	NC_029984.1	150719040	150719931	+	892	protein_coding	uncharacterized LOC107840528	-
107851277	4.39323	5.27976	5.33672	0	0	0	10.8946	8.38938	11.2214	LOC107851277	NC_029988.1	169470339	169480343	+	1538	lncRNA	uncharacterized LOC107851277%2C transcript variant X1	-
107867783	3.19468	3.25747	2.28001	9.01442	6.15707	5.63631	0.547476	0.604485	1.01756	LOC107867783	NC_029980.1	64999542	65005503	-	1339	protein_coding	uncharacterized LOC107867783%2C transcript variant X4	-
107878193	0.400266	1.06134	0.57237	0.58492	0.269387	0.214289	2.7786	4.05116	2.14688	LOC107878193	NC_029983.1	175137529	175149525	-	2186	protein_coding	ubiquitin carboxyl-terminal hydrolase 12-like%2C transcript variant X5	MATH
107876086	10.2314	6.45514	7.12066	14.9925	11.824	9.82666	3.50027	3.26876	3.92037	LOC107876086	NC_029982.1	23143086	23147971	-	2214	protein_coding	protein indeterminate-domain 2-like%2C transcript variant X2	-
107862242	7.46742	3.0843	6.72729	0	0.0790761	0.0768809	1.31486	1.12525	0.894475	LOC107862242	NC_029979.1	11870228	11872057	+	677	protein_coding	gibberellin-regulated protein 6-like	-
107860163	7.98036	8.73441	7.96665	7.44845	8.32123	7.51501	5.74957	4.46416	4.84844	LOC107860163	NC_029978.1	152889167	152897406	+	5610	protein_coding	putative late blight resistance protein homolog R1A-3%2C transcript variant X3	NB-ARC
107873146	51.7102	52.2018	54.1336	79.5102	68.8847	48.0385	35.6651	32.2596	38.8516	LOC107873146	NC_029982.1	78792778	78794933	-	1960	protein_coding	uncharacterized LOC107873146%2C transcript variant X2	-
107842636	0	0	0	16.6713	14.4496	13.7414	1.23569	0.98314	3.12605	LOC107842636	NC_029985.1	138239962	138257151	+	678	lncRNA	uncharacterized LOC107842636%2C transcript variant X3	-
novel.1217	0	0	0	0	0	0	2.95318	1.44592	2.51769	-	NC_029983.1	47026023	47031509	-	461	-	-	-
107852306	0	0	0	0	0.0359775	0	0.457465	0.831931	0.813924	LOC107852306	NW_015960463.1	26476	31079	+	1488	protein_coding	GRR1-like protein 1%2C transcript variant X2	-
107867965	2.38631	2.83471	3.93105	5.87707	5.72332	4.63704	0.685468	1.29851	0.954215	LOC107867965	NC_029980.1	132701732	132706168	-	2750	lncRNA	uncharacterized LOC107867965%2C transcript variant X2	-
107862976	29.3494	30.3719	26.286	27.7922	27.8783	22.4799	20.3701	18.2771	16.8096	LOC107862976	NC_029979.1	35618422	35622707	+	2915	protein_coding	uncharacterized LOC107862976%2C transcript variant X1	-
107875515	4.97198	3.43245	3.15371	4.99777	6.45347	5.84653	8.46402	9.39197	9.49355	LOC107875515	NC_029982.1	5736916	5739076	+	1095	protein_coding	ras-related protein Rab11A	Ras
107866986	7.59052	3.98878	7.45984	4.59825	15.2835	41.7454	2.02346	2.29049	1.39291	LOC107866986	NC_029980.1	5300622	5302938	-	1268	protein_coding	isoflavone reductase-like protein	NmrA
107863694	4.63055	3.92676	6.03149	1.81286	6.30934	7.21805	1.43839	2.36267	1.76633	LOC107863694	NC_029979.1	163760143	163769059	-	2257	protein_coding	probable pectate lyase 12%2C transcript variant X1	-
107878597	2.49282	2.56885	1.37078	3.81504	0.998312	1.30424	6.68259	4.74456	7.20484	LOC107878597	NC_029983.1	213637663	213642043	+	1716	protein_coding	cytochrome P450 CYP72A219-like	p450
107846837	76.9579	117.956	109.009	115.102	136.089	73.7437	226.766	161.471	227.431	LOC107846837	NC_029987.1	215838320	215838830	-	511	protein_coding	uncharacterized LOC107846837	-
107875208	22.8525	11.3462	15.802	11.8949	8.6647	12.2086	7.06681	6.94738	7.21263	LOC107875208	NC_029982.1	78653	84212	-	2008	protein_coding	bifunctional 3-dehydroquinate dehydratase/shikimate dehydrogenase%2C chloroplastic-like%2C transcript variant X1	-
107876160	0.560023	0.160374	0.172977	0.589233	1.41854	0.599636	2.1717	3.29116	2.26736	LOC107876160	NC_029982.1	28716469	28717336	+	868	protein_coding	uncharacterized LOC107876160	-
107857163	4.53694	1.92481	0.444872	1.74273	1.42759	1.7735	0	0	0	LOC107857163	NC_029977.1	219590026	219590700	-	675	protein_coding	flowering-promoting factor 1-like protein 3	-
107853362	0	0	0.0102327	0	0	0	0.224822	0.350447	0.34048	LOC107853362	NW_015960834.1	320582	327028	-	4891	lncRNA	uncharacterized LOC107853362%2C transcript variant X1	-
107868274	1.24392	1.16885	1.10062	1.12475	1.00605	1.08217	2.47051	3.04595	2.70375	LOC107868274	NC_029980.1	204796150	204803588	+	2501	protein_coding	probable L-type lectin-domain containing receptor kinase S.5	Pkinase
novel.1550	0	0.320896	0.207668	0.424443	0.888539	0.215968	2.31755	3.68779	1.88452	-	NC_029986.1	10221624	10223471	+	723	-	-	-
107845948	23.4688	9.96527	12.2482	26.5945	12.5666	14.0952	47.2189	34.2426	43.3223	LOC107845948	NC_029986.1	136729591	136734781	+	1802	protein_coding	alanine--glyoxylate aminotransferase 2 homolog 2%2C mitochondrial-like	Aminotran_3
107856678	119.502	101.481	94.0903	84.2655	63.1996	73.8243	197.504	286.136	164.647	LOC107856678	NW_015961729.1	64230	66127	+	925	protein_coding	temperature-induced lipocalin-1-like	Lipocalin_2
107843375	4.56464	6.82854	5.15562	5.66291	4.23924	3.02734	15.7417	9.50906	15.1355	LOC107843375	NC_029986.1	161824536	161829348	+	1427	protein_coding	uncharacterized LOC107843375	HMA
107844904	11.9813	8.72947	10.1707	4.83669	7.43235	8.5351	19.0168	18.2018	21.7794	LOC107844904	NC_029986.1	158319224	158321429	-	994	lncRNA	uncharacterized LOC107844904	-
novel.215	0.403738	0.154158	0.0831363	0	0	0	1.65263	3.8754	3.77217	-	NC_029977.1	280458329	280468382	-	602	-	-	-
107857051	22.1456	18.7711	23.936	7.83134	7.48876	11.61	38.9004	41.3118	35.9635	LOC107857051	NW_015961873.1	204	1223	+	529	protein_coding	thylakoid lumenal 15.0 kDa protein 2%2C chloroplastic	-
107848244	1.16698	2.85579	2.59961	0	0	0	7.72519	5.17477	8.28206	LOC107848244	NC_029987.1	11349508	11372257	-	2291	lncRNA	uncharacterized LOC107848244	-
107878055	183.595	93.0566	106.405	77.3843	92.5832	133.423	51.6141	61.2355	32.059	LOC107878055	NC_029983.1	152799986	152809691	+	2380	protein_coding	cellulose synthase-like protein G2	-
107874849	5.0818	3.88074	7.64974	2.06499	5.751	5.40373	1.51008	0.617893	1.78277	LOC107874849	NC_029982.1	32662519	32664343	+	1387	protein_coding	ethylene-responsive transcription factor ERF003-like	AP2
107867675	0.401404	1.03455	1.40515	0.717978	0.751516	2.06302	0	0	0	LOC107867675	NC_029980.1	48521055	48522644	+	1211	protein_coding	extensin-1-like	-
107857023	36.9582	34.2364	40.9569	20.9754	28.0705	20.7609	62.462	56.7957	70.3084	LOC107857023	NW_015961843.1	8	851	+	534	protein_coding	phosphatidylinositol-glycan biosynthesis class X protein	-
107850798	0.181865	0.545609	0.508238	0.628725	0.658094	0.778918	1.73514	1.75587	2.69713	LOC107850798	NC_029977.1	297541640	297547813	-	1871	protein_coding	plant intracellular Ras-group-related LRR protein 5-like	LRR_1
107845297	90.7782	80.1653	70.7183	101.418	82.3909	71.2174	142.74	118.682	127.512	LOC107845297	NC_029986.1	713776	720545	+	1230	protein_coding	1%2C4-dihydroxy-2-naphthoyl-CoA synthase%2C peroxisomal	ECH
107851959	27.909	28.6968	26.0196	8.97125	8.80947	13.4592	17.4225	18.6832	16.4713	LOC107851959	NW_015960349.1	6712	8832	-	1106	protein_coding	uncharacterized LOC107851959	-
107852011	2.30609	2.14339	4.06133	2.42637	1.40353	1.03967	0.457597	0.475526	0.189001	LOC107852011	NW_015960368.1	37348	38809	+	801	lncRNA	uncharacterized LOC107852011	-
107845304	125.018	125.832	125.177	249.839	234.319	154.461	94.5198	77.6696	86.8015	LOC107845304	NC_029986.1	42143706	42159327	+	1329	protein_coding	agamous-like MADS-box protein AGL8 homolog	K-box
107842193	16.7415	13.4265	13.2976	19.4064	17.9747	16.0076	8.29028	8.62129	8.88503	LOC107842193	NC_029985.1	20731118	20736591	+	2198	protein_coding	growth hormone-regulated TBC protein 1-like	TBC
107873610	34.6539	29.8017	38.3064	32.2849	36.3951	42.7721	20.8702	22.4638	19.6228	LOC107873610	NC_029982.1	214135846	214139851	-	1543	protein_coding	putative ER lumen protein-retaining receptor C28H8.4%2C transcript variant X3	ER_lumen_recept
107857610	75.6928	84.5569	75.1865	77.3611	46.2844	39.646	108.584	109.127	117.882	LOC107857610	NC_029978.1	22228763	22268260	+	1750	protein_coding	uncharacterized LOC107857610%2C transcript variant X1	Lactamase_B
107840288	3.80078	4.10549	5.20047	3.52545	4.2409	3.42705	0.484835	0.783737	1.55751	LOC107840288	NC_029984.1	145933772	145934743	-	972	protein_coding	calmodulin-like protein 1	-
107865316	853.915	751.723	881.623	783.854	855.166	874.044	608.064	570.021	529.841	LOC107865316	NC_029977.1	4272538	4275611	-	1043	protein_coding	probable aquaporin PIP-type pTOM75	-
107869187	0	0	0	0.0957182	0.200379	0.129877	0.718632	0.445528	0.629611	LOC107869187	NC_029980.1	207064056	207068659	+	1603	protein_coding	caldesmon-like	-
107872824	4.1884	2.09313	4.21083	1.03691	1.84508	5.30245	1.11465	0.772218	0.3325	LOC107872824	NC_029982.1	32514062	32516034	-	1973	protein_coding	peptide-N4-(N-acetyl-beta-glucosaminyl)asparagine amidase A-like	-
107845301	1.77648	0.894285	1.14656	5.09594	3.36781	4.49509	0.371295	0.45015	0.394531	LOC107845301	NC_029986.1	63663661	63693859	-	5500	protein_coding	putative ABC transporter C family member 15%2C transcript variant X2	ABC_tran
107867847	4.86226	6.25261	1.69896	0	0	0	13.6231	14.423	15.1429	LOC107867847	NC_029980.1	75466926	75473263	+	3859	lncRNA	uncharacterized LOC107867847%2C transcript variant X3	-
107840266	2.4087	2.85426	2.35168	1.26717	2.35543	4.53561	0.805228	1.17962	0.668245	LOC107840266	NC_029984.1	145677801	145682638	-	2341	protein_coding	PI-PLC X domain-containing protein At5g67130%2C transcript variant X1	-
107868079	3.69341	3.03278	3.92534	2.75784	7.17292	7.39904	0.855591	1.43925	0.824564	LOC107868079	NC_029977.1	12893627	12894850	-	1224	protein_coding	ethylene-responsive transcription factor 1A-like	AP2
107843743	172.722	120.912	202.428	43.282	75.2015	55.8101	82.4309	89.4055	89.9189	LOC107843743	NC_029986.1	199005948	199008443	+	761	protein_coding	calmodulin-7	-
107841491	5.15961	5.56509	4.72664	0.919036	0.335569	0.456756	8.68691	8.71462	8.3508	LOC107841491	NC_029985.1	158760463	158780031	-	2393	pseudogene	-	-
novel.652	0	0	0	0	0	0	1.56182	1.27065	1.50519	-	NC_029980.1	139131805	139136815	+	637	-	-	-
107847844	28.2336	14.2903	28.6182	7.34596	31.6483	30.7697	8.77025	11.1259	9.83819	LOC107847844	NC_029987.1	157488130	157490768	-	2221	protein_coding	polygalacturonase-1 non-catalytic subunit beta-like	-
107873385	1.7234	2.30637	1.42647	3.11103	1.80495	2.09858	5.22348	3.40914	4.91127	LOC107873385	NC_029982.1	163125292	163151472	-	2877	protein_coding	MND1-interacting protein 1-like	-
novel.1650	1.74714	3.38933	2.6112	5.18866	2.91724	1.4483	0.576743	0.46922	0.877623	-	NC_029986.1	8677650	8679384	-	1725	-	-	-
107852766	0	0	0	0	0	0	0.520817	0.619285	1.11969	LOC107852766	NW_015960632.1	97569	104739	+	1307	protein_coding	AT-hook motif nuclear-localized protein 7-like%2C transcript variant X1	-
107846008	9.73487	9.72243	10.6189	6.4524	5.9509	6.29081	16.6764	14.2815	16.9621	LOC107846008	NC_029986.1	147548931	147557937	-	2267	protein_coding	auxin transporter-like protein 4%2C transcript variant X2	Aa_trans
107878052	6.48321	2.06289	4.59448	1.47648	3.43091	4.44755	0.665108	1.34699	0.670125	LOC107878052	NC_029983.1	151377789	151379520	+	1732	protein_coding	beta-D-glucosyl crocetin beta-1%2C6-glucosyltransferase-like	UDPGT
107845101	0	0	0	0	0	0	0.329322	0.718672	0.856924	LOC107845101	NC_029986.1	193368964	193370553	-	1590	pseudogene	-	UDPGT
107859079	248.214	248.325	220.083	180.32	224.58	259.861	329.134	352.469	328.15	LOC107859079	NC_029978.1	124938088	124940633	+	1092	protein_coding	40S ribosomal protein S4-like	Ribosomal_S4e
novel.1993	1.18045	1.12682	0.870716	0	0	0	3.64391	2.50226	2.32289	-	NC_029988.1	13406024	13410728	-	2759	-	-	-
107843087	122.08	114.962	113.032	145.295	118.08	113.161	175.283	182.757	153.458	LOC107843087	NC_029985.1	233367173	233371673	-	1269	protein_coding	29 kDa ribonucleoprotein A%2C chloroplastic-like	RRM_1
107860051	53.5544	65.1669	46.736	64.5585	74.266	81.2618	29.4537	29.8159	34.9409	LOC107860051	NC_029978.1	150659070	150660269	+	816	protein_coding	ribulose bisphosphate carboxylase small chain%2C chloroplastic	-
107842741	301.351	317.251	322.925	346.342	364.643	328.747	477.04	405.238	481.322	LOC107842741	NC_029985.1	176168038	176171935	-	933	protein_coding	40S ribosomal protein S9-2-like	S4
107854536	0.554943	0.715853	0.555918	0	0	0	1.55099	1.48374	1.77501	LOC107854536	NW_015961180.1	1952251	1957199	+	3241	pseudogene	-	Pkinase
107877956	0.271849	1.54077	1.73183	0.160891	0.767184	1.29166	0.128114	0.066567	0.123468	LOC107877956	NC_029983.1	111329111	111333994	-	2861	lncRNA	uncharacterized LOC107877956%2C transcript variant X4	-
107855887	1.47086	1.40403	1.4405	1.88728	1.54085	1.72854	0.309149	0.17569	0.260696	LOC107855887	NW_015961487.1	2041620	2049073	-	1355	protein_coding	omega-amidase%2C chloroplastic-like%2C transcript variant X2	CN_hydrolase
107847419	29.9855	37.0383	42.6655	42.9478	30.8695	23.0661	67.1747	59.8039	58.7772	LOC107847419	NC_029987.1	186215571	186220509	-	1566	protein_coding	uncharacterized LOC107847419	-
107870535	9.02211	1.43537	3.51856	1.49582	3.10127	2.86881	0.618451	0.85691	0.255439	LOC107870535	NC_029981.1	33521837	33527162	-	1778	protein_coding	polygalacturonase At1g48100-like	-
107863555	0.990778	1.41865	1.08384	4.95166	2.86427	2.85106	0	0	0	LOC107863555	NC_029979.1	106731042	106758718	-	785	lncRNA	uncharacterized LOC107863555	-
107864119	11.8825	12.0873	7.90883	7.26138	8.12931	13.1727	23.7246	24.5702	19.1885	LOC107864119	NC_029979.1	236765164	236774597	+	810	protein_coding	mavicyanin-like	Cu_bind_like
107878848	25.1818	31.0683	48.044	6.23634	15.9715	15.9412	77.731	63.603	83.0314	LOC107878848	NC_029983.1	220164591	220169473	+	2772	protein_coding	probable galactinol--sucrose galactosyltransferase 1	-
107843255	0.212403	0.405507	0.187446	0.574667	1.00252	0.162448	1.01325	6.38988	1.44901	LOC107843255	NC_029985.1	238609468	238611885	-	1602	protein_coding	1-aminocyclopropane-1-carboxylate oxidase homolog 1-like	2OG-FeII_Oxy
107841018	108.441	77.2303	99.3361	114.368	102.842	104.097	172.592	149.343	154.302	LOC107841018	NC_029985.1	9437514	9444035	+	1317	protein_coding	probable lactoylglutathione lyase%2C chloroplastic%2C transcript variant X2	Glyoxalase
107856126	12.6406	19.7148	17.5861	11.276	14.0805	13.1786	8.28821	8.69795	9.83442	LOC107856126	NW_015961566.1	146060	153882	-	3361	protein_coding	ubiquitin carboxyl-terminal hydrolase 12-like%2C transcript variant X8	-
107873353	21.6366	22.0338	20.2872	24.3003	22.1782	15.3274	41.7708	54.2813	30.0897	LOC107873353	NC_029982.1	155940990	155945565	+	3698	lncRNA	uncharacterized LOC107873353%2C transcript variant X5	-
107854847	0	0	0	0	0	0	0.529397	0.83146	1.25231	LOC107854847	NC_029977.1	62818940	62820197	+	1088	lncRNA	uncharacterized LOC107854847	-
107856854	0.43616	0.624516	0.246985	0.917818	0.648466	0.910672	0	0	0	LOC107856854	NW_015961775.1	129285	136361	-	2229	protein_coding	uncharacterized LOC107856854%2C transcript variant X2	-
107875382	6.93273	7.00401	8.13767	7.74844	7.42709	9.96487	13.3666	11.1764	13.834	LOC107875382	NC_029982.1	3151354	3168948	+	1802	protein_coding	uncharacterized LOC107875382%2C transcript variant X2	-
107845854	10.5363	8.90217	6.31619	33.1128	40.2342	47.5417	15.8835	19.6161	16.8782	LOC107845854	NC_029986.1	125950875	125953232	+	1767	protein_coding	protein RETICULATA-RELATED 3%2C chloroplastic-like	-
107862785	9.59163	17.245	29.9138	19.7919	16.8705	15.9037	3.66134	7.11444	4.39862	LOC107862785	NC_029979.1	28159764	28162180	-	1044	protein_coding	GEM-like protein 4	GRAM
novel.1171	2.30152	2.24119	1.90841	2.38906	2.7218	2.89433	0.815299	1.08931	0.753662	-	NC_029983.1	198162573	198170597	+	3147	-	PF02992:Transposase family tnp2|PF13960:Domain of unknown function (DUF4218)|PF13952:Domain of unknown function (DUF4216)	Transposase_21
107856018	35.608	63.2697	72.197	0.0310914	0.130175	0.0949211	24.1598	21.8813	29.419	LOC107856018	NW_015961517.1	1166	4758	-	1645	protein_coding	uncharacterized LOC107856018%2C transcript variant X1	-
107842260	0	0	0	0.0534435	0	0	0.355647	0.845773	0.34275	LOC107842260	NC_029985.1	236637365	236639729	-	1914	protein_coding	PAN domain-containing protein At5g03700	PAN_1
107864170	1.58511	0.504365	0.0604445	2.22371	4.91379	5.72029	44.3308	195.681	7.74015	LOC107864170	NC_029979.1	238396896	238398924	+	828	protein_coding	early light-induced protein%2C chloroplastic-like%2C transcript variant X2	-
107843825	13.3454	13.4508	13.2029	15.1397	12.932	14.0898	21.1617	23.1488	19.4655	LOC107843825	NC_029977.1	222969267	222973065	+	1304	protein_coding	josephin-like protein%2C transcript variant X1	-
107867869	15.9973	19.9437	14.2303	17.5601	17.8902	17.2083	10.2008	8.93634	9.36882	LOC107867869	NC_029980.1	89229494	89249819	-	1966	protein_coding	histone deacetylase 14%2C transcript variant X1	Hist_deacetyl
107865671	264.767	164.922	132.714	249.569	446.867	704.595	67.0027	102.473	62.9662	LOC107865671	NC_029977.1	4943322	4944326	+	1005	protein_coding	osmotin-like protein OSML13	Thaumatin
107850697	9.04894	9.9228	7.54571	19.4353	24.7082	22.6611	3.86675	3.07647	3.72652	LOC107850697	NC_029977.1	296244127	296248997	+	650	protein_coding	dolichol phosphate-mannose biosynthesis regulatory protein-like%2C transcript variant X1	-
novel.1914	1.84929	2.08051	1.428	21.5422	47.1336	45.118	6.68756	5.49867	4.66237	-	NC_029988.1	46797516	46799741	+	736	-	PF13976:GAG-pre-integrase domain	-
novel.1678	0	0	0	0	0	0	0.625687	0.960064	0.452248	-	NC_029986.1	108524319	108528029	-	1339	-	-	-
novel.482	0.949415	1.45005	1.04267	5.39424	2.92767	0.474399	0	0	0	-	NC_029979.1	253276813	253277580	+	768	-	-	-
107870318	6.21533	0.183116	1.73805	1.57433	14.7885	20.1703	0.123983	0.0751571	0.039829	LOC107870318	NC_029981.1	13704394	13710050	-	1267	protein_coding	BURP domain-containing protein 5-like	-
107843523	17.4607	28.2848	20.9816	27.0329	26.0749	24.7922	11.2442	12.8267	10.2454	LOC107843523	NC_029986.1	183572030	183578336	-	2049	protein_coding	protein REVEILLE 8-like%2C transcript variant X1	-
107847994	3.89968	6.30725	4.48191	3.81682	5.3934	7.50485	2.37249	2.4872	1.81571	LOC107847994	NC_029987.1	2072106	2080474	+	3752	protein_coding	receptor-like serine/threonine-protein kinase NCRK%2C transcript variant X2	Pkinase
107872770	12.8946	13.1618	13.046	15.8507	14.4469	12.5422	8.56085	7.94055	8.151	LOC107872770	NC_029982.1	29811086	29815634	-	1523	protein_coding	alpha-(1%2C4)-fucosyltransferase	-
107876241	24.1169	15.4007	19.279	16.7993	19.4252	21.5265	9.81509	9.33409	10.8043	LOC107876241	NC_029977.1	78099737	78101936	+	1163	protein_coding	uncharacterized LOC107876241	-
107871249	111.333	61.9114	76.9627	114.231	79.1883	42.1402	178.611	144.342	176.161	LOC107871249	NC_029981.1	205808557	205816479	+	4712	protein_coding	pleiotropic drug resistance protein 1-like	ABC2_membrane
107857076	397.113	332.192	359.329	282.166	321.917	351.384	234.512	267.932	226.528	LOC107857076	NW_015961900.1	655	1743	-	679	protein_coding	1%2C2-dihydroxy-3-keto-5-methylthiopentene dioxygenase 2	-
107878891	1.35961	1.10238	1.29864	1.46499	1.12752	0.859434	0.511711	0.633758	0.38262	LOC107878891	NC_029983.1	221050791	221059369	+	5935	protein_coding	protein unc-45 homolog A%2C transcript variant X3	RVT_2
107879206	2.58901	0.706111	0.816001	2.11253	1.16379	2.99844	4.09791	7.60758	16.7845	LOC107879206	NC_029984.1	112512746	112524025	+	920	protein_coding	transmembrane protein 18-like	-
107840321	15.0959	14.0763	13.0521	15.362	14.3465	8.58112	23.6069	22.1219	20.3305	LOC107840321	NC_029984.1	146897759	146901750	+	1668	protein_coding	serine/threonine-protein kinase SRK2E%2C transcript variant X2	Pkinase
107877678	0.0369237	0.0352462	0.228096	0.0971238	0.101661	0.0395354	0.934684	1.06689	0.80496	LOC107877678	NC_029983.1	11857993	11861825	+	2633	protein_coding	G-type lectin S-receptor-like serine/threonine-protein kinase At4g03230	B_lectin
107854586	0.0322776	0.154056	0.332324	0	0.0355475	0	1.04307	1.07491	1.79269	LOC107854586	NW_015961180.1	1315795	1330956	-	3012	pseudogene	-	-
107840636	1.04826	0.255977	1.22987	0.333445	0.510108	0.10441	3.12492	3.79655	5.3399	LOC107840636	NC_029984.1	152701130	152709530	-	1994	pseudogene	-	FMO-like
107877624	4.63342	2.71879	2.94648	1.5629	3.0767	3.41444	1.29181	1.50832	1.51376	LOC107877624	NC_029983.1	9541331	9550980	+	3567	protein_coding	uncharacterized protein DDB_G0290685%2C transcript variant X1	-
107842936	1.49012	1.11487	1.57566	2.24582	2.52814	4.22597	0.260292	0.0788932	0.167236	LOC107842936	NC_029985.1	213964928	213977458	-	1207	protein_coding	uncharacterized LOC107842936%2C transcript variant X2	-
107845295	16.1589	16.6961	22.2588	11.9106	22.7827	30.0882	9.37259	9.82678	10.5535	LOC107845295	NC_029986.1	3670071	3673582	+	1095	protein_coding	putative 4-hydroxy-4-methyl-2-oxoglutarate aldolase 3%2C transcript variant X1	-
107840552	38.8992	24.3995	17.2381	48.914	34.6653	30.5956	11.7229	8.36354	10.4866	LOC107840552	NC_029984.1	151210780	151212360	+	871	protein_coding	actin-depolymerizing factor 5	Cofilin_ADF
107851762	10.8091	9.81401	8.37865	4.86943	8.79129	11.0416	3.31237	5.38488	2.48286	LOC107851762	NC_029988.1	7614999	7628928	+	1565	protein_coding	UDP-glycosyltransferase 74E2-like	UDPGT
107873027	8.0829	4.3283	7.42312	6.90433	5.92415	4.70426	12.954	16.9925	15.0279	LOC107873027	NC_029982.1	53345197	53347964	-	1726	protein_coding	alcohol dehydrogenase 1	ADH_N
107866281	1.4028	2.15415	1.66408	1.28345	0.53736	1.63263	6.66846	3.37526	5.41357	LOC107866281	NC_029979.1	127928827	127931734	+	1594	lncRNA	uncharacterized LOC107866281%2C transcript variant X2	-
novel.1463	2.03039	1.65313	1.04523	2.19913	2.46627	2.01416	6.52919	4.56233	3.59567	-	NC_029985.1	1474300	1479568	-	1628	-	-	-
107850563	18.5503	25.2091	21.7961	16.4997	21.3433	21.0808	12.7681	13.2469	14.6677	LOC107850563	NC_029988.1	58801326	58809013	+	4101	protein_coding	cellulose synthase A catalytic subunit 2 [UDP-forming]-like	-
107873661	5.30332	4.39458	4.87934	4.77262	5.24409	6.5725	8.87288	8.68688	7.66087	LOC107873661	NC_029982.1	216476179	216486951	-	2154	protein_coding	serine/threonine-protein kinase tricorner-like	Pkinase
107877747	3.3914	2.95581	3.13749	1.96514	3.68083	4.21018	1.11184	0.336991	0.408197	LOC107877747	NC_029983.1	25017154	25019059	-	989	protein_coding	auxin-responsive protein IAA20-like	-
107839737	0	0.0307431	0.011053	0.101658	0.011823	0	0.589768	0.12618	0.468078	LOC107839737	NC_029984.1	134322021	134334381	-	4528	protein_coding	pleiotropic drug resistance protein 3	ABC2_membrane
107840872	1587	1658.24	2026.21	2201.02	1965.61	1428.56	1148.97	1144.4	1236.42	LOC107840872	NC_029985.1	5109645	5112511	-	752	protein_coding	eukaryotic translation initiation factor 5A-4	-
107851735	2.66039	2.42911	2.56046	1.33873	1.68788	1.91969	5.20195	4.81502	5.04333	LOC107851735	NC_029988.1	15741224	15743972	-	1681	lncRNA	uncharacterized LOC107851735%2C transcript variant X2	-
novel.1560	0.0464279	0	0	0.146548	0.0511313	0.198848	0.700163	1.13687	2.12071	-	NC_029986.1	22864679	22866324	+	1047	-	-	-
107863727	16.6799	16.2021	17.1733	17.5113	16.1492	18.5663	26.0231	24.6678	24.0138	LOC107863727	NC_029977.1	903682	908364	+	1326	protein_coding	uncharacterized LOC107863727	-
107850305	13.3701	19.3264	16.2238	9.64628	15.3557	11.9128	5.19507	8.32509	8.32793	LOC107850305	NC_029988.1	85981437	85986382	-	1018	lncRNA	uncharacterized LOC107850305	-
107845567	0.0215374	0	0.0221746	0	0	0	0.487198	0.611763	0.693116	LOC107845567	NC_029986.1	96189930	96202670	+	2257	lncRNA	uncharacterized LOC107845567	-
107842924	17.2456	15.2029	18.9629	15.0095	16.2487	16.7392	38.7848	49.0954	25.3584	LOC107842924	NC_029985.1	213523379	213533250	+	995	protein_coding	thioredoxin-like protein AAED1%2C chloroplastic	-
107845796	3.69513	3.10155	3.1485	2.01096	1.40326	1.22788	6.1764	10.2962	10.9128	LOC107845796	NC_029986.1	91761184	91764812	-	763	lncRNA	uncharacterized LOC107845796	-
107848219	1.55552	3.39394	2.30698	3.13692	2.7532	2.18108	0.897637	0.417172	0.288362	LOC107848219	NC_029987.1	20067721	20075450	-	2625	protein_coding	uncharacterized LOC107848219%2C transcript variant X2	-
107851672	0.790902	1.33571	1.06485	1.15221	1.07203	0.846845	0	0	0	LOC107851672	NC_029988.1	229730389	229731634	-	799	lncRNA	uncharacterized LOC107851672	-
107875315	24.6074	25.1767	23.7549	20.7029	24.0777	23.2599	36.7287	37.1784	34.3827	LOC107875315	NC_029982.1	2095546	2099912	+	1045	protein_coding	monothiol glutaredoxin-S10	-
107878461	1.77206	1.55888	1.34153	1.26127	0.803591	0.799886	4.19197	2.84175	3.42674	LOC107878461	NC_029983.1	208103790	208106668	-	2798	protein_coding	G-type lectin S-receptor-like serine/threonine-protein kinase SD2-5	Pkinase
107864882	14.0192	19.1522	24.1088	17.7967	21.425	22.2443	5.03377	4.22887	9.91338	LOC107864882	NC_029979.1	21160011	21160967	+	957	protein_coding	uncharacterized LOC107864882	-
107870647	2.36474	4.23562	1.21735	5.67506	4.16981	1.74965	8.68648	6.45411	12.3434	LOC107870647	NC_029981.1	65202427	65211287	-	3659	protein_coding	uncharacterized LOC107870647%2C transcript variant X4	-
107839271	4.81527	5.41822	6.37026	2.23602	3.31813	4.17655	10.7796	8.82681	12.0364	LOC107839271	NC_029984.1	123762307	123768162	+	1807	protein_coding	ethylene-responsive transcription factor CRF6%2C transcript variant X2	AP2
107842189	26.2479	13.4914	15.9244	21.364	23.4528	23.0873	7.75584	8.35823	4.66667	LOC107842189	NC_029985.1	20707505	20710883	+	1276	protein_coding	1-aminocyclopropane-1-carboxylate oxidase 2	2OG-FeII_Oxy
107848232	0.878602	3.67995	2.7507	1.16968	3.27803	0.806357	0.289721	0.649814	0.353671	LOC107848232	NC_029987.1	145464444	145471091	+	2711	protein_coding	uncharacterized LOC107848232%2C transcript variant X2	-
novel.1704	196.471	190.888	206.106	17.3924	15.5821	14.1746	257.737	269.276	277.839	-	NC_029986.1	190963467	190999609	-	694	-	-	-
107852768	0	0	0	0	0	0	0.957158	0.972719	0.705401	LOC107852768	NW_015960632.1	47210	48215	+	930	protein_coding	uncharacterized LOC107852768	Peptidase_C48
107865562	125.967	227.085	225.096	122.49	114.104	90.773	462.228	333.48	409.371	LOC107865562	NC_029977.1	4830505	4834582	-	1461	protein_coding	bifunctional UDP-glucose 4-epimerase and UDP-xylose 4-epimerase 1	-
107845151	3.71189	2.6009	4.91943	2.90835	2.52234	3.97445	1.14848	1.12165	1.22981	LOC107845151	NC_029986.1	200641320	200645150	-	1231	protein_coding	protein POLYCHOME	-
107869526	0.288772	0.114855	0	0.151917	0.291524	0.154599	2.17744	1.97991	0.774437	LOC107869526	NC_029980.1	26012850	26015041	+	2020	pseudogene	-	UDPGT
107876798	15.3227	10.5076	11.5147	9.91405	13.9655	16.5951	24.9479	24.5823	23.6775	LOC107876798	NC_029983.1	204134115	204134666	+	552	protein_coding	uncharacterized LOC107876798	-
107855074	2925.95	1560.02	3100.27	636.024	2418.67	3677.48	479.584	837.109	315.135	LOC107855074	NW_015961326.1	1141	2388	+	629	protein_coding	defensin Ec-AMP-D1-like	-
107863389	21.9231	10.6659	17.1021	0.131209	1.12617	1.0148	7.76432	6.64468	3.832	LOC107863389	NC_029979.1	73817520	73821416	-	1949	protein_coding	alpha-L-fucosidase 1-like	Alpha_L_fucos
107857372	0.190007	0.030229	0	0.333195	0.0348759	0.101723	1.1257	1.08562	1.052	LOC107857372	NC_029977.1	288434316	288436207	+	1535	protein_coding	methanol O-anthraniloyltransferase-like	-
107846724	1.44436	12.1709	11.4352	6.39318	11.409	9.01248	0.965696	1.21957	1.2409	LOC107846724	NC_029987.1	205097819	205116374	+	976	protein_coding	truncated transcription factor CAULIFLOWER A-like	SRF-TF
107839651	0.429486	1.379	2.37175	0.862694	1.71998	1.33779	5.50959	7.03664	6.72844	LOC107839651	NC_029984.1	132721582	132723737	-	1245	protein_coding	F-box protein PP2-B15-like	-
107855893	38.1787	11.8825	15.1433	11.4144	17.6534	12.6212	5.50589	5.75568	7.76081	LOC107855893	NW_015961487.1	1492565	1495572	-	1398	protein_coding	GDSL esterase/lipase 2-like	Lipase_GDSL
107856888	5.95483	4.39424	4.82653	6.04324	7.30227	6.55692	1.72873	1.15824	2.32368	LOC107856888	NW_015961785.1	790	5551	-	1151	protein_coding	protein odr-4 homolog	-
107873371	4.92338	4.82729	3.80751	5.48489	3.43484	4.50832	7.55916	9.40458	7.95572	LOC107873371	NC_029982.1	160368164	160388116	-	2182	pseudogene	-	-
107865798	44.2283	47.578	54.2775	50.7492	50.4431	48.0165	29.8686	32.3225	34.1871	LOC107865798	NC_029977.1	5832627	5838917	-	1420	protein_coding	RHOMBOID-like protein 2	Rhomboid
107851203	0.150911	0.720273	0.414334	0.917406	0.720195	0.646341	1.66172	2.10222	2.12367	LOC107851203	NC_029988.1	19111475	19114375	-	2899	protein_coding	receptor-like protein 12	LRRNT_2
107868020	8.67188	9.45094	8.74151	13.8699	11.3651	10.0179	5.86649	5.55314	6.3206	LOC107868020	NC_029977.1	12707283	12717741	-	3481	protein_coding	E3 ubiquitin-protein ligase HOS1%2C transcript variant X1	-
107872916	5.41629	4.82264	5.99827	8.40451	7.39357	8.06555	2.4269	2.89774	3.09489	LOC107872916	NC_029982.1	40534066	40544531	-	2136	protein_coding	uncharacterized LOC107872916%2C transcript variant X2	-
107868286	0	0	0	0	0	0	0.43247	0.604982	0.480908	LOC107868286	NC_029980.1	205512441	205514014	+	1574	protein_coding	probable LRR receptor-like serine/threonine-protein kinase At3g47570	Pkinase
107843776	61.0143	68.6662	60.0904	54.5477	270.825	256.496	21.1847	41.2776	29.0563	LOC107843776	NC_029986.1	200035129	200039159	+	917	protein_coding	miraculin-like	-
107848037	614.344	745.971	698.557	837.163	693.163	677.01	963.762	990.292	1198.24	LOC107848037	NC_029987.1	5498777	5501697	-	1230	protein_coding	histone deacetylase HDT2	-
107841240	9.3289	8.51302	8.15508	1.32725	2.42311	3.17253	5.05609	5.05716	3.71546	LOC107841240	NC_029985.1	27786067	27797169	+	1657	protein_coding	ketol-acid reductoisomerase%2C chloroplastic-like	-
107862241	28.7285	2.41288	3.40327	5.21683	18.4159	9.21257	0.0523622	0.142836	0.403707	LOC107862241	NC_029979.1	11701040	11702039	+	1000	protein_coding	chitin-binding lectin 1-like	-
107861962	16.1949	16.448	14.1768	24.2436	16.6391	14.1483	9.74307	10.2698	10.4389	LOC107861962	NC_029979.1	6252914	6258625	-	1924	protein_coding	PTI1-like tyrosine-protein kinase At3g15890%2C transcript variant X2	Pkinase
107855853	0.249367	0.190431	0.171163	0	0	0	0.931201	0.667611	0.983724	LOC107855853	NW_015961487.1	2302002	2305067	+	2924	lncRNA	uncharacterized LOC107855853	-
107849351	76.7025	78.6306	80.6652	194.653	152.928	119.16	102.673	107.986	106.544	LOC107849351	NC_029977.1	283371715	283379086	-	1123	protein_coding	probable plastid-lipid-associated protein 8%2C chloroplastic	-
novel.1036	1.56955	1.71858	1.64767	1.92665	2.69452	2.50439	0.762475	0.678234	0.686902	-	NC_029982.1	24924636	24927794	-	3159	-	-	-
107869629	0.626874	0.676446	0.420926	0.94634	1.15564	0.496116	3.00932	1.08118	2.30601	LOC107869629	NC_029977.1	19353577	19357730	-	3567	protein_coding	putative disease resistance protein RGA3	NB-ARC
107856891	54.5524	58.4108	52.5284	62.8615	59.4304	60.3028	34.2545	35.0274	40.793	LOC107856891	NW_015961787.1	29780	30772	-	908	protein_coding	RNA-binding protein 48-like%2C transcript variant X2	-
107848425	11.8071	12.3897	13.191	30.7049	12.4038	45.01	7.39655	6.23345	7.73684	LOC107848425	NC_029987.1	191447175	191448990	-	1161	lncRNA	uncharacterized LOC107848425%2C transcript variant X2	-
107874552	91.5677	92.3535	78.1758	105.363	104.994	85.3352	131.819	125.212	157.16	LOC107874552	NC_029982.1	866698	867213	+	516	protein_coding	outer envelope membrane protein 7-like	-
107845412	0.213085	0.839042	0.603319	0.560498	0.674681	0.655952	2.18056	2.03493	4.14767	LOC107845412	NC_029986.1	5972110	5976511	-	1825	pseudogene	-	p450
107874197	44.2423	24.6396	30.1558	28.1138	77.1704	97.8796	19.5574	11.0893	10.2954	LOC107874197	NC_029977.1	52719567	52733661	-	2838	protein_coding	linoleate 13S-lipoxygenase 2-1%2C chloroplastic	Lipoxygenase
novel.1308	0	0	0	0	0	0	0.991082	1.80235	1.03474	-	NC_029984.1	133621715	133622913	+	634	-	-	-
107870501	103.888	97.2648	104.652	95.9304	101.51	105.698	77.2006	71.9064	67.0256	LOC107870501	NC_029977.1	27705832	27711116	+	780	protein_coding	50S ribosomal protein L24%2C transcript variant X1	KOW
107865597	0	0	0	0	0	0	0.331873	0.0894123	0.213225	LOC107865597	NC_029979.1	243993322	244034916	-	4260	pseudogene	-	-
107859998	0.313501	0.515388	0.717278	0.82463	1.05496	0.96973	1.65098	2.54181	1.4103	LOC107859998	NC_029978.1	149808655	149812208	+	2791	protein_coding	AAA-ATPase At5g17760-like%2C transcript variant X3	AAA
107839438	5.69179	8.20042	6.77014	3.86845	11.9917	18.9267	2.32298	3.49732	3.22965	LOC107839438	NC_029984.1	127270889	127273845	-	1375	protein_coding	annexin D3-like%2C transcript variant X1	-
novel.963	0.28969	0.0553058	0.059652	0.57912	0.25523	0.186109	1.56026	0.936351	1.17287	-	NC_029982.1	38810930	38812607	+	1678	-	-	-
107851947	500.053	842.465	576.7	1376.37	1354.78	1313.08	381.633	347.262	291.47	LOC107851947	NC_029977.1	301015799	301016818	-	763	protein_coding	photosystem I reaction center subunit N%2C chloroplastic	-
107851703	0.184129	0.627727	0.677057	0.304437	0.115876	0.0844941	0	0	0	LOC107851703	NC_029988.1	108597481	108600240	-	1848	lncRNA	uncharacterized LOC107851703	-
107848471	6.00062	6.59441	6.80114	0.159166	0.388736	0.0539921	10.2117	13.7798	15.0762	LOC107848471	NC_029987.1	35228901	35231128	+	964	lncRNA	uncharacterized LOC107848471	-
107861734	2.88028	8.62683	5.73758	1.88858	25.8133	40.6062	1.23655	2.14653	1.69006	LOC107861734	NC_029979.1	2374582	2380941	-	2329	protein_coding	protein HOTHEAD-like	-
107868409	1.11151	0.848809	1.0681	0	0	0	4.07084	2.97575	7.53873	LOC107868409	NC_029980.1	213461905	213468370	-	656	protein_coding	cyclic phosphodiesterase-like	-
107853681	158.737	115.587	121.808	166.64	126.663	148.236	209.149	254.398	201.523	LOC107853681	NW_015960950.1	4971	8043	+	1224	protein_coding	bifunctional epoxide hydrolase 2-like	-
107860208	63.6041	53.5079	53.6322	53.5946	57.8302	65.9923	41.587	36.9723	38.4679	LOC107860208	NC_029978.1	153871694	153875937	-	2318	protein_coding	BTB/POZ domain-containing protein At5g67385	BTB
107853835	41.3222	41.4623	45.546	29.445	28.8139	34.1787	62.3322	62.0313	61.2066	LOC107853835	NW_015960979.1	303286	307539	-	667	protein_coding	uncharacterized LOC107853835	-
107875731	10.6448	7.64446	5.15749	11.6507	9.29141	7.12798	16.6494	18.2378	17.1062	LOC107875731	NC_029982.1	11165920	11174042	+	1475	protein_coding	solute carrier family 35 member F1-like	-
107842170	141.923	152.697	165.999	125.748	173.133	197.242	109.552	107.605	106.176	LOC107842170	NC_029985.1	213580425	213581348	+	423	lncRNA	uncharacterized LOC107842170	-
107854135	0.643118	0.671815	0.474744	0.204275	0.240544	0.233867	1.35938	1.85409	1.33527	LOC107854135	NW_015961091.1	464452	468917	-	4006	lncRNA	uncharacterized LOC107854135	-
107875566	2.16327	1.53862	2.22727	0.89259	1.68171	2.15733	0.776751	0.602421	0.30824	LOC107875566	NC_029982.1	6890470	6893072	+	2292	protein_coding	ankyrin repeat-containing protein At5g02620	-
107870910	2.5498	7.41353	5.97301	2.33822	4.37963	5.28499	0.781149	1.97047	1.28708	LOC107870910	NC_029981.1	155749644	155753774	+	2078	lncRNA	uncharacterized LOC107870910%2C transcript variant X1	-
107857215	7.69893	4.34512	8.56313	8.57351	5.19873	7.8223	13.4386	17.6137	20.8854	LOC107857215	NC_029977.1	228205245	228206109	+	865	protein_coding	ethylene-responsive transcription factor 2-like	AP2
107873120	1.44591	3.91061	2.65836	9.92482	11.1467	12.8647	0.333753	0.77555	0.500344	LOC107873120	NC_029977.1	45313360	45316935	-	1412	protein_coding	methylsterol monooxygenase 1-1-like	-
107873767	6.96151	3.82604	5.18166	8.4661	5.50944	2.2265	11.9787	10.4493	11.3566	LOC107873767	NC_029977.1	48338390	48340002	-	1613	protein_coding	probable polyamine transporter At3g13620	-
107839196	16.6057	8.46193	8.74127	8.49504	17.8296	22.682	4.75205	4.1579	4.23408	LOC107839196	NC_029984.1	122328155	122330572	+	1168	protein_coding	probable aquaporin PIP1-2%2C transcript variant X2	-
107856714	0.0964485	0.506366	0.248254	0.253697	0.637315	1.08434	1.4545	2.17277	2.70339	LOC107856714	NW_015961749.1	1245	2252	-	1008	protein_coding	VQ motif-containing protein 22-like	-
novel.913	0	0.10439	0	0.0575314	0	0	2.356	1.07114	1.24881	-	NC_029981.1	194484172	194485503	-	889	-	-	-
107856531	1.66967	1.52136	1.09395	1.31756	1.54627	2.27534	0.20438	0.334511	0.196968	LOC107856531	NW_015961668.1	99788	101068	+	1281	protein_coding	2-hydroxyisoflavanone dehydratase-like	Abhydrolase_3
107863247	21.7329	14.9216	20.4873	31.09	34.8699	40.7335	11.6408	9.1787	7.78269	LOC107863247	NC_029979.1	53827334	53832150	-	1219	protein_coding	short-chain dehydrogenase TIC 32%2C chloroplastic-like	adh_short
107856245	0	0	0	0	0	0	0.549845	0.884553	0.448382	LOC107856245	NW_015961603.1	268835	290883	-	1238	protein_coding	uncharacterized LOC107856245%2C transcript variant X3	-
107878218	5.07495	7.21908	9.50247	4.31883	10.4932	11.5604	2.117	3.7037	1.67867	LOC107878218	NC_029983.1	181282546	181286439	-	1954	protein_coding	L-ascorbate oxidase homolog	-
107848392	3.32536	0.677656	0.961723	0.196562	1.6048	1.92031	0.0402476	0.182983	0	LOC107848392	NC_029987.1	3549507	3553344	-	1301	protein_coding	heavy metal-associated isoprenylated plant protein 3-like	HMA
107868013	9.26199	6.89614	6.40501	4.84005	6.46018	8.52873	4.65589	3.41706	3.68579	LOC107868013	NC_029980.1	147583964	147630298	-	3149	protein_coding	probable amino-acid acetyltransferase NAGS1%2C chloroplastic%2C transcript variant X1	AA_kinase
107878845	3.51306	2.07768	2.63411	2.24992	1.89242	2.04432	0.452462	0.897635	0.832466	LOC107878845	NC_029983.1	220080130	220082947	+	1273	protein_coding	uncharacterized protein At4g26485-like	-
107850835	3.54333	4.17508	5.35822	4.77668	2.25601	0.889209	10.3174	8.07995	12.8745	LOC107850835	NC_029988.1	14546395	14548328	+	878	pseudogene	-	-
107872234	4.00391	5.07611	3.73589	20.4055	26.8017	26.5936	11.4563	7.72087	10.9759	LOC107872234	NC_029981.1	217040424	217042965	-	777	protein_coding	chlorophyll a-b binding protein 6A%2C chloroplastic-like	-
107855568	18.7531	25.8048	26.2802	5.76936	7.27683	10.5682	13.3588	15.8975	13.3867	LOC107855568	NW_015961409.1	53727	66684	-	5319	protein_coding	myosin-12%2C transcript variant X3	Myosin_head
107840994	2.14822	3.22598	3.3716	1.44712	0.591462	2.27212	5.02316	5.78632	6.4184	LOC107840994	NC_029985.1	8228086	8233558	-	3711	lncRNA	uncharacterized LOC107840994%2C transcript variant X12	-
107854919	2.32622	2.22054	3.6545	1.54027	4.24036	4.4662	1.16648	1.06066	0.957637	LOC107854919	NW_015961290.1	329948	333550	-	2424	protein_coding	protein IQ-DOMAIN 14	IQ
107870274	4.24373	2.87248	3.7867	5.95343	3.39902	3.30466	7.86818	8.0613	6.14104	LOC107870274	NC_029981.1	9775306	9778786	+	1890	protein_coding	UDP-glycosyltransferase 79B6-like	UDPGT
novel.15	0	0	0	0.132501	0	0.13484	1.42436	0.616736	0.980505	-	NC_029977.1	19761794	19763711	+	772	-	-	-
107854677	2.13202	0.47487	1.31705	0.598192	1.25227	1.14141	0	0	0	LOC107854677	NC_029977.1	55899637	55900970	-	684	protein_coding	mannose/glucose-specific lectin-like%2C transcript variant X2	-
107875210	1.72989	2.2788	2.84971	17.728	11.85	7.5572	7.11827	4.13428	7.18339	LOC107875210	NC_029982.1	76189	78446	+	1405	protein_coding	short-chain dehydrogenase reductase 3a-like	-
novel.421	0.0395525	0.113267	0.16289	0.0416155	0	0	0.766899	1.35592	1.23181	-	NC_029979.1	40050712	40051940	+	1229	-	-	-
107848449	9.50042	14.0923	21.4451	6.99424	11.6525	13.4347	5.81802	3.01136	6.69969	LOC107848449	NC_029987.1	213961892	213963646	+	1755	protein_coding	uncharacterized LOC107848449	-
107877561	4.06196	3.38591	3.47529	0.160519	0.168017	0.24503	6.47081	6.38812	5.76101	LOC107877561	NC_029983.1	6017837	6021182	-	2549	protein_coding	uncharacterized LOC107877561%2C transcript variant X2	-
107872978	0.527796	0.705344	1.41287	1.27725	1.9763	0.339077	0	0	0	LOC107872978	NC_029982.1	47199628	47202832	-	921	protein_coding	transmembrane emp24 domain-containing protein p24delta3-like	-
novel.2026	0.108142	0.103229	0	0	0	0	1.63086	1.53587	0.898123	-	NC_029988.1	170601850	170602748	-	899	-	-	-
107857613	1.05305	1.10248	0.751945	1.12584	0.916558	0.109116	1.97593	2.29576	2.53903	LOC107857613	NC_029978.1	22562750	22566416	+	2862	protein_coding	G-type lectin S-receptor-like serine/threonine-protein kinase At4g27290%2C transcript variant X1	Pkinase_Tyr
107866396	12.4536	13.4744	12.4996	10.9742	10.691	11.8386	8.84812	8.61169	7.67703	LOC107866396	NC_029977.1	6924969	6927196	+	2018	protein_coding	UDP-glucuronate 4-epimerase 5	Epimerase
novel.264	0.633585	2.016	1.26842	0.29628	0.38765	0.113067	7.62114	7.27454	2.74059	-	NC_029978.1	105346803	105350486	+	1381	-	PF10536:Plant mobile domain	-
107840203	2.71009	1.47359	2.82558	2.4905	2.87129	1.83657	0.77601	0.53761	0.391741	LOC107840203	NC_029984.1	143792596	143809198	+	1417	protein_coding	LOB domain-containing protein 24-like%2C transcript variant X1	-
107861733	11.4387	10.8865	11.1996	10.0503	13.7954	17.0704	7.94587	7.79106	7.04016	LOC107861733	NC_029979.1	2369262	2374052	+	2860	protein_coding	receptor-like serine/threonine-protein kinase ALE2	Pkinase_Tyr
107845575	53.506	138.277	130.621	89.4125	97.5261	89.3685	28.9645	35.6615	53.408	LOC107845575	NC_029986.1	18884540	18885790	-	1251	protein_coding	ethylene-responsive transcription factor 4-like	AP2
107874439	71.1624	61.0481	64.4156	63.5316	60.9638	60.7585	117.334	112.196	87.0578	LOC107874439	NC_029982.1	201280022	201280756	-	735	protein_coding	uncharacterized LOC107874439	-
novel.1246	1.43337	1.48723	2.08534	0	0	0	4.43065	4.27288	3.36422	-	NC_029983.1	194752083	194754086	-	1560	-	-	-
107845761	16.9809	12.2609	12.1998	32.7226	35.0389	40.0603	7.06873	4.75207	7.9424	LOC107845761	NC_029986.1	13600493	13602055	-	1563	protein_coding	anthocyanin 5-aromatic acyltransferase-like	-
107875773	18.8224	19.634	23.5499	17.5629	19.9985	24.2294	32.463	33.8962	29.9445	LOC107875773	NC_029982.1	11875831	11893834	-	1392	protein_coding	ribosome-binding factor PSRP1%2C chloroplastic	-
107851609	4.73955	2.85592	4.57478	3.8024	2.31624	3.83782	1.43589	0.870421	1.78359	LOC107851609	NC_029988.1	229371111	229377033	+	1641	protein_coding	uncharacterized LOC107851609	-
107846605	67.9444	90.4868	75.9989	119.998	99.7414	92.4467	38.7025	53.2856	33.5609	LOC107846605	NC_029987.1	188507163	188507820	-	621	protein_coding	uncharacterized LOC107846605	-
107851546	12.1381	16.3641	18.3608	14.7081	28.3828	26.5478	7.18818	8.17012	4.41927	LOC107851546	NC_029988.1	228074017	228076862	-	845	protein_coding	mavicyanin-like	Cu_bind_like
107838926	8.76985	6.53768	7.59607	8.52423	8.79977	4.88885	12.5357	12.7893	12.8615	LOC107838926	NC_029984.1	53870159	53878224	+	1746	protein_coding	nuclear transcription factor Y subunit A-3-like	CBFB_NFYA
107870479	9.31502	11.0185	8.92232	12.3849	9.93025	7.21277	6.38701	6.08252	6.19182	LOC107870479	NC_029981.1	31386479	31389289	+	2771	protein_coding	DELLA protein GAI-like%2C transcript variant X2	GRAS
107860015	10.5	9.43666	9.21462	7.57026	9.08347	11.4619	3.30808	4.98466	5.89042	LOC107860015	NC_029978.1	149949513	149956040	+	1662	protein_coding	folate transporter 1%2C chloroplastic%2C transcript variant X2	Mito_carr
107860063	13.2385	12.716	15.5042	13.4937	14.2151	13.2004	23.8861	21.8408	20.7007	LOC107860063	NC_029978.1	150863759	150867505	-	1175	protein_coding	chloroplastic group IIB intron splicing facilitator CRS2-B%2C chloroplastic	-
107868652	2.98868	2.26554	1.6743	2.52028	2.85582	3.08243	5.20781	4.6708	5.17865	LOC107868652	NC_029977.1	15265897	15271000	+	2212	pseudogene	-	MORN
107853608	4.70357	6.0669	5.06284	4.35585	5.07304	4.41194	3.11954	2.76039	2.98623	LOC107853608	NW_015960928.1	63374	68372	-	2501	protein_coding	ubiquitin carboxyl-terminal hydrolase 22-like	UCH
107862652	0.992637	0.752458	1.26247	0.460769	0.578751	1.21915	0.0628975	0.228767	0.0909249	LOC107862652	NC_029979.1	23252606	23256571	+	1665	protein_coding	B3 domain-containing protein Os02g0598200-like	B3
107862076	34.6929	34.2834	28.5805	32.3562	49.1122	52.8495	14.8301	22.2548	11.9103	LOC107862076	NC_029979.1	8035189	8039593	-	1949	protein_coding	4-coumarate--CoA ligase 1	AMP-binding
107841967	0	0.087221	0	0	0	0	0.0984251	2.55065	4.55308	LOC107841967	NC_029985.1	51305233	51310775	+	1064	lncRNA	uncharacterized LOC107841967%2C transcript variant X1	-
107839031	0.820626	0.506869	0.844903	0.203159	1.32906	2.63602	0	0	0	LOC107839031	NC_029984.1	95144080	95146465	-	1007	protein_coding	uncharacterized RNA-binding protein C17H9.04c-like	zf-RanBP
107855473	8.18351	7.49924	10.7005	13.6904	6.48903	8.41186	22.8313	19.4777	14.9521	LOC107855473	NW_015961390.1	272846	273543	+	594	lncRNA	uncharacterized LOC107855473	-
107877100	0	0	0	0	0	0	0.390498	0.613308	0.444761	LOC107877100	NC_029983.1	48093902	48096207	-	1475	lncRNA	uncharacterized LOC107877100%2C transcript variant X5	-
107856831	8.43761	5.45901	4.47231	5.42526	4.73224	4.66779	2.92865	1.89775	2.90355	LOC107856831	NW_015961762.1	41066	47044	+	3111	protein_coding	F-box/kelch-repeat protein SKIP6-like%2C transcript variant X4	-
107845426	147.131	154.189	170.815	220.687	182.906	162.088	110.797	117.522	116.682	LOC107845426	NC_029986.1	20827204	20834047	-	1121	protein_coding	endo-1%2C3%3B1%2C4-beta-D-glucanase-like%2C transcript variant X1	-
107845070	19.7784	31.8038	44.2539	16.8625	29.0577	30.1287	12.9148	10.3452	16.553	LOC107845070	NC_029986.1	188895156	188896435	-	1192	protein_coding	auxin-responsive protein SAUR36-like%2C transcript variant X1	Auxin_inducible
novel.1037	1.55639	3.21321	2.34775	0	0	0	0.0779779	0.389972	0.638776	-	NC_029982.1	25555739	25557081	-	1343	-	-	-
107853692	2.09597	2.10248	1.87756	0.797395	0.560775	0.507171	3.66089	3.09681	3.68794	LOC107853692	NW_015960950.1	1242353	1247614	-	4105	protein_coding	putative late blight resistance protein homolog R1A-3%2C transcript variant X2	NB-ARC
107878067	16.1474	10.445	12.9946	21.3474	19.6324	29.3952	7.23484	7.37343	7.20489	LOC107878067	NC_029983.1	154522094	154525212	+	1737	protein_coding	cytochrome P450 CYP72A219-like	p450
107877694	5.09472	6.7519	4.507	0.117097	0.272371	0.370734	2.22449	0.339134	1.29656	LOC107877694	NC_029983.1	14791106	14800646	-	3931	lncRNA	uncharacterized LOC107877694%2C transcript variant X2	-
107845580	7.19597	11.4168	10.9344	8.51118	9.10004	11.9028	5.29235	2.74638	4.53371	LOC107845580	NC_029986.1	32554986	32557351	+	1959	protein_coding	3-ketoacyl-CoA synthase 1	-
107868399	5.86721	6.41214	5.85424	2.17016	2.27153	2.10402	3.54285	3.48081	4.2535	LOC107868399	NC_029980.1	213146386	213162073	+	3488	protein_coding	probable LRR receptor-like serine/threonine-protein kinase At1g53420	Pkinase
107867231	1.76513	1.99564	2.16535	2.08112	1.59928	1.66212	3.27685	3.31065	3.82081	LOC107867231	NC_029980.1	11224248	11231813	-	3883	protein_coding	calcium-transporting ATPase 1%2C chloroplastic-like	Hydrolase_3
107879255	0.0482242	0.0920666	0	0.558134	0.159329	0.103271	0.935039	0.661279	2.5532	LOC107879255	NC_029984.1	124088193	124089330	+	1008	pseudogene	-	-
107865864	0.0574587	0.219393	0.177475	0.665011	0.253118	0.43066	1.05219	2.02604	1.67018	LOC107865864	NC_029979.1	8474222	8475644	-	846	protein_coding	uncharacterized LOC107865864	-
107875079	68.9563	96.5821	77.1574	35.5499	41.2662	29.9673	46.3128	49.4155	52.3748	LOC107875079	NC_029982.1	183950547	183953161	+	528	protein_coding	uncharacterized methyltransferase At2g41040%2C chloroplastic-like	-
novel.929	0	0	0	0	0	0	1.58523	1.12611	0.143226	-	NC_029981.1	215110764	215112502	-	1057	-	-	-
107863739	1.90628	1.6572	1.89257	1.93407	1.01221	2.84298	4.87687	4.23441	3.42783	LOC107863739	NC_029977.1	913466	917236	-	1428	protein_coding	uncharacterized LOC107863739	-
107868365	0.116921	1.08819	0.842661	0	0	0.219085	2.36149	5.66878	4.49102	LOC107868365	NC_029980.1	211790107	211801902	+	1663	protein_coding	GDSL esterase/lipase At5g45910-like	Lipase_GDSL
107851290	58.5351	42.6807	56.4558	35.9121	50.4682	50.1544	32.7793	34.5219	26.1498	LOC107851290	NC_029988.1	7654441	7656848	+	1484	protein_coding	UDP-glycosyltransferase 74E2-like	UDPGT
107859027	1.99549	0.342869	1.35598	0.167965	1.88997	3.03402	0	0.0781807	0.0414313	LOC107859027	NC_029978.1	123101711	123103075	+	1218	protein_coding	putative germin-like protein 2-3	-
107856759	2.16811	2.53997	1.44589	3.18849	2.57769	1.42454	4.03398	4.87462	5.03866	LOC107856759	NW_015961755.1	3131	7621	+	1973	protein_coding	siroheme synthase	-
107863720	14.4637	15.0165	14.6613	9.02104	14.2868	19.1589	3.93519	5.98802	8.43635	LOC107863720	NC_029979.1	172224317	172226287	+	652	lncRNA	uncharacterized LOC107863720	-
107862699	4.73884	4.52354	4.03591	5.48037	4.77538	3.79475	6.30486	7.77098	7.38623	LOC107862699	NC_029979.1	24943656	24957107	+	3621	protein_coding	ribonuclease J%2C transcript variant X1	-
107838751	6.84977	6.55715	7.75364	5.58955	7.00792	7.73017	4.08752	2.43969	4.0201	LOC107838751	NC_029984.1	1214025	1225170	+	2498	protein_coding	protein indeterminate-domain 6%2C chloroplastic-like	-
novel.2241	9.71121	9.42452	24.8296	10.7286	29.1736	43.0367	5.23041	4.43886	2.24032	-	NW_015961387.1	504690	506272	+	901	-	-	-
107871376	0.605732	7.84201	2.29972	0.597493	5.62863	0.851259	0.489366	0.111243	0.314413	LOC107871376	NC_029981.1	215758915	215760552	+	1284	protein_coding	peroxidase 5-like	-
107843165	8.73139	8.51655	7.22444	9.7213	9.40613	10.6749	14.7066	14.7719	11.8989	LOC107843165	NC_029985.1	236133398	236138164	+	1531	protein_coding	GTP-binding protein At2g22870	-
107860985	1.21599	0.537907	0.671786	1.1858	1.99244	1.39727	0.0958429	0.0580989	0	LOC107860985	NC_029978.1	88688562	88690551	-	1639	lncRNA	uncharacterized LOC107860985%2C transcript variant X1	-
107842970	109.326	106.246	129.985	101.901	106.933	148.738	81.0383	73.0818	81.7544	LOC107842970	NC_029985.1	218733609	218734884	-	787	protein_coding	histone H2A	Histone
107844644	182.975	79.8165	114.418	3.86003	6.56555	12.2756	36.5547	67.3755	33.9596	LOC107844644	NC_029986.1	197430140	197430457	+	318	protein_coding	putative glycine-rich cell wall structural protein 1	-
107873381	0.990021	0.614277	1.19769	1.11978	0.408868	1.11305	0.186627	0.145454	0.0256942	LOC107873381	NC_029982.1	162958938	162962764	-	1964	protein_coding	delta(24)-sterol reductase-like	FAD_binding_4
107843497	2.75651	1.92286	2.89264	5.74479	4.78716	7.94632	0.799422	0.207686	0.220124	LOC107843497	NC_029986.1	176433101	176473245	+	917	protein_coding	uncharacterized LOC107843497%2C transcript variant X2	-
107861648	8.98872	14.1689	14.2473	16.9862	9.44343	19.3757	3.05765	6.60313	3.92902	LOC107861648	NC_029979.1	1086591	1087855	+	822	protein_coding	17.4 kDa class III heat shock protein	-
107843580	3.42754	4.70483	3.88457	5.38152	5.07693	4.86487	2.27537	1.93883	2.37215	LOC107843580	NC_029986.1	188519507	188535260	-	3659	protein_coding	FAD synthase-like%2C transcript variant X3	-
107856219	7.87345	5.77297	6.34412	6.8434	10.5561	11.8514	1.35207	2.5706	1.4215	LOC107856219	NW_015961592.1	49157	49582	-	426	protein_coding	proline-rich receptor-like protein kinase PERK2	-
107863809	7.92515	9.56967	6.29831	11.0091	13.3736	12.318	4.34712	3.75602	4.73923	LOC107863809	NC_029977.1	1045835	1051673	+	2662	protein_coding	WD repeat-containing protein 44	WD40
novel.801	0.238753	0.41023	0.0983262	0.45217	0.631055	0.409025	1.59453	1.54342	1.78456	-	NC_029981.1	120047956	120049038	+	1018	-	-	-
107857278	25.9907	37.5075	34.6486	45.6632	56.5049	81.1246	18.8187	19.8734	18.5181	LOC107857278	NC_029977.1	256561493	256562285	-	793	protein_coding	lachrymatory-factor synthase	-
107844142	134.662	135.709	187.939	75.0325	86.1996	101.646	244.751	242.544	246.234	LOC107844142	NC_029977.1	224721123	224724268	+	531	protein_coding	uncharacterized LOC107844142	-
107850122	0.499742	0.61886	1.89123	0.639495	1.62136	2.6176	0.232785	0.132292	0.0981504	LOC107850122	NC_029988.1	3696260	3706417	+	3599	protein_coding	extensin-2-like%2C transcript variant X2	-
107853406	113.315	117.029	110.949	129.506	120.017	125.281	151.89	143.074	157.493	LOC107853406	NW_015960841.1	104128	108444	+	1199	protein_coding	protein TIC 20-I%2C chloroplastic%2C transcript variant X1	-
107859645	1.40491	0.268217	0.631189	0.0806286	0.365711	1.03933	0.0550312	0.0250195	0	LOC107859645	NC_029978.1	142828939	142832703	+	1903	protein_coding	uncharacterized LOC107859645%2C transcript variant X1	-
107849930	0.419052	1.20004	0.776608	0.176363	0.738407	0.269216	4.06258	6.97763	2.69718	LOC107849930	NC_029988.1	17979907	17983183	+	580	lncRNA	uncharacterized LOC107849930	-
107838876	1.82825	0.975254	1.21798	1.18811	1.53971	0.690908	0	0.105336	0	LOC107838876	NC_029977.1	166806042	166811062	+	904	lncRNA	uncharacterized LOC107838876%2C transcript variant X1	-
107864670	40.1535	23.1137	27.6235	42.1838	67.4709	45.5993	15.8594	12.8118	16.2316	LOC107864670	NC_029977.1	2833064	2833896	+	799	protein_coding	E3 ubiquitin-protein ligase RHA1B-like	-
107859744	121.386	135.227	135.068	129.68	112.794	121.22	172.175	171.675	184.922	LOC107859744	NC_029978.1	144089389	144094660	+	1225	protein_coding	uncharacterized monothiol glutaredoxin ycf64-like	-
107841810	60.5735	54.4415	57.7995	97.0099	101.39	115.839	76.1733	83.9103	77.6935	LOC107841810	NC_029977.1	201248199	201267374	-	1414	protein_coding	glyoxylate/succinic semialdehyde reductase 1	NAD_binding_2
107874508	21.0565	22.7898	16.6021	8.31833	9.9138	4.60976	30.6922	38.7183	37.3802	LOC107874508	NC_029982.1	213765259	213766416	+	621	protein_coding	protein TRANSPORT INHIBITOR RESPONSE 1-like	-
107839241	203.756	257.984	144.855	274.558	228.563	264.171	123.76	107.224	90.6112	LOC107839241	NC_029984.1	123215943	123219884	+	861	protein_coding	protein CURVATURE THYLAKOID 1A%2C chloroplastic	-
107863093	52.8472	61.0074	70.4066	68.7924	65.8487	58.2236	94.1378	88.3071	104.103	LOC107863093	NC_029979.1	40664472	40668425	-	826	protein_coding	protein PLASTID TRANSCRIPTIONALLY ACTIVE 7%2C transcript variant X1	-
novel.1193	16.3548	13.0821	15.9031	59.9883	53.5345	58.4531	8.64547	7.71286	8.01754	-	NC_029983.1	6021293	6021934	-	642	-	PF07714:Protein tyrosine kinase	Pkinase_Tyr
107841789	0.455363	0.52782	0.251161	0.13689	0.179105	0.330853	1.83942	1.43362	0.996098	LOC107841789	NC_029985.1	14725525	14729876	-	2989	protein_coding	G-type lectin S-receptor-like serine/threonine-protein kinase SD1-1%2C transcript variant X1	Pkinase_Tyr
107863423	91.5572	61.3266	68.2614	7.11817	11.3692	21.8389	30.2837	48.741	26.2721	LOC107863423	NC_029979.1	79872258	79873227	+	970	protein_coding	21 kDa protein-like	-
107840025	117.962	104.908	98.6792	199.72	207.318	241.454	57.0213	45.9271	17.3484	LOC107840025	NC_029984.1	139895559	139896719	+	989	protein_coding	chlorophyll a-b binding protein CP24 10A%2C chloroplastic-like	-
107853557	0.76282	1.50654	1.27287	0.525846	1.01391	1.09842	0.226676	0.231877	0.300377	LOC107853557	NW_015960898.1	33033	34880	+	1848	protein_coding	reticuline oxidase-like protein%2C transcript variant X1	FAD_binding_4
107838892	5.5789	4.98753	5.36489	6.86805	8.40521	5.70061	3.70638	2.77379	2.7047	LOC107838892	NC_029984.1	43057469	43061994	+	3433	protein_coding	homeobox protein ATH1%2C transcript variant X2	POX
107847961	75.0664	64.8332	73.7724	69.5158	54.7485	74.208	95.8377	103.096	97.9365	LOC107847961	NC_029977.1	261459922	261467411	-	1367	protein_coding	uncharacterized LOC107847961%2C transcript variant X1	-
novel.2263	0.0974149	0.976386	0.150445	0.307487	0.214567	0.104305	5.08931	4.24596	1.92145	-	NW_015961490.1	1773214	1789933	+	998	-	-	-
107845804	1.59076	1.89811	1.19687	1.73811	2.35835	1.34297	0.395435	0.299635	0.508127	LOC107845804	NC_029986.1	28477145	28481037	-	1589	protein_coding	serine/threonine-protein kinase CDL1-like	Pkinase
novel.749	0.425555	0.498545	0.378397	2.09629	2.74809	1.30483	0	0.0189463	0.0200809	-	NC_029980.1	203519015	203528327	-	2513	-	-	-
107844817	0.248303	0.218789	0.334309	0.0200964	0.315527	0.224964	0	0	0	LOC107844817	NC_029986.1	4623999	4626543	+	2545	protein_coding	protein TOO MANY MOUTHS	-
107877768	12.5946	19.6394	15.6317	8.71332	15.1056	21.3366	6.59754	9.75899	6.89561	LOC107877768	NC_029983.1	31292566	31298560	+	1127	protein_coding	axial regulator YABBY 5-like%2C transcript variant X1	YABBY
107854763	0.160694	0.134219	0.475663	0	0	0.0215076	1.06023	1.29851	1.37627	LOC107854763	NW_015961229.1	2039752	2070842	-	2420	protein_coding	glucose-1-phosphate adenylyltransferase small subunit%2C chloroplastic/amyloplastic-like	-
107864100	22.6525	18.5748	23.8579	18.3248	23.1478	25.6465	14.6006	12.5123	13.4158	LOC107864100	NC_029979.1	235101870	235107030	+	1309	protein_coding	imidazoleglycerol-phosphate dehydratase%2C transcript variant X1	-
107867187	4.43238	4.60296	3.0089	0.358735	0.750985	0.886596	7.29293	10.8296	9.1016	LOC107867187	NC_029980.1	9616671	9623214	-	998	pseudogene	-	-
107847723	1.65716	2.08719	2.15643	1.8001	1.64761	2.02082	3.33049	3.21622	3.14599	LOC107847723	NC_029987.1	196810758	196827166	-	6336	protein_coding	mitochondrial uncoupling protein 3%2C transcript variant X3	-
107878004	6.99456	6.69778	7.45059	8.14624	7.36402	8.83174	10.046	11.3106	10.9832	LOC107878004	NC_029983.1	133839911	133843614	+	2210	protein_coding	pentatricopeptide repeat-containing protein At2g40240%2C mitochondrial-like	PPR
107873016	0.0266795	0	0	0.028071	0	0	0.431083	2.56091	0.08309	LOC107873016	NC_029982.1	50385379	50387719	+	1822	protein_coding	uncharacterized LOC107873016	-
novel.1192	9.722	11.4457	9.00865	8.29692	17.131	16.1928	3.83989	0.740632	2.35495	-	NC_029983.1	5230118	5233789	-	450	-	-	-
107856924	2.40705	2.91432	3.11959	2.50832	2.10039	2.47026	4.81291	4.47422	4.21526	LOC107856924	NW_015961800.1	2178	17650	+	6321	protein_coding	folate-biopterin transporter 1%2C chloroplastic-like%2C transcript variant X1	-
novel.221	0.285941	0.27295	0.0981334	0	0.524848	0	2.15609	2.14721	2.47369	-	NC_029977.1	294031403	294033434	-	510	-	-	-
107853202	7.04349	8.33334	7.55828	4.90578	5.57196	6.37327	14.1057	14.5751	19.8764	LOC107853202	NW_015960765.1	19645	22125	+	490	lncRNA	uncharacterized LOC107853202%2C transcript variant X3	-
107852914	76.8661	12.3718	19.5693	4.91298	9.95531	13.0441	3.80464	4.07517	4.00848	LOC107852914	NW_015960681.1	1094215	1096092	+	1624	protein_coding	tubulin beta-1 chain-like	Tubulin_C
107855024	12.9133	8.86322	11.6083	6.48553	9.58121	11.5292	20.844	26.5191	17.2936	LOC107855024	NW_015961318.1	2224504	2227724	+	1246	protein_coding	glutamate formimidoyltransferase-like	-
107869267	1.80595	2.15487	2.71158	1.90014	3.06622	5.07593	0.486336	0.221109	0.23435	LOC107869267	NC_029980.1	211683212	211685140	-	646	protein_coding	GDSL esterase/lipase At1g28580-like	-
107859049	0.743211	0.556052	0.641111	0.549496	0.707894	0.344122	1.90408	1.49525	1.6265	LOC107859049	NC_029978.1	123500623	123510767	-	2420	protein_coding	pentatricopeptide repeat-containing protein At2g01860-like%2C transcript variant X2	PPR
107842625	8.57679	8.0933	9.99443	8.24842	9.06676	8.39405	5.29446	5.56036	5.53617	LOC107842625	NC_029985.1	134447800	134450422	-	1978	protein_coding	U-box domain-containing protein 9-like	U-box
107871329	0.932968	3.85919	0.960568	15.102	5.2428	2.68951	0.0257688	0.0468623	0.372515	LOC107871329	NC_029981.1	214452264	214455754	+	2032	protein_coding	uncharacterized LOC107871329	-
107869610	0.15706	0.674659	0.565971	0.0826259	0.172971	0	2.36856	3.15363	3.09791	LOC107869610	NC_029980.1	47028558	47030569	-	619	lncRNA	uncharacterized LOC107869610	-
107862622	2.87008	3.40297	2.67504	1.74829	0.632166	0.291135	5.43473	5.32639	6.77444	LOC107862622	NC_029979.1	22023768	22025593	-	1609	protein_coding	cytochrome P450 71A3-like	p450
107864166	0	0.0177852	0	3.86188	4.10383	2.97248	0.301047	0.675219	0.232104	LOC107864166	NC_029979.1	238304555	238308157	-	2609	lncRNA	uncharacterized LOC107864166%2C transcript variant X1	-
novel.12	0.92569	1.0345	0.674126	0	0	0	2.6023	1.79126	2.53137	-	NC_029977.1	15790281	15797767	+	2153	-	PF14111:Domain of unknown function (DUF4283)	-
novel.7	3.24067	4.06854	3.11894	2.70552	2.8319	2.37612	0.834759	1.72507	0.91419	-	NC_029977.1	4874286	4876062	+	1380	-	-	-
107854334	13.1926	13.3222	14.3692	14.1024	14.7321	12.2085	8.36774	9.00141	9.73182	LOC107854334	NW_015961146.1	66937	85546	+	1846	protein_coding	uncharacterized LOC107854334	-
107877077	1.24351	2.15821	2.5606	3.09251	3.67272	3.32868	0	0.332177	0	LOC107877077	NC_029983.1	30289270	30299762	+	860	lncRNA	uncharacterized LOC107877077	-
107876652	3.63666	2.66144	2.43376	0	0	0	0.718184	0.7124	0.880906	LOC107876652	NC_029983.1	161413059	161416595	+	802	pseudogene	-	-
107863810	55.2905	49.0649	60.4056	65.658	55.958	49.9025	95.0731	157.193	80.0804	LOC107863810	NC_029979.1	200017367	200019593	+	1237	protein_coding	SPX domain-containing protein 1-like	SPX
107878898	8.51197	10.3557	10.3962	8.89008	8.7769	11.5489	16.0907	15.8366	13.7096	LOC107878898	NC_029983.1	221170944	221177890	-	2330	protein_coding	uncharacterized LOC107878898	-
107843598	11.3962	10.9113	10.99	11.7736	9.3515	12.8833	5.83242	7.492	7.74437	LOC107843598	NC_029986.1	190487285	190502503	+	2828	protein_coding	protein fluG	Amidohydro_2
107858701	32.107	24.2735	20.2308	0.304035	0.99007	2.99089	9.40721	15.7554	6.89954	LOC107858701	NC_029978.1	92078122	92081083	-	1514	protein_coding	probable galacturonosyltransferase-like 1	Glyco_transf_8
107864417	1.50949	0.438539	0.551835	0.218668	0.686649	0.644163	0.188523	0.117852	0.170331	LOC107864417	NC_029979.1	248787988	248794487	-	4444	protein_coding	leucine-rich repeat receptor protein kinase MSP1-like%2C transcript variant X3	LRR_1
107848247	7.86666	5.98616	5.08121	16.3197	19.4522	20.7002	3.03781	3.01664	2.92764	LOC107848247	NC_029987.1	21398182	21399735	+	1310	protein_coding	uncharacterized LOC107848247	-
107879993	11.4287	0.509108	4.31449	0	0.839099	2.12109	0	0	0	LOC107879993	NC_029984.1	148111305	148111942	+	638	protein_coding	putative lipid-transfer protein DIR1	-
107878568	15.129	21.7252	23.5002	24.3615	21.0806	16.9738	36.1008	45.8725	31.1384	LOC107878568	NC_029983.1	212562813	212570744	+	1478	protein_coding	B-box zinc finger protein 22	zf-B_box
107845497	30.2922	30.2762	31.8746	29.4056	30.0451	36.5692	21.3162	22.6467	16.9404	LOC107845497	NC_029986.1	29557387	29561657	+	2115	protein_coding	galactan beta-1%2C4-galactosyltransferase GALS3	-
107847648	9.62692	10.6644	12.9097	9.31622	5.49743	9.86247	19.3958	19.3824	18.0755	LOC107847648	NC_029987.1	167837388	167839700	+	818	protein_coding	uncharacterized LOC107847648	-
novel.578	4.87084	5.16617	4.86297	5.07313	5.25592	4.0564	8.26771	9.92721	9.14264	-	NC_029979.1	227349579	227375407	-	988	-	-	-
107840596	135.368	137.268	190.666	121.049	152.138	178.74	85.1364	67.34	105.877	LOC107840596	NC_029984.1	151954919	151956284	-	1366	protein_coding	24-methylenesterol C-methyltransferase 2	Methyltransf_11
107840154	8535.53	3633	7498.06	8717.64	10919	15378.8	2852.75	3564.18	2244.42	LOC107840154	NC_029984.1	142451661	142452481	+	821	protein_coding	basic form of pathogenesis-related protein 1-like	SCP
107877998	29.5699	35.691	33.9993	42.1368	38.4589	31.6985	20.8445	15.4874	23.5113	LOC107877998	NC_029983.1	129576706	129581527	+	2816	lncRNA	uncharacterized LOC107877998%2C transcript variant X3	-
107866816	54.7792	51.2738	52.3446	59.3913	56.1238	52.7584	97.2781	113.234	66.3387	LOC107866816	NC_029980.1	1230846	1234235	+	2419	protein_coding	ATP-dependent zinc metalloprotease FTSH%2C chloroplastic	AAA
107867842	13.3825	14.841	13.5353	16.3997	12.6575	13.2755	20.7753	21.2037	19.981	LOC107867842	NC_029980.1	74739420	74744851	-	1235	protein_coding	protein TIC 22%2C chloroplastic%2C transcript variant X2	-
107858989	134.759	147.61	146.221	143.359	147.106	163.423	110.549	87.356	101.354	LOC107858989	NC_029978.1	120181501	120183121	-	944	protein_coding	photosystem I reaction center subunit III%2C chloroplastic-like	-
107876101	5.41621	6.61556	6.79566	7.39402	6.0718	6.4229	10.5394	11.4657	9.04873	LOC107876101	NC_029982.1	24214076	24217688	-	2504	protein_coding	protein CHUP1%2C chloroplastic-like	-
107843534	14.1813	13.5753	12.2018	19.9509	21.1926	21.3355	8.69818	6.05972	4.58757	LOC107843534	NC_029986.1	185048305	185056068	+	1210	protein_coding	E3 ubiquitin-protein ligase RNF170-like%2C transcript variant X2	-
novel.844	0.213202	1.15326	0.292679	1.49548	1.4088	1.52188	4.21041	2.85394	3.68884	-	NC_029981.1	208547332	208554513	+	684	-	-	-
107853972	8.86777	14.6388	8.83694	117.142	44.1716	37.7623	29.796	15.8574	32.3472	LOC107853972	NW_015961025.1	20859	24062	-	1195	protein_coding	universal stress protein A-like protein%2C transcript variant X2	Usp
107864287	1.97174	1.6814	1.9218	6.61101	11.0891	11.8228	3.79477	3.39902	3.8482	LOC107864287	NC_029979.1	244316309	244318157	+	1849	protein_coding	F-box/kelch-repeat protein At3g06240-like	F-box
107839600	57.1017	76.3998	142.158	71.6176	84.6095	72.0229	48.2567	32.4836	31.2359	LOC107839600	NC_029984.1	131930755	131931481	-	727	protein_coding	rapid alkalinization factor-like	-
novel.1069	0.12183	0	0	0	0	0	1.5748	2.14791	3.28834	-	NC_029982.1	129818413	129822964	-	399	-	-	-
107855073	0.257196	0.736533	0.662011	0	0.141626	0	4.15573	4.28257	2.93702	LOC107855073	NW_015961326.1	3758	4970	+	378	protein_coding	defensin-like protein P322	-
107857533	94.1851	180.77	144.489	114.536	105.356	87.4725	84.4063	68.5437	69.4196	LOC107857533	NC_029978.1	1266787	1277065	+	1938	protein_coding	root phototropism protein 2	BTB
107864313	3.58764	1.9535	1.72983	2.53866	2.07293	3.61147	5.47027	6.01337	4.97027	LOC107864313	NC_029979.1	245217300	245228596	+	3848	protein_coding	probable sucrose-phosphate synthase 2	Glycos_transf_1
19989006	27.668	25.0977	25.3388	27.0202	13.2994	17.6768	61.9125	41.6231	43.3223	orf105a	NC_024624.1	107368	107685	+	318	protein_coding	-	-
107870137	23.6189	35.9229	27.3836	33.9741	19.0345	10.1909	55.4127	41.3496	56.7977	LOC107870137	NC_029981.1	3675523	3680212	+	1665	protein_coding	nudix hydrolase 18%2C mitochondrial-like	NUDIX
107850168	31.3333	24.3534	23.0795	22.0544	21.2092	14.9183	44.6246	50.4324	36.9957	LOC107850168	NC_029988.1	48168	50855	-	1570	protein_coding	spermidine coumaroyl-CoA acyltransferase	-
107877542	28.6632	15.6805	15.8773	3.61545	20.6754	85.1619	0.180559	1.97015	0.0870057	LOC107877542	NC_029983.1	5417559	5418534	+	580	protein_coding	flower-specific defensin-like	-
107845457	32.5671	83.2702	52.5257	33.8015	39.8858	34.2265	22.9409	15.5564	28.6458	LOC107845457	NC_029977.1	228993709	228995269	+	1212	protein_coding	GATA transcription factor 4-like	GATA
107842941	0.949525	1.50163	1.61963	0.283313	0.733563	0.834595	3.29744	2.76233	2.64822	LOC107842941	NC_029985.1	214455396	214511702	+	3430	protein_coding	nucleobase-ascorbate transporter 6-like%2C transcript variant X3	-
107853546	27.0056	28.9514	25.5801	18.3599	22.1459	15.659	53.0782	36.3805	59.262	LOC107853546	NC_029977.1	27150425	27153624	-	585	lncRNA	uncharacterized LOC107853546	-
107851078	17.3782	16.7057	15.5256	16.8335	17.6873	16.5728	23.4738	24.3764	22.8771	LOC107851078	NC_029988.1	51434812	51439054	-	1586	protein_coding	E3 ubiquitin-protein ligase At1g63170-like	-
novel.2159	0.15444	0.0737118	0.159009	0.203119	0.212607	0.454752	1.03976	1.70178	0.641313	-	NW_015960987.1	41120	42378	-	1259	-	-	-
novel.646	0.383259	1.03657	0.460363	0	0	0	4.54127	1.93952	3.51453	-	NC_029980.1	65270275	65272101	+	761	-	-	-
107870190	6.15555	6.14501	6.33765	0.939355	2.32871	0.95594	9.2121	9.29689	11.5853	LOC107870190	NC_029981.1	6999052	7007049	-	2069	protein_coding	TGACG-sequence-specific DNA-binding protein TGA-1A%2C transcript variant X3	bZIP_1
107839267	8.01023	0.942696	1.09209	1.03907	4.31015	7.6369	0.275798	0.501557	0.113913	LOC107839267	NC_029984.1	123614122	123617647	-	1329	protein_coding	GDSL esterase/lipase At4g01130-like	Lipase_GDSL
107855785	93.0029	87.6406	120.082	75.2616	80.1245	97.72	48.6864	72.5847	49.5276	LOC107855785	NW_015961483.1	31714	34027	+	1510	protein_coding	probable purine permease 9	-
107846888	9.63597	4.84547	8.14942	3.7567	9.19088	10.4557	3.75339	2.48594	2.41152	LOC107846888	NC_029987.1	218673305	218674460	+	1130	protein_coding	zinc finger protein 6	-
107842571	15.5002	17.1015	15.9115	14.9576	14.7136	13.9123	11.1475	10.6304	7.39494	LOC107842571	NC_029985.1	119684230	119691514	+	3180	protein_coding	transcriptional corepressor LEUNIG_HOMOLOG-like%2C transcript variant X6	WD40
107859729	1.10448	0.533212	0.745035	0.748013	0.782954	0.598101	0.0957261	0.273561	0.0658962	LOC107859729	NC_029978.1	143931306	143937341	+	3829	protein_coding	uncharacterized LOC107859729	-
107840243	34.475	45.0436	38.0502	32.5152	42.3343	51.1085	20.508	28.6384	20.267	LOC107840243	NC_029984.1	144834331	144835936	-	1606	protein_coding	protein IRX15-LIKE-like	-
107854914	2.14214	2.31446	5.50165	0.891639	1.06291	1.0082	15.5438	7.14757	8.67529	LOC107854914	NW_015961290.1	733426	736068	+	2065	protein_coding	cytokinin dehydrogenase 6-like	FAD_binding_4
107857382	2.0223	0.857964	1.4652	0.157613	1.23731	1.04257	0	0.0733622	0	LOC107857382	NC_029977.1	293782493	293783319	-	649	protein_coding	fruit-specific protein-like	-
107860082	2.2961	7.24356	12.3679	3.74163	9.34387	9.08448	1.4478	2.41351	1.04647	LOC107860082	NC_029978.1	151041087	151043155	-	1736	protein_coding	protein NtpR	-
107856782	33.2385	29.5369	52.1034	24.68	51.8856	39.4371	14.1926	13.1984	22.3821	LOC107856782	NW_015961757.1	678064	678550	-	487	protein_coding	uncharacterized LOC107856782	-
107868264	2.01707	1.18803	0.898449	0.361239	0	0.214443	3.77538	3.04056	3.23749	LOC107868264	NC_029980.1	203604843	203612496	-	3398	protein_coding	probable LRR receptor-like serine/threonine-protein kinase At3g47570	Pkinase_Tyr
107878217	8.53237	9.12295	10.4362	8.13357	13.2978	18.558	4.58349	6.52429	4.41727	LOC107878217	NC_029983.1	181244429	181248357	+	2182	protein_coding	L-ascorbate oxidase homolog%2C transcript variant X1	-
107840345	0.75784	0.72341	0.780259	0.284774	0.149038	0.405722	1.83676	1.90872	2.02303	LOC107840345	NC_029984.1	147327823	147335263	+	1796	protein_coding	3-hydroxyisobutyryl-CoA hydrolase 1-like%2C transcript variant X2	-
107877717	0.149877	0.214601	0.128592	2.57567	1.56807	2.91535	0.78032	0.758465	0.933545	LOC107877717	NC_029983.1	20031444	20063911	-	1946	protein_coding	geraniol 8-hydroxylase-like%2C transcript variant X2	p450
107850384	6.31424	7.48821	6.96008	5.75608	5.56047	5.07065	10.8385	9.28872	10.7957	LOC107850384	NC_029988.1	2447268	2451422	+	4034	protein_coding	F-box/LRR-repeat protein 25-like%2C transcript variant X1	F-box
107872354	7.39663	9.16425	8.39785	6.39651	11.2146	11.283	5.04794	5.40877	4.12858	LOC107872354	NC_029977.1	44257989	44260894	+	1919	protein_coding	cytochrome P450 704C1-like%2C transcript variant X3	p450
107839985	1.15367	1.10126	1.57303	0	0.583763	0.100157	2.78772	2.90131	3.43112	LOC107839985	NC_029984.1	139225634	139239752	-	1559	pseudogene	-	AAA
107842034	0.655627	0.357623	0.321439	0.75552	0.103149	0.401144	1.41247	1.86534	1.65294	LOC107842034	NC_029977.1	203604081	203622404	+	1557	protein_coding	solute carrier family 25 member 44-like%2C transcript variant X1	Mito_carr
107843236	5.44123	7.48333	7.7528	7.86852	10.9341	11.6798	4.22231	2.98049	2.30231	LOC107843236	NC_029985.1	237951472	237956279	-	1885	protein_coding	IQ domain-containing protein IQM3-like	-
107847959	2.13832	1.37252	1.822	1.68739	3.0858	3.2962	0.416991	0.866659	0.478416	LOC107847959	NC_029987.1	213868891	213874480	-	2637	protein_coding	protein NSP-INTERACTING KINASE 1-like	Pkinase
107857404	0.0599384	0.371899	0.0925673	0	0	0.064178	1.90467	0.851264	1.27558	LOC107857404	NC_029977.1	299331967	299334249	-	1622	protein_coding	F-box/kelch-repeat protein At3g23880-like%2C transcript variant X1	-
107866211	7.23081	6.04581	2.98875	0	0.116253	0	1.87617	0.361872	0.273959	LOC107866211	NC_029979.1	80821974	80822894	-	921	protein_coding	21 kDa protein-like	-
novel.2307	9.84425	17.3814	13.6796	14.7242	14.668	10.1617	6.44564	4.37993	1.50288	-	NW_015961779.1	8107	27418	+	1511	-	-	-
107857925	4.58253	5.35015	5.40766	3.3009	4.23152	4.34051	7.89799	8.94237	10.0268	LOC107857925	NC_029978.1	108819565	108821836	+	1379	pseudogene	-	-
107845794	2.0279	1.36643	1.59662	1.79898	3.96309	4.19367	0.385488	0.759456	0.268312	LOC107845794	NC_029986.1	56987750	56995803	-	2445	protein_coding	phosphatidylinositol/phosphatidylcholine transfer protein SFH13-like%2C transcript variant X4	-
107852107	0.645368	0.26402	0.379691	0.679029	0.545752	0.962488	0.024828	0.067727	0.0957104	LOC107852107	NW_015960393.1	91415	96222	-	4218	protein_coding	uncharacterized LOC107852107%2C transcript variant X4	-
107863336	8.932	9.23955	8.24364	6.92672	8.11247	7.92538	4.40824	5.68138	5.24582	LOC107863336	NC_029979.1	64503104	64518459	+	1366	protein_coding	dihydrodipicolinate reductase-like protein CRR1%2C chloroplastic	DapB_N
107867241	8.60098	7.97959	9.70116	8.6937	5.48117	4.91511	12.0235	20.6824	21.5698	LOC107867241	NC_029980.1	11495853	11497868	+	1006	protein_coding	LIM domain-containing protein WLIM1-like	LIM
107851058	0.838542	1.67366	1.36043	0.427771	2.37869	4.35324	0.355833	0.273776	0.369308	LOC107851058	NC_029988.1	227954993	227956905	+	1913	protein_coding	acyl-CoA--sterol O-acyltransferase 1-like	-
107855682	0	0.0897516	0.193609	0	0.103548	0.100674	2.22818	2.6707	1.1713	LOC107855682	NW_015961457.1	83	2088	+	517	protein_coding	calcineurin B-like protein 1	-
107860235	7.80628	8.26902	8.75482	25.4575	25.6816	23.6681	5.55584	5.6955	5.20965	LOC107860235	NC_029978.1	154252361	154272888	+	2441	protein_coding	cytochrome P450 81D1-like%2C transcript variant X2	p450
107853875	14.9315	16.7386	17.6313	17.0274	16.775	14.7438	9.51451	8.6612	12.569	LOC107853875	NW_015960988.1	613281	641035	+	4854	protein_coding	MAP3K epsilon protein kinase 1-like	Pkinase
107860069	91.0318	49.0442	75.0302	76.5896	76.6252	100.958	34.8204	42.3085	38.6294	LOC107860069	NC_029978.1	150940448	150943852	+	1194	protein_coding	delta(7)-sterol-C5(6)-desaturase	-
novel.1917	8.18249	10.2986	9.61022	10.2673	8.54416	4.99716	15.8653	14.8417	17.6181	-	NC_029988.1	83067725	83070493	+	802	-	-	-
107863554	0.536017	0.255832	0.517382	1.33944	0.922372	1.11199	0	0	0	LOC107863554	NC_029979.1	106717567	106731062	+	1451	protein_coding	G2/mitotic-specific cyclin-1-like%2C transcript variant X2	-
novel.2084	1.13369	1.14844	0.381137	0.413837	0.254805	0	2.64179	2.60609	3.24253	-	NW_015960451.1	431843	454593	+	2101	-	-	-
107862999	6.82986	6.35859	5.64288	5.61136	5.22344	2.64079	9.10548	9.99316	10.0008	LOC107862999	NC_029979.1	36189002	36193807	-	2306	protein_coding	two-component response regulator-like APRR5	Response_reg
107839590	8.88681	8.54197	7.75183	5.64915	7.86139	7.18061	12.4978	11.6058	13.5608	LOC107839590	NC_029984.1	131608674	131623246	+	2363	pseudogene	-	Kelch_1
107858654	5.46532	6.96368	10.8822	8.10625	6.52278	9.71879	2.87875	3.93819	3.59917	LOC107858654	NC_029978.1	83910232	83915242	+	2019	protein_coding	uncharacterized LOC107858654%2C transcript variant X1	-
107855362	4.3749	0.87003	1.43888	0.127864	5.88879	7.80726	0.261811	0.0595151	0.252317	LOC107855362	NW_015961388.1	1595816	1597100	-	800	protein_coding	oleosin 14.9 kDa-like	-
107869382	4.51232	0.665677	0.168939	0.129482	1.67154	0.614918	0	0	0.0851701	LOC107869382	NC_029980.1	1247617	1249437	-	1185	protein_coding	uncharacterized LOC107869382	-
107860244	13.8222	11.642	15.0682	15.3986	15.7981	11.4419	8.69575	6.37103	5.66733	LOC107860244	NC_029978.1	154486049	154487712	+	837	protein_coding	ADP-ribosylation factor 2-B-like	Arf
107847776	164.595	202.154	212.152	142.781	113.695	108.307	272.27	325.291	271.178	LOC107847776	NC_029987.1	7690394	7695771	-	816	protein_coding	ferredoxin%2C root R-B1	Fer2
107878733	40.1464	38.2693	43.7419	37.0262	37.8359	43.4631	59.9196	54.2657	57.8045	LOC107878733	NC_029983.1	217793632	217798592	+	873	protein_coding	ELAV-like protein 4	RRM_1
107850397	54.0369	48.5711	54.3461	53.976	48.0176	50.2108	70.0994	70.464	72.3243	LOC107850397	NC_029988.1	225478634	225495519	-	1048	protein_coding	DNA-directed RNA polymerases II and IV subunit 5A-like%2C transcript variant X3	-
107851417	3.16517	2.43927	2.39178	4.24684	3.38988	3.38905	1.37631	0.767936	0.783779	LOC107851417	NC_029988.1	3461398	3471526	+	1674	protein_coding	CBL-interacting serine/threonine-protein kinase 1	Pkinase
107862898	56.3346	13.359	24.3918	8.80762	15.5193	18.1685	6.92824	3.07072	5.16712	LOC107862898	NC_029979.1	33310656	33312952	-	1504	protein_coding	heavy metal-associated isoprenylated plant protein 3-like%2C transcript variant X1	HMA
107852196	0.672883	1.32892	1.36169	0.366196	0.945478	1.14283	0.124969	0.363624	0.120438	LOC107852196	NW_015960446.1	24112	28488	+	2095	protein_coding	VAN3-binding protein-like%2C transcript variant X1	-
107856343	2.57502	0.601966	1.89371	0.276462	1.389	1.57552	0.113216	0.102945	0.272775	LOC107856343	NW_015961630.1	243558	244664	+	925	protein_coding	early nodulin-like protein 3	Cu_bind_like
107865289	2.6293	3.28525	3.27931	12.0104	8.59283	7.9423	4.53621	6.86753	6.23579	LOC107865289	NC_029977.1	4225631	4227904	+	2274	protein_coding	BTB/POZ domain-containing protein At5g41330-like	K_tetra
107851441	2.4667	3.83907	3.14698	2.84925	2.80517	2.7273	1.61736	1.1555	1.25254	LOC107851441	NC_029988.1	228269708	228275640	+	1813	protein_coding	uncharacterized membrane protein At1g16860	-
novel.2275	0.379131	0.336056	0.278819	1.02576	0.626309	0.985875	0	0	0	-	NW_015961573.1	6272	8066	-	1795	-	-	-
107844774	0.261657	0.888068	0.38913	0.642376	0.608347	0.715977	1.69112	2.24961	2.20324	LOC107844774	NC_029986.1	114517482	114519425	+	1672	lncRNA	uncharacterized LOC107844774	-
107869401	0.0612217	0	0.283648	0	0	0.0655521	0.98921	2.75838	0.76267	LOC107869401	NC_029980.1	3639402	3641283	-	1588	protein_coding	putative F-box protein At1g50870%2C transcript variant X1	-
107868117	79.5479	88.7305	75.7802	28.9211	33.4558	24.3891	60.6748	59.7605	62.226	LOC107868117	NC_029980.1	181570554	181579223	-	2085	protein_coding	AP2-like ethylene-responsive transcription factor TOE3	AP2
107842984	4.53399	5.93664	6.07269	6.18473	5.29159	5.79986	8.61177	8.55759	8.35154	LOC107842984	NC_029985.1	219985449	219991693	-	4846	protein_coding	5-oxoprolinase%2C transcript variant X1	-
107848237	1.74996	2.8305	1.95187	1.89238	2.99793	3.61736	8.63976	14.0217	2.59886	LOC107848237	NC_029987.1	214539182	214547014	-	2000	protein_coding	prolycopene isomerase%2C chloroplastic	Amino_oxidase
107872484	37.6447	40.7147	42.5808	50.6003	40.6025	40.6773	58.1285	55.1386	64.1771	LOC107872484	NC_029981.1	124841284	124842011	+	563	lncRNA	uncharacterized LOC107872484	-
107876065	4.11441	12.1466	6.39628	33.3133	24.6967	8.02315	0.851179	2.32189	2.88523	LOC107876065	NC_029982.1	22373406	22375577	-	1784	protein_coding	putative receptor-like protein kinase At1g72540	Pkinase_Tyr
novel.903	2.74172	2.01592	1.41142	7.9135	9.54807	10.3938	6.70491	4.9354	4.19246	-	NC_029981.1	173707215	173714485	-	1312	-	-	-
107852777	20.2915	19.7213	18.8595	78.5872	91.968	68.7309	30.1359	37.3782	25.9284	LOC107852777	NW_015960634.1	10791	17488	-	1847	protein_coding	protein DETOXIFICATION 27-like	MatE
107860394	4.9824	7.99111	6.58801	3.59242	4.67939	5.25358	11.7965	11.4695	11.1849	LOC107860394	NC_029978.1	157386259	157391768	-	1922	protein_coding	protein ABHD17B-like	-
107839672	0.500007	0.417629	0.321749	0.0493205	0.326954	0.250957	0.993047	1.10192	1.26523	LOC107839672	NC_029984.1	133088443	133108536	+	3111	protein_coding	uncharacterized LOC107839672%2C transcript variant X1	3_5_exonuc
107859568	77.4959	83.3711	81.8543	97.8694	62.2901	61.4528	116.551	110.316	100.769	LOC107859568	NC_029978.1	141235064	141241720	+	1284	protein_coding	tobamovirus multiplication protein 1	-
107855707	1.10077	1.05076	0.272	6.53216	5.67349	7.30752	2.46633	3.57953	4.11386	LOC107855707	NW_015961464.1	76471	87145	-	1104	lncRNA	uncharacterized LOC107855707	-
107872979	0.340459	0.324992	0.856854	0.756236	1.12485	0.648073	0	0	0	LOC107872979	NC_029982.1	47189119	47192857	-	1285	protein_coding	transmembrane emp24 domain-containing protein p24delta3-like	-
107875146	0.22662	0.757135	0.544423	0.3974	0.540752	1.05148	0	0	0	LOC107875146	NC_029982.1	210547669	210548955	-	1287	pseudogene	-	-
107879609	0.0769146	0	0.0791899	0.161853	0	0.16471	1.07707	1.88339	1.59694	LOC107879609	NC_029984.1	6642456	6645727	-	632	lncRNA	uncharacterized LOC107879609%2C transcript variant X2	-
107843031	47.1314	41.2409	46.9557	45.1169	49.3108	50.861	69.2355	79.7457	58.7619	LOC107843031	NC_029985.1	227562601	227568733	+	1052	protein_coding	nuclear transcription factor Y subunit B-10-like%2C transcript variant X3	-
107843582	0.759532	0.932175	0.558572	1.1131	1.01572	0.464718	1.98696	2.44437	1.7741	LOC107843582	NC_029986.1	189089460	189091332	-	1792	protein_coding	F-box protein CPR30-like	F-box
novel.1772	2.06244	1.51441	1.30674	0	0	0	3.48625	3.38754	4.44683	-	NC_029987.1	184601554	184603085	+	1532	-	-	-
107848716	0.311728	0.130185	0	0.266489	0.107284	0.208611	1.595	1.9083	0.647225	LOC107848716	NC_029987.1	181164019	181168834	-	2495	lncRNA	uncharacterized LOC107848716	-
107863305	0.70942	0.423243	0.745623	0.435412	0.341813	0.712125	0.191045	0.130285	0.122744	LOC107863305	NC_029979.1	60211096	60219370	-	3289	protein_coding	flap endonuclease GEN-like 2%2C transcript variant X2	XPG_I
107852055	1.51906	1.6572	0.930953	2.32133	1.91195	1.85887	3.85704	4.21565	2.81603	LOC107852055	NW_015960375.1	78444	81912	-	1344	pseudogene	-	AAA
107852533	1.34543	0.951339	0.10261	0.734019	0.274395	0.0800334	0	0.0488078	0	LOC107852533	NW_015960523.1	97768	103769	+	1951	pseudogene	-	Hydrolase
107842977	0.0718375	0.205721	0.0493084	0.0755843	0	0	0.128971	11.2346	5.91639	LOC107842977	NC_029985.1	219549158	219562796	-	2030	protein_coding	phosphatidate phosphatase PAH2-like%2C transcript variant X1	-
107851586	4.28822	2.86538	2.90134	5.83322	6.3081	9.0191	0.989833	1.59007	0.540565	LOC107851586	NC_029988.1	126571468	126574444	+	1587	protein_coding	probable trehalose-phosphate phosphatase J	-
107855917	12.0396	12.0314	10.6139	10.9258	11.4776	8.29874	17.1028	22.332	17.1856	LOC107855917	NW_015961490.1	799911	803377	-	1292	protein_coding	60S ribosomal protein L6%2C mitochondrial-like	-
107873255	35.9082	39.1108	39.3619	40.0929	30.3508	35.0201	47.5159	56.8762	55.5031	LOC107873255	NC_029982.1	109161386	109166201	+	2323	protein_coding	phosphoglucan phosphatase LSF2%2C chloroplastic%2C transcript variant X2	DSPc
107867677	0.536256	0.180668	0.194866	0.132759	0.486361	0.0675515	1.56305	1.05049	1.96483	LOC107867677	NC_029980.1	48559281	48564363	-	1541	protein_coding	uncharacterized LOC107867677%2C transcript variant X3	-
107867902	8.05282	7.58388	9.02167	8.01835	7.84923	8.47376	11.3498	12.3752	12.0273	LOC107867902	NC_029977.1	11921842	11925682	+	3151	protein_coding	pentatricopeptide repeat-containing protein At4g02820%2C mitochondrial%2C transcript variant X3	PPR
107843413	10.3162	8.19315	7.95897	10.7096	12.8459	11.3699	5.68961	5.09263	4.96922	LOC107843413	NC_029986.1	166110357	166113212	-	1767	protein_coding	uncharacterized LOC107843413%2C transcript variant X3	-
107872704	0.591903	1.5891	0.533236	6.22775	6.51866	1.70326	0.0796989	0	0.0768087	LOC107872704	NC_029981.1	215723405	215725607	-	1314	protein_coding	uncharacterized LOC107872704	-
107870875	110.729	93.3845	101.635	80.0385	95.8499	98.3466	134.961	142.565	140.412	LOC107870875	NC_029981.1	139569816	139572333	-	878	protein_coding	40S ribosomal protein S9-2-like	S4
107842860	13.3434	20.3745	24.9834	13.5132	17.3907	21.0504	11.1131	8.71298	10.6555	LOC107842860	NC_029985.1	200769053	200771437	+	1847	protein_coding	uncharacterized LOC107842860%2C transcript variant X1	-
107875496	12.1597	14.8684	15.4705	28.1163	14.5394	14.4458	9.7302	8.28036	8.98662	LOC107875496	NC_029982.1	5399577	5403317	-	1679	protein_coding	serine/arginine-rich splicing factor SR45a-like	RRM_1
107857365	4.0306	3.66206	2.04992	9.09479	13.3703	14.351	0.732338	1.28424	0.705781	LOC107857365	NC_029977.1	287828153	287832088	+	1001	protein_coding	photosynthetic NDH subunit of subcomplex B 3%2C chloroplastic	Fer2
107861964	0.0601609	0.459422	0	0.569689	1.12634	0.257665	1.74973	1.88563	2.43573	LOC107861964	NC_029979.1	6285616	6287556	-	808	protein_coding	uncharacterized LOC107861964	-
107845798	12.7829	14.1238	13.2616	12.3391	12.8293	12.4941	17.9804	18.168	19.9865	LOC107845798	NC_029986.1	119159414	119163920	+	2487	protein_coding	tubby-like F-box protein 10%2C transcript variant X2	F-box
107840504	6.4598	9.01825	5.98581	8.49591	8.53706	8.0407	2.87035	2.76814	3.10157	LOC107840504	NC_029984.1	150296170	150296771	-	602	protein_coding	auxin-induced protein 15A-like	-
107863301	222.061	305.23	266.153	223.805	174.841	124.426	363.658	406.828	514.884	LOC107863301	NC_029979.1	59828642	59831268	+	1019	protein_coding	remorin	-
107839221	58.0936	66.201	77.7129	57.4766	60.7722	58.3429	44.7453	46.8244	47.2968	LOC107839221	NC_029984.1	122846409	122848161	-	1753	protein_coding	probable receptor-like protein kinase At5g24010	-
107856372	124.88	61.0833	82.1752	38.1593	109.021	152.079	31.1582	55.5474	28.0571	LOC107856372	NW_015961630.1	765457	767806	+	768	protein_coding	uncharacterized LOC107856372	-
107860542	16.0489	11.0576	13.3577	11.0357	14.2418	13.0121	6.42049	7.88033	8.96445	LOC107860542	NC_029978.1	159966473	159968780	-	2308	protein_coding	uncharacterized protein At3g28850	-
107870999	0.146416	0.201881	0.234496	0.119819	0.125415	0.139353	0	0	0	LOC107870999	NC_029981.1	175700235	175703222	+	2988	pseudogene	-	-
107870638	0.867372	1.06453	0.816486	1.00387	1.21452	1.31348	0.413772	0.242733	0.360177	LOC107870638	NC_029977.1	28261759	28273367	+	3923	pseudogene	-	Pkinase
107880020	6.07888	3.75469	4.41792	3.17584	3.99598	5.14628	2.68495	1.88512	2.75135	LOC107880020	NC_029977.1	163295836	163305976	+	4622	protein_coding	putative E3 ubiquitin-protein ligase LIN	WD40
107856507	6.31568	3.75561	8.10149	4.19403	7.81068	10.5871	2.78819	1.77468	1.71973	LOC107856507	NW_015961666.1	692626	693789	+	939	protein_coding	transcription factor MYB82-like	Myb_DNA-binding
107845845	34.4859	35.8832	38.3636	10.0614	11.5906	17.5652	25.0119	23.0659	28.4409	LOC107845845	NC_029986.1	125338779	125340859	+	1769	protein_coding	uncharacterized LOC107845845	-
107869839	35.3527	11.6506	14.2994	60.3339	4.28739	176.874	6.34693	7.11089	5.78908	LOC107869839	NC_029980.1	206827612	206828164	-	462	lncRNA	uncharacterized LOC107869839	-
107840276	2.43921	1.86272	1.79384	1.9065	2.60957	0.783524	4.61688	3.61783	7.23488	LOC107840276	NC_029984.1	145796845	145805042	+	1395	protein_coding	uncharacterized LOC107840276	-
107875096	33.3197	95.815	92.2069	146.104	110.353	88.5788	173.669	168.035	182.633	LOC107875096	NC_029977.1	61307664	61309065	-	1402	protein_coding	probable carboxylesterase 12%2C transcript variant X3	Abhydrolase_3
107840563	1.54645	1.82063	1.53912	6.6169	6.5286	3.53245	0.499745	0.15147	0.214054	LOC107840563	NC_029984.1	151476402	151477858	-	943	protein_coding	myb-related protein 308-like	Myb_DNA-binding
107840525	15.2421	5.89851	32.5171	27.9566	129.451	107.478	2.21874	0.201746	0.570207	LOC107840525	NC_029984.1	150679312	150680997	-	708	protein_coding	snakin-2	-
107839902	78.1339	122.409	176.584	105.115	130.826	202.127	57.3592	55.7259	72.4443	LOC107839902	NC_029984.1	137926370	137927836	-	1467	protein_coding	protein EXORDIUM-like 5	-
107844819	1.27787	0.902659	0.842028	0	0	0	1.9271	2.65346	3.343	LOC107844819	NC_029986.1	103207453	103211490	+	1902	protein_coding	guanine nucleotide exchange factor SPIKE 1-like%2C transcript variant X1	-
107859880	792.814	2145.21	1208.14	908.294	1084.26	1145.95	605.435	446.842	732.072	LOC107859880	NC_029978.1	147669891	147672702	-	1353	protein_coding	naringenin%2C2-oxoglutarate 3-dioxygenase	2OG-FeII_Oxy
novel.1263	0	0	0	0	0	0	1.17815	0.654666	0.441554	-	NC_029983.1	214014894	214021956	-	800	-	-	-
107864082	0.542594	1.40149	1.2816	1.91417	1.19512	1.2303	4.19447	2.87611	2.84954	LOC107864082	NC_029979.1	234025894	234033593	-	1523	lncRNA	uncharacterized LOC107864082%2C transcript variant X3	-
107851304	17.6093	18.4197	16.5379	21.1904	12.5417	13.8495	24.0041	28.0233	24.5201	LOC107851304	NC_029988.1	228338827	228344621	+	1383	protein_coding	ubiquinol oxidase 4%2C chloroplastic/chromoplastic	AOX
107866941	188.124	265.819	330.604	111.412	281.141	330.159	78.3098	46.9752	16.1675	LOC107866941	NC_029980.1	4361866	4365623	+	1570	protein_coding	protein WALLS ARE THIN 1	DUF6
107840357	1.65608	2.24329	2.9717	0	0	0.0168879	3.75472	5.03619	5.73075	LOC107840357	NC_029984.1	147479246	147518473	+	3082	protein_coding	B3 domain-containing transcription factor VRN1%2C transcript variant X2	B3
107851336	141.042	134.634	124.201	150.192	113.951	104.097	188.294	194.74	166.091	LOC107851336	NC_029988.1	105061846	105065736	+	1198	protein_coding	protein C2-DOMAIN ABA-RELATED 4-like	C2
107847078	0.0828109	0.316195	0.170521	0.26139	0	0.177337	1.07044	4.54221	1.54743	LOC107847078	NC_029987.1	215438732	215441676	+	587	protein_coding	uncharacterized LOC107847078%2C transcript variant X1	-
107840880	40.5281	25.1507	38.1914	26.258	25.2023	31.7933	20.3135	21.4573	19.0544	LOC107840880	NC_029985.1	5306052	5307835	+	1642	protein_coding	zeatin O-glucosyltransferase-like	UDPGT
107850278	3.11651	4.46239	4.30437	10.7169	16.2403	15.2605	1.59666	1.8613	0.828561	LOC107850278	NC_029988.1	227236628	227239106	+	1279	protein_coding	8-hydroxygeraniol dehydrogenase-like	ADH_N
107867212	1.5438	0.793512	1.01889	0.791338	2.09255	4.11131	0.255841	0.116316	0.0410939	LOC107867212	NC_029980.1	10383800	10387211	+	1228	protein_coding	peroxidase 47-like	-
107850669	26.5757	25.0472	26.6115	25.8677	24.6061	26.6545	39.6189	39.155	32.6818	LOC107850669	NC_029988.1	61135531	61149277	+	1734	protein_coding	fructose-1%2C6-bisphosphatase%2C cytosolic-like	-
107864087	6.40542	1.73242	3.6272	3.21999	5.17317	6.47747	0.536655	0.836522	1.36687	LOC107864087	NC_029979.1	234165383	234166748	+	1366	protein_coding	2-hydroxyisoflavanone dehydratase-like	Abhydrolase_3
107872142	0	0	0	0	0	0	0.756523	0.589623	0.416622	LOC107872142	NC_029981.1	207099705	207100828	-	969	protein_coding	uncharacterized LOC107872142	F-box
107854077	0.492004	0.563582	0.709183	0.207066	0.487662	0.263403	1.74894	3.4697	1.88982	LOC107854077	NW_015961068.1	49172	52323	+	988	protein_coding	uncharacterized LOC107854077	-
107860098	44.7485	34.1941	36.0627	44.6208	44.7538	37.6256	22.364	24.5847	28.1557	LOC107860098	NC_029978.1	151536119	151539390	+	2140	protein_coding	eukaryotic translation initiation factor 5-like	-
107859563	11.9847	9.92116	12.928	9.28727	11.4736	16.0006	7.76728	5.89367	7.38236	LOC107859563	NC_029978.1	141158418	141162729	+	1955	protein_coding	beta-glucosidase 18-like	Glyco_hydro_1
107875580	1097.06	1115.96	1136.25	1133.09	1109.68	1118.77	1374.47	1388.48	1515.1	LOC107875580	NC_029982.1	7582798	7583555	-	758	protein_coding	60S ribosomal protein L12	-
107855564	3.81064	2.21515	1.58444	1.95329	4.38499	3.9494	0.578878	0.598141	1.09041	LOC107855564	NW_015961407.1	3997	9202	-	1990	protein_coding	ATP-citrate synthase beta chain protein 1-like%2C transcript variant X1	Citrate_synt
107844032	262.605	280.584	254.644	244.387	260.453	307.353	198.857	181.579	132.589	LOC107844032	NC_029986.1	205006927	205007801	-	875	protein_coding	photosystem II core complex proteins psbY%2C chloroplastic	-
107839262	14.5715	10.5558	11.7411	0.363593	0.444006	0.616687	1.17877	6.09254	1.49477	LOC107839262	NC_029984.1	123538599	123547100	-	844	protein_coding	desiccation protectant protein Lea14 homolog	-
novel.1343	0.575576	0.69927	1.13133	0	0	0	3.10002	2.15254	3.09624	-	NC_029984.1	95512179	95519481	-	929	-	-	-
107845702	0.794173	0.473808	0.715459	0.452614	0.728856	0.921211	0.0712895	0.0648224	0.0343522	LOC107845702	NC_029986.1	779168	783449	+	1469	protein_coding	CBS domain-containing protein CBSX5	CBS
107867392	44.2075	32.0551	39.7946	33.6231	32.4016	35.1107	26.0339	24.3265	27.4065	LOC107867392	NC_029980.1	18373130	18377553	+	3202	protein_coding	transcription factor bHLH143-like%2C transcript variant X1	-
107861236	0.780331	0.438164	1.89039	1.54547	1.87042	1.96594	0	0.0449594	0.0476519	LOC107861236	NC_029978.1	139270577	139273113	-	1059	lncRNA	uncharacterized LOC107861236%2C transcript variant X1	-
107867435	14.8368	17.5171	17.4867	26.9078	29.4547	56.1593	10.2341	10.0706	6.89057	LOC107867435	NC_029980.1	22271618	22273003	+	747	protein_coding	blue copper protein-like	Cu_bind_like
107848292	2.48047	1.80564	2.05778	1.84003	2.10286	2.77056	1.13413	0.891415	0.981849	LOC107848292	NC_029987.1	4103297	4107756	+	2724	protein_coding	protein UPSTREAM OF FLC%2C transcript variant X1	-
107847620	9.14369	12.0107	9.65557	7.85271	10.1991	10.0415	5.21938	6.65956	4.13767	LOC107847620	NC_029977.1	252079787	252085570	+	1244	protein_coding	uncharacterized LOC107847620	-
novel.1236	2.09648	2.8153	2.85362	3.70131	2.8176	2.01649	0.995188	0.765691	1.18043	-	NC_029983.1	166638789	166640156	-	1368	-	-	-
107864663	83.9175	87.4889	85.133	91.439	90.9344	76.2059	60.9156	65.7787	47.6953	LOC107864663	NC_029979.1	260285734	260291366	+	1659	protein_coding	GDP-mannose 3%2C5-epimerase 2	Epimerase
107842078	2.08943	0.997253	1.13889	0	0.0676795	0	3.50846	4.33384	5.67792	LOC107842078	NC_029985.1	160295661	160300122	+	791	protein_coding	uncharacterized LOC107842078	-
107877262	0.74717	1.34254	0.588268	0.971115	1.2585	1.12944	0.0946875	0	0.0456269	LOC107877262	NC_029983.1	187922651	187925361	+	1106	lncRNA	uncharacterized LOC107877262%2C transcript variant X2	-
novel.25	0	0	0	0	0	0	2.54947	3.38812	0.945006	-	NC_029977.1	39388965	39394862	+	267	-	-	-
107847867	40.0096	33.6624	39.833	33.0474	34.3238	39.2889	57.8801	50.9394	51.5269	LOC107847867	NC_029987.1	9606897	9611997	+	1803	protein_coding	uridine 5'-monophosphate synthase	Pribosyltran
107871460	6.41618	5.84076	7.48096	31.1611	30.2301	39.2638	19.1781	8.5735	17.5563	LOC107871460	NC_029981.1	216831931	216833181	+	1144	lncRNA	uncharacterized LOC107871460	-
107863403	21.6906	20.0843	19.8853	16.5571	19.0388	21.5373	26.4371	28.8417	31.3221	LOC107863403	NC_029979.1	76905656	76912010	-	1943	protein_coding	peptidyl-prolyl cis-trans isomerase FKBP53%2C transcript variant X2	FKBP_C
novel.158	0	0.265	0.0571651	0.233674	0	0.0891749	1.94377	1.54991	0.461115	-	NC_029977.1	78558198	78577760	-	1751	-	-	-
novel.630	10.1367	7.8802	8.42041	14.1397	17.2528	19.6518	5.625	3.72322	4.74339	-	NC_029980.1	28476463	28479385	+	1266	-	-	-
107855252	15.024	16.0069	16.0174	30.5955	19.962	16.2943	10.7543	9.44646	10.5153	LOC107855252	NW_015961377.1	15417	16717	+	1003	protein_coding	mitochondrial ubiquitin ligase activator of nfkb 1-like	-
107869845	0.24305	0.928032	2.5024	0.767181	0.981466	0.260242	4.97441	6.11021	10.2609	LOC107869845	NC_029980.1	207186161	207187845	+	600	lncRNA	uncharacterized LOC107869845	-
107839542	1.70332	1.50086	1.6188	2.38954	2.26067	2.05762	0.376368	0.256669	0.544079	LOC107839542	NC_029984.1	130713664	130718617	+	1113	lncRNA	uncharacterized LOC107839542	-
107840869	25.1585	23.1823	26.1424	24.1236	22.8579	24.0511	18.4918	19.0182	17.6601	LOC107840869	NC_029985.1	5080781	5089064	+	2506	protein_coding	probable cyclic nucleotide-gated ion channel 5	cNMP_binding
107840784	20.8402	26.4102	24.3106	13.718	27.6435	47.8713	16.3113	13.9267	10.1779	LOC107840784	NC_029985.1	829528	835648	-	947	protein_coding	thylakoid lumenal 16.5 kDa protein%2C chloroplastic	-
107862994	14.5043	22.094	18.9876	14.7313	14.9135	18.3177	10.5808	12.0423	11.4462	LOC107862994	NC_029979.1	36140600	36145672	+	2222	protein_coding	protein TRANSPARENT TESTA GLABRA 1%2C transcript variant X2	WD40
107844765	138.438	134.68	144.353	0	0	0	174.05	189.346	183.92	LOC107844765	NC_029986.1	48418892	48419646	+	605	lncRNA	uncharacterized LOC107844765	-
107858066	0.113495	0.0650034	0.0116853	0.047766	0.0124993	0.145828	0.501249	0.411311	0.31812	LOC107858066	NC_029978.1	128364648	128375373	+	4283	protein_coding	ABC transporter B family member 9-like	ABC_tran
107860784	10.1393	8.60321	7.81867	11.6778	12.9586	6.79086	4.62945	4.94511	5.50115	LOC107860784	NC_029978.1	163411929	163415399	+	1165	protein_coding	transcription factor TCP20	TCP
107870898	25.5389	23.5569	24.2559	19.4437	21.8057	24.6108	33.2596	39.9952	32.4705	LOC107870898	NC_029977.1	30660301	30665549	-	1694	protein_coding	probable tocopherol O-methyltransferase%2C chloroplastic	Methyltransf_11
novel.1861	0.154563	1.40164	2.22789	0.894435	0.0851105	2.56518	0	0	0	-	NC_029987.1	204613440	204614068	-	629	-	-	-
107865008	1.76472	7.1976	5.45078	5.90788	5.30044	7.21463	0.172812	0.785677	0	LOC107865008	NC_029979.1	36543209	36543511	-	303	protein_coding	uncharacterized LOC107865008	-
novel.516	1.02183	1.20765	0.651276	2.40624	0.375117	0.573105	0	0.0953194	0	-	NC_029979.1	19420351	19421349	-	999	-	-	-
107878488	44.0972	46.1554	48.0567	0.678321	2.13002	2.76119	86.5295	72.239	61.7071	LOC107878488	NC_029983.1	209578819	209589238	-	377	lncRNA	uncharacterized LOC107878488	-
107869260	0.442916	0.190257	0.25081	0.512619	0.243893	0.331972	1.21662	1.19301	0.873625	LOC107869260	NC_029980.1	211450155	211471754	-	2195	protein_coding	uncharacterized LOC107869260	Pkinase
107873064	0.455938	0.0669575	1.51661	0.369014	0.965629	0.938824	3.06013	7.07654	4.11425	LOC107873064	NC_029982.1	60069188	60075075	+	1386	protein_coding	general transcription factor IIH subunit 2-like	-
107845303	99.2638	100.301	106.409	95.8818	106.539	98.9048	81.5002	79.5235	78.5447	LOC107845303	NC_029986.1	42122542	42127888	+	1213	protein_coding	MADS-box protein CMB1-like%2C transcript variant X1	K-box
107873096	25.3248	26.543	26.494	19.8859	22.3497	28.572	36.1409	34.9266	33.9833	LOC107873096	NC_029982.1	66084054	66093174	+	1430	protein_coding	superoxide dismutase [Fe]%2C chloroplastic%2C transcript variant X2	-
107851243	34.3182	31.2558	34.2933	38.109	31.3484	33.4688	46.0249	46.9718	42.3509	LOC107851243	NC_029988.1	224466376	224477606	-	1636	protein_coding	membrane-associated protein VIPP1%2C chloroplastic	-
107861857	10.1653	3.61144	3.61983	68.596	20.9593	19.4772	17.1247	16.2824	14.4804	LOC107861857	NC_029979.1	4505580	4506851	+	1272	protein_coding	F-box/kelch-repeat protein At1g80440-like	F-box
107875121	1013.36	1185.36	1219.2	1149.99	1185.89	1023.35	1659.39	1437.37	1890.84	LOC107875121	NC_029977.1	61316069	61319603	-	724	protein_coding	60S acidic ribosomal protein P1-like%2C transcript variant X1	-
107842185	15.7494	11.1341	11.5214	9.46906	15.2583	10.0166	7.07942	6.32121	7.37588	LOC107842185	NC_029985.1	219381356	219382176	+	821	pseudogene	-	-
107856379	30.9618	33.7668	43.5928	3.66488	7.67214	11.686	23.9298	21.6832	19.205	LOC107856379	NW_015961630.1	679063	681662	-	628	protein_coding	protein FATTY ACID EXPORT 5	-
107874227	15.4203	13.9722	16.8687	13.5627	13.3339	9.60993	22.2555	24.0125	24.8877	LOC107874227	NC_029982.1	105918081	105921203	-	807	protein_coding	uncharacterized LOC107874227	-
107846472	94.3356	90.5914	93.621	109.754	87.4883	74.2247	125.201	136.074	114.671	LOC107846472	NC_029977.1	231852034	231853061	+	1028	protein_coding	protein YLS9-like	-
107855776	22.5396	18.2374	17.4297	211.655	238.162	256.202	43.9738	43.0167	24.6542	LOC107855776	NW_015961483.1	241033	242037	-	1005	protein_coding	chlorophyll a-b binding protein 1B%2C chloroplastic-like	-
107848185	0.287421	0.342953	0.628837	0.378015	1.02875	2.57741	0	0	0	LOC107848185	NC_029987.1	5360986	5368372	-	1353	protein_coding	GDSL esterase/lipase At5g22810	Lipase_GDSL
107878718	0.931021	0.820359	0.792658	0.433276	0.374643	0.55595	2.25649	1.36786	2.84379	LOC107878718	NC_029983.1	217182043	217186082	-	2715	protein_coding	G-type lectin S-receptor-like serine/threonine-protein kinase At4g27290	B_lectin
novel.1420	0.158511	0.151309	0.4352	0	0	0	3.13035	2.2771	0.658217	-	NC_029985.1	108287606	108290935	+	920	-	-	-
107861390	9.30192	11.8254	9.35643	7.7575	10.3387	8.39934	5.77184	6.38186	5.65154	LOC107861390	NC_029978.1	154952269	154954014	+	1134	protein_coding	PI-PLC X domain-containing protein At5g67130-like%2C transcript variant X1	-
novel.1596	1.20928	1.13915	1.09762	1.22213	1.38436	1.60149	2.75951	1.82344	2.39515	-	NC_029986.1	152821934	152830492	+	3055	-	-	-
novel.1631	8.61931	8.14728	7.82078	7.57428	10.7122	10.6726	5.45926	4.38625	6.09859	-	NC_029986.1	197226852	197230889	+	4038	-	-	-
107862711	5.88871	6.91011	4.74993	7.26138	5.98958	5.50203	10.3027	11.3887	9.34506	LOC107862711	NC_029979.1	25076113	25088805	-	1296	protein_coding	uncharacterized LOC107862711%2C transcript variant X1	-
107850376	6.33432	3.26961	3.28501	4.13047	2.30812	1.59093	7.14336	14.5839	9.30356	LOC107850376	NC_029988.1	209917664	209940973	+	3108	protein_coding	beta-D-glucosyl crocetin beta-1%2C6-glucosyltransferase-like%2C transcript variant X5	UDPGT
107850707	31.736	45.0704	46.8893	41.3146	36.2455	34.9833	24.8077	25.4842	28.3132	LOC107850707	NC_029988.1	224438820	224448017	-	2440	protein_coding	probable LRR receptor-like serine/threonine-protein kinase At5g10290%2C transcript variant X2	LRRNT_2
107872877	0.754994	0.55438	0.32887	0.702715	1.15128	1.80335	0.0312797	0.0284421	0	LOC107872877	NC_029982.1	36312174	36315243	+	1674	protein_coding	zeatin O-glucosyltransferase-like	UDPGT
107876824	4.60322	5.97596	8.15177	113.527	75.9081	38.3134	15.669	10.9412	12.807	LOC107876824	NC_029983.1	206534187	206534978	+	792	protein_coding	uncharacterized LOC107876824	-
107870967	1.5636	3.75122	4.60163	1.84898	3.12399	2.57797	1.25204	1.34176	1.06299	LOC107870967	NC_029977.1	31127938	31134480	+	3513	protein_coding	lysine-specific demethylase JMJ706-like	JmjN
107843554	1.40549	0.459991	0.516812	0.126754	0.995065	0.816951	0.12977	0.0983314	0.166752	LOC107843554	NC_029986.1	187213115	187217739	-	2421	protein_coding	interactor of constitutive active ROPs 2%2C chloroplastic-like%2C transcript variant X2	-
107845772	0.982021	0.703054	0.938852	1.05169	1.15876	1.16414	1.92675	1.66608	2.03892	LOC107845772	NC_029986.1	105310658	105315774	+	2772	protein_coding	DEAD-box ATP-dependent RNA helicase 24-like%2C transcript variant X4	-
107838962	31.0102	16.3101	19.516	14.1963	15.8545	18.0971	12.3661	12.1092	11.5765	LOC107838962	NC_029984.1	70248201	70255008	+	2367	protein_coding	probable ADP-ribosylation factor GTPase-activating protein AGD11%2C transcript variant X4	C2
107866593	0	0	0	0.110109	0	0	0.901824	0.512509	0.38024	LOC107866593	NC_029979.1	254201428	254202655	+	929	protein_coding	pathogenesis-related protein STH-21-like	-
107875284	13.8364	3.09012	9.1925	5.27385	4.71518	9.72763	1.74353	3.11959	2.05973	LOC107875284	NC_029982.1	1390112	1401203	-	931	protein_coding	probable histone H2A variant 1%2C transcript variant X3	Histone
107851634	0.0905777	0.144104	0.124343	0	0.166256	0	0.8456	0.414018	1.37912	LOC107851634	NC_029988.1	26375693	26380047	-	1610	protein_coding	serine carboxypeptidase-like 2%2C transcript variant X1	Peptidase_S10
107873835	0	0.11807	0	0.260282	0.13622	0.662193	2.39827	3.27106	0.770432	LOC107873835	NC_029982.1	7225672	7226064	-	393	protein_coding	uncharacterized LOC107873835	-
novel.285	0.391193	0.503306	0.22765	0.286328	0.355898	0.182115	1.28249	0.799643	1.83631	-	NC_029978.1	139442314	139445171	+	2858	-	-	-
107856182	13.6552	10.1348	11.7048	21.7574	22.306	42.2893	2.21695	7.03942	4.47658	LOC107856182	NW_015961578.1	641705	648529	+	1488	protein_coding	protein trichome birefringence-like 39	-
107855694	5.54434	5.97439	6.81165	5.42501	6.67043	6.98413	8.8999	8.80747	9.14144	LOC107855694	NW_015961459.1	445348	455332	+	3130	protein_coding	DNA mismatch repair protein PMS1%2C transcript variant X1	-
107878250	1.91268	2.58281	0.816523	1.57068	1.18166	1.09891	0.402013	0.182772	0.339005	LOC107878250	NC_029983.1	187440577	187441618	-	1042	protein_coding	uncharacterized LOC107878250	-
107857067	1.9328	4.70473	7.26343	29.5382	22.6165	23.9029	15.667	9.79691	16.4532	LOC107857067	NW_015961889.1	489	1581	+	1006	protein_coding	transcription factor HBP-1b(c38)-like	-
107873002	49.2554	34.2775	41.8618	36.9942	41.3094	42.5398	26.8624	29.3814	25.5398	LOC107873002	NC_029982.1	48843443	48851681	+	1883	protein_coding	aldehyde dehydrogenase-like	Aldedh
107873982	6.20165	1.43645	4.46019	6.28522	9.99378	15.2825	1.27713	0.803956	0.42605	LOC107873982	NC_029977.1	50242404	50244209	+	1066	protein_coding	pollen-specific leucine-rich repeat extensin-like protein 2	-
107845462	26.8222	30.5667	33.7619	28.3369	27.964	25.2142	42.4054	41.8458	43.4664	LOC107845462	NC_029986.1	3456774	3465625	-	1767	protein_coding	uridine kinase-like protein 4	-
107861993	50.5079	50.2586	48.8504	55.6759	54.1188	51.8517	38.755	39.6567	40.2308	LOC107861993	NC_029979.1	6778390	6784445	-	2382	protein_coding	factor of DNA methylation 1	-
107876651	11.3317	9.09835	39.2534	2.0057	42.4544	33.7918	1.36895	0.20746	0	LOC107876651	NC_029983.1	161369376	161369834	-	459	protein_coding	chitin-binding lectin 1-like	-
107857317	0.081152	0	0.0501316	0.102462	0.0536239	0.0347569	0.349664	0.429224	0.42123	LOC107857317	NC_029977.1	278652369	278662479	-	2995	pseudogene	-	NB-ARC
107862766	38.4674	5.71096	8.61404	59.6532	236.53	80.4748	1.61114	2.70107	1.35863	LOC107862766	NC_029979.1	27753617	27754950	-	1040	misc_RNA	wound-induced proteinase inhibitor 2-like	-
107839640	2.05285	0.369734	0.199395	2.20068	1.49299	4.60348	0.0417228	0	0	LOC107839640	NC_029984.1	132570479	132574564	-	1255	protein_coding	bifunctional epoxide hydrolase 2-like	Abhydrolase_1
107853529	2.83896	1.71448	3.63877	3.048	2.04184	3.41199	0.374461	0.964726	0.541323	LOC107853529	NW_015960884.1	36571	50956	+	839	lncRNA	uncharacterized LOC107853529	-
107874722	1.62208	3.19666	1.61619	64.909	27.5452	8.29189	4.96003	5.99635	5.64928	LOC107874722	NC_029982.1	16388125	16389162	-	929	protein_coding	uncharacterized LOC107874722	-
107879384	1.0569	2.43695	4.06147	1.51142	1.48365	1.29902	0.649416	1.0352	0.834487	LOC107879384	NC_029984.1	135490558	135505866	+	6531	protein_coding	protein VARIATION IN COMPOUND TRIGGERED ROOT growth response-like	NB-ARC
novel.794	0.389325	0.707881	0.209965	0	0	0	1.51774	1.25295	1.61667	-	NC_029981.1	74793951	74802451	+	2622	-	-	-
107869418	0	0	0	0	0	0	0.314488	0.357448	0.49251	LOC107869418	NC_029980.1	5630059	5631390	-	1332	protein_coding	putative F-box protein At1g50870	F-box
107840870	110.314	89.5357	103.195	106.11	94.5456	104.761	138.428	140.136	133.241	LOC107840870	NC_029985.1	5089555	5095024	-	2116	protein_coding	leucine aminopeptidase 2%2C chloroplastic	-
107848572	5.61914	4.59759	6.47411	4.22301	5.50079	11.6034	3.57888	2.97029	2.38428	LOC107848572	NC_029987.1	151829575	151832053	-	2180	protein_coding	probable nucleoredoxin 1	-
107859848	7.01106	3.12318	3.49986	4.51546	6.8322	7.57523	1.51045	2.28904	1.14689	LOC107859848	NC_029978.1	147137260	147143102	-	2288	protein_coding	protein MID1-COMPLEMENTING ACTIVITY 1-like%2C transcript variant X1	-
107843630	1.17858	0.125004	0.107862	0	0	0	5.86817	4.79712	13.4587	LOC107843630	NC_029986.1	192153895	192164176	-	1856	pseudogene	-	p450
107867209	37.06	103.591	93.423	16.961	89.8647	136.927	4.4754	20.2656	4.83068	LOC107867209	NC_029980.1	10231059	10232363	-	585	protein_coding	snakin-1	-
107840502	7.73474	6.06289	5.99774	12.0535	14.7193	15.4372	10.8922	10.5529	9.44544	LOC107840502	NC_029984.1	150284295	150286789	-	2495	protein_coding	myosin-9-like	-
107872646	2.5466	2.64539	3.70155	4.33436	2.88707	0.962374	0.968176	0.513535	0.85531	LOC107872646	NC_029981.1	202841678	202842326	+	649	protein_coding	dehydrin HIRD11-like	-
107874963	3.03075	3.60692	2.18834	0.0828266	0.216739	0.0421444	5.21502	7.98032	6.00656	LOC107874963	NC_029982.1	71952335	71957353	-	1235	lncRNA	uncharacterized LOC107874963	-
107840954	13.3972	15.8128	14.3527	16.0325	14.4885	14.571	20.7369	20.1561	20.6113	LOC107840954	NC_029985.1	6952266	6957681	+	1611	protein_coding	probable protein arginine N-methyltransferase 1.2%2C transcript variant X1	-
novel.471	0.137316	0	0	0	0	0	1.67638	0.403492	1.14041	-	NC_029979.1	243055494	243057797	+	1062	-	-	-
107869592	0.863293	0.538816	0.0683717	0	0.548509	0.853252	0	0	0	LOC107869592	NC_029980.1	41328063	41331781	+	1464	protein_coding	aspartic proteinase Asp1-like	-
novel.1436	18.7685	21.3847	18.9276	18.7128	20.4815	17.6241	26.8949	27.6795	32.7102	-	NC_029985.1	162952165	162958308	+	1137	-	-	-
107873450	0.138622	0.0294053	0.0792903	0.0486173	0.0678511	0	0.647061	0.301724	0.591617	LOC107873450	NC_029982.1	181950469	181994903	+	3156	protein_coding	exocyst complex component SEC3A-like%2C transcript variant X2	-
107853805	0.859087	0.307521	1.2899	0.0753246	0.197108	0.881527	5.62951	24.6124	2.787	LOC107853805	NW_015960972.1	7604	9817	-	1358	protein_coding	1-aminocyclopropane-1-carboxylate oxidase 1	2OG-FeII_Oxy
107843190	501.686	619.907	591.356	566.042	524.866	407.397	843.082	722.236	1013.69	LOC107843190	NC_029985.1	236722984	236728048	-	1129	protein_coding	histone deacetylase HDT1	-
107851106	22.7698	22.1634	21.7739	19.8556	14.476	13.4092	32.4058	27.9793	32.3409	LOC107851106	NC_029988.1	202907785	202910720	-	1409	protein_coding	putative F-box protein PP2-B12	F-box
107867288	2.54028	1.09119	1.10222	2.71095	1.93835	1.76797	0.429999	0.550942	0.489752	LOC107867288	NC_029980.1	13309273	13312453	-	2679	protein_coding	G-type lectin S-receptor-like serine/threonine-protein kinase At4g27290%2C transcript variant X2	Pkinase_Tyr
107851545	53.4739	32.3644	50.4873	31.6928	40.6286	50.0992	27.8509	28.7511	21.2306	LOC107851545	NC_029988.1	7642275	7644624	+	1709	protein_coding	UDP-glycosyltransferase 74E2-like	UDPGT
107856191	0.821873	0.756005	0.80003	1.28925	1.13553	1.31201	0.144869	0.0439091	0.310257	LOC107856191	NW_015961581.1	7362	12982	+	3253	protein_coding	pentatricopeptide repeat-containing protein At1g62670%2C mitochondrial-like%2C transcript variant X1	-
107850302	80.7468	91.9094	95.9276	81.9764	79.5632	91.3624	66.618	59.1867	70.139	LOC107850302	NC_029988.1	8108697	8115918	-	1921	protein_coding	apyrase 2-like	-
107870548	314.903	338.377	337.072	297.16	255.971	256.545	398.081	445.745	465.821	LOC107870548	NC_029981.1	35329217	35333904	-	732	protein_coding	uncharacterized protein C6C3.02c	-
107878703	4.06764	0.962688	1.14218	1.06111	1.99921	1.97971	0.0724235	0.493901	0.279188	LOC107878703	NC_029983.1	216847849	216850366	+	1446	protein_coding	uncharacterized LOC107878703%2C transcript variant X1	-
107872491	3.31229	0.170908	0.230424	0.376762	0.345066	0.239633	0	0.0438417	0	LOC107872491	NC_029981.1	130811303	130812388	+	1086	protein_coding	uncharacterized LOC107872491	-
107852449	0.294755	0.844091	1.03687	1.44727	1.51487	0.552307	0.132295	0.0962346	0.0764982	LOC107852449	NW_015960499.1	3844	5822	+	1979	protein_coding	zeatin O-glucosyltransferase-like	UDPGT
novel.347	15.7902	14.6347	13.1382	0	0	0	2.91725	6.51912	8.52968	-	NC_029978.1	124733983	124737395	-	1059	-	-	-
novel.1413	4.70059	4.52264	6.33763	1.92335	2.42405	5.79203	8.63996	9.46395	8.9463	-	NC_029985.1	54488102	54524747	+	1303	-	-	-
107868155	11.006	11.1626	10.6234	12.6657	11.9948	9.26805	17.5364	18.5283	15.3532	LOC107868155	NC_029980.1	191070917	191076969	-	848	lncRNA	uncharacterized LOC107868155%2C transcript variant X2	-
107851969	3.15858	3.57721	3.41738	4.61886	3.83232	4.12719	1.61469	1.1536	1.27826	LOC107851969	NW_015960352.1	50713	56800	-	908	protein_coding	DAR GTPase 2%2C mitochondrial-like	-
107867457	0.181381	0.0649276	0	0.0715654	0	0.242763	0.341917	0.888285	1.36515	LOC107867457	NC_029980.1	24309142	24320293	+	2144	lncRNA	uncharacterized LOC107867457%2C transcript variant X1	-
107874569	15.6532	25.4116	22.8039	23.2479	67.2553	69.9489	11.1836	6.77937	12.8231	LOC107874569	NC_029982.1	1424607	1425714	-	913	protein_coding	auxin-induced protein 22D-like	-
107855770	0.835062	1.13394	0.569141	0.668244	0.699459	0.780789	2.33115	2.02752	1.51402	LOC107855770	NW_015961483.1	313716	318273	-	4133	protein_coding	LRR receptor-like serine/threonine-protein kinase FLS2	Pkinase
107851054	14.9617	16.2241	18.4981	20.4845	21.0622	16.2546	11.3626	10.4544	11.7629	LOC107851054	NC_029988.1	17144498	17158255	-	1553	protein_coding	deSI-like protein At4g17486%2C transcript variant X2	-
107848401	1.55278	1.8842	1.27356	2.18759	2.86947	3.2407	0.623697	0.360893	0.628401	LOC107848401	NC_029987.1	217822225	217824164	+	1847	protein_coding	dentin sialophosphoprotein-like	-
107846987	0.61461	0.373346	0.402685	0	0	0.179477	3.12969	1.14926	2.37816	LOC107846987	NC_029987.1	163107782	163124139	+	870	lncRNA	uncharacterized LOC107846987%2C transcript variant X2	-
107851508	0.337124	0.245187	0.231398	0.0506725	0.229838	0.326592	0.0172927	0	0.0166656	LOC107851508	NC_029988.1	202045292	202048989	-	3028	protein_coding	protein SMAX1-LIKE 3-like	Clp_N
107867465	0.658004	3.84717	20.9169	0.346162	3.30628	3.4787	0.310097	0.281966	0.512318	LOC107867465	NC_029980.1	24492876	24494057	-	1182	protein_coding	protein EXORDIUM-like	-
107873196	29.1111	28.2837	31.8887	30.4047	32.1274	32.9019	39.8386	43.0391	38.489	LOC107873196	NC_029982.1	89818280	89830042	-	1593	protein_coding	serine/threonine-protein phosphatase PP1 isozyme 2-like	Metallophos
107862485	20.4536	36.2655	23.299	112.845	87.6106	59.0379	45.0727	42.0708	58.4371	LOC107862485	NC_029979.1	17955803	17961005	-	2234	protein_coding	calcium-dependent protein kinase 10-like	Pkinase
107872906	3.33629	2.32157	2.76083	2.95259	2.30071	3.23842	0.940437	1.43539	0.550273	LOC107872906	NC_029982.1	38914975	38920499	-	1559	lncRNA	uncharacterized LOC107872906	-
107855183	0.779377	0.413316	0.386357	0.334085	0.540431	0.154538	0	0.0565464	0.0299663	LOC107855183	NW_015961350.1	929	2918	+	1684	lncRNA	uncharacterized LOC107855183%2C transcript variant X1	-
107868344	23.7819	44.5194	52.0367	13.9295	29.5149	19.3458	69.0504	89.1149	77.6584	LOC107868344	NC_029980.1	208157587	208159984	-	1208	protein_coding	uncharacterized LOC107868344%2C transcript variant X2	-
107866271	0.0509539	0	0	0.214446	0	0	0.493983	2.04622	0.317379	LOC107866271	NC_029979.1	110039540	110040573	+	954	pseudogene	-	-
107846211	0.131095	0.0583982	0.0809839	0.156324	0.0866254	0.0187157	0.235357	0.513614	0.399206	LOC107846211	NC_029987.1	13692341	13785888	-	5562	pseudogene	-	-
107870016	8.52905	12.505	10.6754	19.2382	13.6906	13.609	5.88474	5.29629	6.1343	LOC107870016	NC_029981.1	810159	825846	-	872	lncRNA	uncharacterized LOC107870016%2C transcript variant X2	Peptidase_C1
107858616	20.0014	10.0346	13.0386	9.87277	10.4116	14.7684	5.92779	8.63789	4.57759	LOC107858616	NC_029978.1	77106468	77109656	+	1378	protein_coding	transcription factor bHLH93-like	HLH
107845771	3.80988	4.48105	3.08204	4.22334	3.48405	1.82115	6.92544	7.96311	6.10927	LOC107845771	NC_029986.1	11860964	11865393	-	1429	protein_coding	protein SYM1-like	Mpv17_PMP22
107861274	0.119226	0	0.0175361	0.089603	0.0750308	0	0.293551	0.700668	0.583493	LOC107861274	NC_029978.1	143186577	143189686	+	2854	lncRNA	uncharacterized LOC107861274	-
107875472	385.268	391.085	403.948	417.503	402.31	387.919	473.475	493.22	512.08	LOC107875472	NC_029982.1	4980281	4985702	+	969	protein_coding	peptidyl-prolyl cis-trans isomerase CYP20-1	Pro_isomerase
107861638	62.432	14.4436	20.6954	6.16266	16.2974	30.7159	7.19353	6.95384	4.81371	LOC107861638	NC_029979.1	960709	965226	+	2191	protein_coding	pectinesterase/pectinesterase inhibitor U1	-
107851413	15.1201	15.1766	13.4936	17.689	14.8181	16.6785	11.0221	9.81177	9.73022	LOC107851413	NC_029988.1	7395891	7399593	-	1810	protein_coding	pleiotropic drug resistance protein 2-like%2C transcript variant X2	-
107861489	0.755596	3.12549	1.19286	41.6583	28.1819	21.6823	6.13153	6.31538	5.17707	LOC107861489	NC_029978.1	162423978	162425124	+	965	protein_coding	uncharacterized LOC107861489	-
107856723	0.916018	0.408054	0.628744	0.192759	0.336272	0.784649	0	0	0	LOC107856723	NW_015961751.1	234192	237494	+	796	protein_coding	reticulon-like protein B14	-
novel.1174	0.190069	0.0453583	0.146768	6.99937	8.11129	7.73349	1.17725	1.39625	0.641274	-	NC_029983.1	206363989	206365011	+	1023	-	-	-
novel.2138	4.97996	5.61977	5.37638	5.98217	4.88494	4.16646	9.44734	8.82729	7.03263	-	NW_015960821.1	21562	26004	-	2411	-	PF10536:Plant mobile domain	-
107869912	1.00593	0.790775	1.49261	0	0.0651668	0.918687	2.67707	2.20238	4.08498	LOC107869912	NC_029980.1	215579617	215581347	-	1643	protein_coding	probable carboxylesterase 16	Abhydrolase_3
107861033	0	0	0	0	0	0	1.15082	2.61605	1.84847	LOC107861033	NC_029978.1	102715679	102717484	+	273	lncRNA	uncharacterized LOC107861033	-
107860678	3.52622	4.4278	6.12379	4.66916	3.59846	2.10079	9.24014	7.11571	7.88665	LOC107860678	NC_029978.1	162131499	162150181	-	12586	protein_coding	titin%2C transcript variant X3	-
novel.131	3.70424	2.04713	2.91055	2.39317	3.1133	4.55771	0.980041	1.24122	1.24809	-	NC_029977.1	17130483	17300519	-	1496	-	-	-
107860413	1.95348	1.37148	0.986168	0.0663021	0.111039	0.121451	0.610915	0.481429	0.667262	LOC107860413	NC_029978.1	157702587	157708125	+	3857	protein_coding	uncharacterized LOC107860413%2C transcript variant X5	-
107843809	2.62384	3.95468	3.05691	6.17523	11.2544	9.01975	1.26443	0.473415	0.215043	LOC107843809	NC_029986.1	200709088	200711283	-	704	protein_coding	lysine-rich arabinogalactan protein 19-like	-
107867576	35.055	16.3838	25.1957	18.5693	13.6925	17.2088	54.4527	57.2949	39.7599	LOC107867576	NC_029980.1	35049040	35054067	-	1603	protein_coding	transcription factor TGA7-like%2C transcript variant X2	bZIP_1
107852034	371.172	344.65	9.1925	470.068	718.182	843.928	14.8003	12.1459	10.1956	LOC107852034	NW_015960370.1	640286	642416	-	980	protein_coding	heme-binding protein 2-like	-
107866791	10.3389	9.45448	6.57468	6.58171	7.7503	7.76772	3.64991	5.27605	4.37439	LOC107866791	NC_029977.1	7586707	7594613	+	1119	protein_coding	uncharacterized LOC107866791%2C transcript variant X2	-
107862374	0.266722	0.148519	0.434802	0	0	0	1.36472	1.52393	0.669152	LOC107862374	NC_029977.1	10011111	10013297	-	2187	protein_coding	uncharacterized LOC107862374	-
107872900	33.6106	39.1389	31.265	40.2196	37.7706	23.7056	59.6752	42.9278	55.1329	LOC107872900	NC_029982.1	38202336	38205753	-	2907	lncRNA	uncharacterized LOC107872900%2C transcript variant X1	-
107878137	0	0.0634768	0	0.116611	0.0488231	0	0.78794	0.195398	0.483233	LOC107878137	NC_029983.1	166331603	166335036	-	2193	lncRNA	uncharacterized LOC107878137	-
107875388	0.693303	1.03783	1.57363	0	0	0	1.96889	2.87061	3.41875	LOC107875388	NC_029977.1	64857102	64860805	-	3085	lncRNA	uncharacterized LOC107875388%2C transcript variant X3	-
107847937	47.9113	48.3389	52.6515	24.2949	10.5164	16.637	65.6588	75.1821	62.8633	LOC107847937	NC_029987.1	20835684	20843353	+	1461	protein_coding	pyruvate dehydrogenase E1 component subunit beta-1%2C mitochondrial-like%2C transcript variant X2	-
107867035	1.44302	2.29577	1.71876	3.57244	3.05377	3.27196	0.914357	0.942264	0.646212	LOC107867035	NC_029980.1	6106837	6113338	+	3436	protein_coding	J domain-containing protein required for chloroplast accumulation response 1	-
107867617	1.675	1.53228	1.04192	0.624172	1.19136	1.68139	0.338305	0.512693	0.326037	LOC107867617	NC_029980.1	39670231	39673318	-	1393	protein_coding	peroxidase 12-like	-
107862237	2.31476	2.14055	1.78743	1.21775	1.59329	1.70397	0.31168	0.637661	0.375471	LOC107862237	NC_029979.1	11409930	11414442	+	672	lncRNA	uncharacterized LOC107862237	-
107876123	1.36202	1.36739	1.3056	1.63072	2.30172	0.880045	0.404732	0.621027	0.511947	LOC107876123	NC_029982.1	25349897	25353121	-	2070	protein_coding	rop guanine nucleotide exchange factor 12-like	DUF315
107840341	4.31549	3.43769	3.11334	4.07692	4.76941	7.07754	1.76778	1.83066	2.41353	LOC107840341	NC_029984.1	147216346	147233268	+	3199	protein_coding	3-hydroxyisobutyryl-CoA hydrolase 1-like%2C transcript variant X1	-
novel.687	1.39345	0.460435	0.606977	0.394727	0.767308	2.46756	0	0.052494	0	-	NC_029980.1	210697524	210698541	+	907	-	-	-
novel.1096	0.197441	0.113083	0.0813128	0.249287	0	0.0422814	1.27609	0.812228	0.6559	-	NC_029982.1	213788157	213789957	-	1231	-	-	-
107870646	6.67167	10.852	10.0751	10.4439	7.51861	5.25869	15.7676	15.366	13.829	LOC107870646	NC_029981.1	65116251	65127229	+	6572	protein_coding	putative 1-phosphatidylinositol-3-phosphate 5-kinase FAB1C	PIP5K
107851840	13.2016	29.46	26.6893	136.326	83.2866	69.5539	5.60351	14.0438	6.30791	LOC107851840	NC_029977.1	300840530	300843712	-	1112	protein_coding	B2 protein-like	-
107858714	26.2261	24.9791	20.229	24.5314	23.4654	23.4374	16.0849	17.0206	16.0455	LOC107858714	NC_029978.1	93812551	93814220	-	1670	protein_coding	E3 ubiquitin-protein ligase CIP8-like	-
107874537	36.1801	48.3085	53.0189	36.6659	37.2786	53.1179	22.7142	31.7414	18.7797	LOC107874537	NC_029977.1	57135121	57145598	+	438	lncRNA	uncharacterized LOC107874537	-
107866215	0	0.153141	0.165175	0.112531	0.0588938	0	0.288021	4.55693	0.999274	LOC107866215	NC_029979.1	81542370	81543278	+	909	protein_coding	21 kDa protein-like	-
107849797	0	0	0.179706	0	0.384449	0	0.564045	5.8126	0.815386	LOC107849797	NC_029988.1	3351381	3353691	+	557	lncRNA	uncharacterized LOC107849797	-
107869416	1.81467	0.700262	0.795044	0.284367	0.680343	2.02571	0	0.0756347	0.240492	LOC107869416	NC_029980.1	5499181	5502658	+	1259	protein_coding	agglutinin-like%2C transcript variant X1	-
107866530	0	0	0.10581	0	0	0	0.99632	1.61056	1.60032	LOC107866530	NC_029979.1	247847774	247850471	+	473	lncRNA	uncharacterized LOC107866530%2C transcript variant X2	-
107864424	52.9684	65.6778	65.5142	48.2412	31.9671	52.1106	90.7027	78.0917	104.697	LOC107864424	NC_029979.1	248893825	248900856	+	1673	protein_coding	uncharacterized WD repeat-containing protein C2A9.03-like	WD40
107851604	0.302731	0.206413	0.667901	0.546036	1.14309	0.50937	2.18952	9.02257	0.359169	LOC107851604	NC_029988.1	199892826	199898907	-	1124	protein_coding	very-long-chain enoyl-CoA reductase-like%2C transcript variant X2	-
107842239	87.5717	119.378	149.362	39.1283	57.4653	55.1304	201.238	167.217	245.408	LOC107842239	NC_029977.1	205033840	205038552	-	2111	protein_coding	sugar transporter ERD6-like 16	Sugar_tr
107840824	2.96855	2.1843	1.08246	1.85451	1.39626	2.01969	4.72992	6.54211	4.6868	LOC107840824	NC_029985.1	1568259	1577038	+	1572	protein_coding	transcription factor bHLH66	HLH
107854511	15.6194	20.8817	19.5812	13.8011	23.1501	28.2906	11.1868	13.44	12.7295	LOC107854511	NW_015961180.1	2553634	2555964	+	2331	pseudogene	-	-
novel.1200	0.191077	0.328313	0.786919	1.32689	1.09426	0.368267	0	0	0	-	NC_029983.1	13219451	13220722	-	1272	-	-	-
107878139	16.8054	20.0899	20.6175	33.2156	24.043	22.2824	10.4048	10.2301	13.3699	LOC107878139	NC_029983.1	166483660	166485753	+	619	protein_coding	RNA-binding protein 48-like	RRM_1
107870666	6.89168	4.89627	6.06643	1.63289	1.15876	1.77438	7.79199	15.5615	12.3974	LOC107870666	NC_029981.1	69434701	69443349	+	1848	protein_coding	protein DETOXIFICATION 14-like	MatE
107850773	1.19156	1.97337	1.27116	1.75218	1.05931	1.26047	0.587644	0.759318	0.417299	LOC107850773	NC_029988.1	17038624	17050329	-	3386	lncRNA	uncharacterized LOC107850773%2C transcript variant X6	-
107863321	0.220217	0.387233	0.190932	0.243898	3.07625	3.47486	0.0624251	0.0113524	0.0120323	LOC107863321	NC_029979.1	61879918	61884111	+	4194	protein_coding	leucine-rich repeat receptor protein kinase EMS1	LRR_1
107840601	9.30789	8.44169	9.72271	8.24597	8.35411	8.72308	5.35712	6.25477	6.74987	LOC107840601	NC_029984.1	152102193	152108404	-	2512	protein_coding	F-box/LRR-repeat protein 10%2C transcript variant X1	F-box
107851159	70.7021	81.9701	91.0991	43.3044	53.4512	47.9979	105.988	119.753	116.085	LOC107851159	NC_029988.1	41062873	41067538	+	1285	protein_coding	soluble inorganic pyrophosphatase PPA1	Pyrophosphatase
107863655	46.3408	32.2645	37.2286	47.5011	71.8507	117.748	26.3741	24.2155	15.8085	LOC107863655	NC_029977.1	825097	829256	-	1628	protein_coding	methionine gamma-lyase-like	Cys_Met_Meta_PP
107842533	13.1125	10.5946	14.5451	5.19009	4.40104	5.0143	8.74384	8.77627	6.74141	LOC107842533	NC_029985.1	99468826	99476366	-	3114	protein_coding	uncharacterized LOC107842533%2C transcript variant X3	hATC
107874953	0	0	0	0.112531	0	0	0.288021	0.628542	0.721698	LOC107874953	NC_029982.1	63703931	63707296	-	909	lncRNA	uncharacterized LOC107874953	-
107847747	13.5905	31.7329	42.8776	35.9264	25.3388	18.1445	11.2986	14.5543	12.0011	LOC107847747	NC_029977.1	256541460	256545673	+	1724	protein_coding	monoglyceride lipase	-
novel.1455	3.31876	0.838583	2.51245	4.51887	3.97746	8.57022	0.21029	0.191213	0.303996	-	NC_029985.1	233416716	233418799	+	498	-	-	-
107858791	18.0472	14.6531	18.0472	15.8965	19.6852	19.3978	10.9119	12.2247	10.7674	LOC107858791	NC_029978.1	103144603	103148533	-	1406	protein_coding	hypersensitive-induced response protein 1-like%2C transcript variant X1	-
107840284	1.47661	0.845715	1.0338	0.435016	1.88639	3.03563	0.190871	0.0578518	0.122633	LOC107840284	NC_029984.1	145911640	145912824	-	823	protein_coding	uncharacterized LOC107840284	-
novel.1691	1.48888	1.81496	1.54329	0	0	0	3.77112	2.45352	2.55867	-	NC_029986.1	150511476	150516549	-	4832	-	-	-
107853088	0	0.0698819	0.226121	0.0385131	0.0403121	0.0783861	0.828016	1.32654	0.683991	LOC107853088	NW_015960738.1	244324	245787	+	1328	protein_coding	uncharacterized LOC107853088%2C transcript variant X1	-
107878532	35.4269	22.271	27.9859	20.9253	41.6102	52.3879	14.6887	19.8347	11.8986	LOC107878532	NC_029983.1	211009662	211011724	-	1073	protein_coding	probable glutathione S-transferase	GST_N
107868396	17.2103	28.9682	25.4482	6.35706	7.10769	9.70394	11.1923	10.6253	16.2984	LOC107868396	NC_029980.1	213113050	213114111	+	1062	protein_coding	BES1/BZR1 homolog protein 4-like	-
107873657	16.3041	33.7597	34.4287	31.7646	29.316	15.4345	8.64902	13.0827	17.2199	LOC107873657	NC_029982.1	216436397	216438969	+	2573	misc_RNA	probable leucine-rich repeat receptor-like protein kinase At1g35710	LRRNT_2
107846845	0.162984	0	0	2.48653	1.61546	1.91964	1.0095	0.638552	0.88829	LOC107846845	NC_029987.1	4350202	4351394	+	1193	protein_coding	zinc finger protein ZAT5	-
107839914	96.3051	88.0555	101.594	204.187	196.207	165.239	117.512	128.199	129.3	LOC107839914	NC_029984.1	138058911	138063222	+	2072	protein_coding	serine/threonine-protein kinase SRK2B	Pkinase
107877510	29.8119	23.5577	26.529	24.0348	26.3554	28.0989	19.9562	16.7475	18.2091	LOC107877510	NC_029983.1	2370833	2394134	-	1430	protein_coding	rhomboid-like protein 19%2C transcript variant X3	-
107848481	25.1502	17.2111	22.7827	4.79657	6.54373	5.92332	15.2838	11.3888	11.3263	LOC107848481	NC_029987.1	130061954	130064257	-	949	protein_coding	blue copper protein-like	Cu_bind_like
107878572	0.969263	2.10279	1.17938	0.43265	0.45286	1.10072	3.19552	2.87686	6.34222	LOC107878572	NC_029983.1	212916955	212938284	-	1655	protein_coding	protein trichome birefringence-like 41	-
107853327	11.9799	13.1164	11.6589	8.24574	5.13292	8.0956	17.3301	16.8062	22.0419	LOC107853327	NW_015960831.1	251641	257386	-	1408	pseudogene	-	-
107873629	0.0796233	0.114009	0	0.125664	0	0.0426277	0.943463	0.740892	0.537283	LOC107873629	NC_029982.1	215903570	215904997	-	1221	pseudogene	-	Actin
107873580	30.9468	30.9229	36.9677	35.2648	37.3506	37.3601	42.303	49.5619	47.7579	LOC107873580	NC_029982.1	211255633	211273855	+	1343	protein_coding	mitochondrial import receptor subunit TOM40-1-like	-
107842705	2.7837	4.17157	2.46542	2.61396	3.6261	2.14732	6.8677	4.9547	7.42656	LOC107842705	NC_029985.1	165602374	165604883	-	1624	protein_coding	probable inactive patatin-like protein 9	-
107848413	0.241732	0.125863	0.226257	0.115609	0.169413	0.25883	0.544453	1.0547	0.821284	LOC107848413	NC_029987.1	163189274	163210076	+	2212	protein_coding	WAT1-related protein At5g40240-like%2C transcript variant X1	-
107867211	2.97612	2.33439	2.80288	2.88861	3.22681	4.39706	1.46624	1.46881	1.34122	LOC107867211	NC_029980.1	10335669	10338912	+	2107	protein_coding	uncharacterized LOC107867211	-
107877019	22.8134	13.6524	20.6877	30.1887	28.5066	29.5004	10.1133	10.6568	9.56435	LOC107877019	NC_029983.1	8300784	8302143	-	554	lncRNA	uncharacterized LOC107877019	-
107878908	1420.17	1478.14	1285.24	2728.49	2473.9	1916.52	1776.67	1821.57	1741.65	LOC107878908	NC_029983.1	221307157	221309189	-	719	protein_coding	photosystem II 10 kDa polypeptide%2C chloroplastic	-
107843432	50.4569	67.4163	44.3435	56.12	54.104	62.0942	79.339	91.0273	84.4379	LOC107843432	NC_029986.1	168401029	168406531	-	658	lncRNA	uncharacterized LOC107843432	-
107873049	12.5535	10.1191	9.62186	26.123	20.8147	16.1298	5.97244	7.10424	6.95047	LOC107873049	NC_029982.1	57915204	57923569	+	1394	protein_coding	alanine--tRNA ligase-like%2C transcript variant X2	-
107843987	896.667	1001.5	1069.47	861.467	912.589	867.42	1328.32	1232.4	1546	LOC107843987	NC_029986.1	204047593	204050584	+	984	protein_coding	40S ribosomal protein S5	-
novel.1844	0.179373	0.256835	0.461698	0.566185	0	0.288091	1.64236	2.02044	2.04833	-	NC_029987.1	158685838	158690683	-	542	-	-	-
107863442	16.1437	26.0252	31.6229	24.3971	16.8144	9.07353	42.9643	59.2918	37.3046	LOC107863442	NC_029979.1	84267752	84272118	-	2719	protein_coding	putative glycerol-3-phosphate transporter 1%2C transcript variant X2	MFS_1
107864320	0.328724	1.02962	0.973039	0.0324252	0.0113133	0.0329977	1.70409	1.95197	2.73005	LOC107864320	NC_029979.1	245520319	245525484	-	4732	protein_coding	uncharacterized mitochondrial protein AtMg00810-like%2C transcript variant X3	-
107850509	2.4501	2.57267	4.64155	0	0	0	7.8121	7.15141	6.30791	LOC107850509	NC_029988.1	14743803	14761546	+	992	lncRNA	uncharacterized LOC107850509%2C transcript variant X4	-
novel.125	1.34794	0.321675	1.04086	0.354561	0.742246	0.992257	0	0	0	-	NC_029977.1	3832269	3835786	-	577	-	-	-
107869186	3.73289	3.1105	4.69267	7.50798	6.56405	6.49225	2.1327	1.93923	2.26946	LOC107869186	NC_029980.1	206761826	206773058	-	2357	protein_coding	uncharacterized LOC107869186	-
107855393	7.98023	8.44568	7.14462	6.20608	4.24149	4.79246	12.0721	11.7926	11.3101	LOC107855393	NW_015961388.1	2585238	2589446	+	1401	protein_coding	SNAP25 homologous protein SNAP33	-
107851653	7.47048	12.1327	8.91998	26.5279	18.3971	11.1096	4.75004	5.28458	2.5851	LOC107851653	NC_029988.1	226937853	226941490	+	937	protein_coding	HVA22-like protein e%2C transcript variant X2	TB2_DP1_HVA22
107840861	29.8566	26.4259	33.1917	28.3445	36.094	34.3908	21.1308	22.2753	20.7972	LOC107840861	NC_029985.1	5025000	5026632	-	1633	protein_coding	zeatin O-glucosyltransferase-like	UDPGT
107859280	3.81928	3.13372	4.36305	3.03644	3.29643	3.66441	2.61175	2.07009	2.26088	LOC107859280	NC_029978.1	132733327	132747108	+	4531	protein_coding	protein SCAR1-like%2C transcript variant X1	-
107852915	3.16058	2.69941	2.49289	3.481	4.86492	5.71939	1.79186	1.43017	1.34313	LOC107852915	NW_015960681.1	731804	735473	-	2630	protein_coding	UPF0503 protein At3g09070%2C chloroplastic-like	-
107862183	4.81668	4.17473	4.22898	1.8033	2.34315	2.53123	6.93918	6.48334	8.86559	LOC107862183	NC_029979.1	10319274	10324387	+	1645	protein_coding	stromal processing peptidase%2C chloroplastic-like	-
107839193	1.03701	0.123738	0.378141	0.52282	1.23724	1.34169	0.0232721	0.0423218	0.0448563	LOC107839193	NC_029977.1	168666819	168678317	+	2250	protein_coding	protein DETOXIFICATION 43%2C transcript variant X1	MatE
novel.1220	0.644909	0.250091	0.53949	0.106023	0	0	1.41109	3.29652	0.94148	-	NC_029983.1	65379633	65385375	-	2412	-	-	-
novel.1712	0.542895	0.279047	0.171986	0.263636	0.0459918	0.670727	1.34954	1.43163	1.43066	-	NC_029986.1	199951610	199955031	-	1164	-	-	-
107847673	9.37211	8.90656	8.64154	9.86094	8.6013	7.89423	13.8421	12.1376	11.9131	LOC107847673	NC_029987.1	20932715	20945643	+	2334	protein_coding	NEDD8-activating enzyme E1 regulatory subunit-like%2C transcript variant X5	-
107860141	1.29718	1.07532	1.40584	1.18525	1.24062	0.950322	0.514797	0.234048	0.283502	LOC107860141	NC_029978.1	152401558	152403923	+	1424	protein_coding	transcription factor bHLH25-like	HLH
107855119	1.44386	0.271476	0.529311	0.575443	0.602323	0.749572	0.164957	0.192848	0.0794877	LOC107855119	NW_015961339.1	229457	238038	-	4444	protein_coding	kinesin-4-like%2C transcript variant X1	Kinesin
107840346	9.03049	10.361	12.2717	9.5629	10.2667	10.2628	7.49603	7.03035	7.01216	LOC107840346	NC_029984.1	147351503	147356183	-	3332	protein_coding	receptor protein kinase TMK1-like	LRRNT_2
107870407	86.7438	73.6596	64.594	67.2071	46.0845	61.4068	110.528	99.5045	114.164	LOC107870407	NC_029981.1	22406629	22411593	-	812	protein_coding	uncharacterized LOC107870407	-
107851023	11.0733	10.2716	11.4653	11.1901	12.4707	11.2537	18.8693	15.2579	17.3407	LOC107851023	NC_029988.1	155435676	155440577	+	777	lncRNA	uncharacterized LOC107851023	-
107845875	0.714853	0.810322	0.0920001	0.611112	2.70625	3.58789	0	0	0	LOC107845875	NC_029986.1	105430248	105431878	+	1088	protein_coding	photosynthetic NDH subunit of lumenal location 1%2C chloroplastic	-
107877890	0.534522	0.79537	0.623173	0.694731	0.701212	0.850079	1.21083	1.37046	1.09348	LOC107877890	NC_029983.1	73906829	73917622	-	6184	protein_coding	putative transcription elongation factor SPT5 homolog 1%2C transcript variant X3	-
107878553	21.6169	29.7227	27.734	24.6889	27.0756	35.4385	16.4084	18.7047	14.0693	LOC107878553	NC_029983.1	212289746	212301749	-	868	protein_coding	mitochondrial inner membrane protease subunit 1	Peptidase_S24
107860982	0.729785	0.0605765	0.0653369	0.133539	0.314498	0.305767	1.12791	6.40214	1.087	LOC107860982	NC_029978.1	86958642	86965260	+	1532	protein_coding	diacetyl reductase [(S)-acetoin forming]-like	adh_short
107873284	53.1795	62.8715	60.1874	43.3534	44.9447	36.358	80.4527	78.7104	79.0074	LOC107873284	NC_029982.1	122269417	122284411	-	617	lncRNA	uncharacterized LOC107873284%2C transcript variant X1	-
107875207	1.26472	0.86639	1.30214	5.49496	5.11257	4.95471	2.56442	1.79256	2.5641	LOC107875207	NC_029982.1	66937	72677	-	3267	protein_coding	RNA-binding protein BRN1-like%2C transcript variant X1	RRM_1
107842431	6.52144	9.64785	9.31587	8.02628	14.0992	13.9655	4.56225	5.37403	5.29615	LOC107842431	NC_029985.1	64754960	64759194	+	2020	protein_coding	uncharacterized LOC107842431%2C transcript variant X1	-
107840151	18.3545	17.872	17.2048	21.9711	24.7269	22.7531	13.1368	13.988	12.584	LOC107840151	NC_029984.1	142265007	142271675	-	1981	protein_coding	DUF21 domain-containing protein At4g33700	-
107868042	0	0	0	0	0	0	0.496212	0.150399	0.091089	LOC107868042	NC_029980.1	157260678	157275240	+	2216	lncRNA	uncharacterized LOC107868042	-
107876143	19.6008	24.1571	20.6964	23.3042	22.402	17.2095	14.7093	13.8655	16.7307	LOC107876143	NC_029982.1	27752522	27760744	+	2232	protein_coding	katanin p60 ATPase-containing subunit A1	AAA
novel.713	0	0	0	0	0	0	2.99824	1.16839	0.103197	-	NC_029980.1	44368956	44386775	-	489	-	-	-
107869795	0.106182	0.222987	0.0655938	0.044688	0.140326	0	0.457511	0.707213	0.815702	LOC107869795	NC_029980.1	196721745	196724120	+	2289	protein_coding	probable LRR receptor-like serine/threonine-protein kinase At3g47570	Pkinase
107851468	12.3449	11.7228	11.8187	19.9049	21.8234	21.5953	15.8537	16.9594	16.8766	LOC107851468	NC_029988.1	188384036	188385551	+	1516	protein_coding	U-box domain-containing protein 27%2C transcript variant X1	-
novel.1716	2.97121	2.45295	2.37012	0	0	0	5.07475	3.93271	4.80735	-	NC_029986.1	201227169	201228984	-	1816	-	-	-
107844094	11.9824	13.2455	11.423	12.7319	13.5873	12.5132	18.1021	19.9084	15.7563	LOC107844094	NC_029986.1	1465034	1478796	+	1643	protein_coding	uncharacterized LOC107844094	-
107863622	0.432842	0.377249	0.949421	0.237609	0.704674	0.664962	0.0202718	0.165896	0.0390734	LOC107863622	NC_029977.1	685776	688971	-	2583	protein_coding	protein BRANCHLESS TRICHOME%2C transcript variant X1	-
107847914	27.6797	22.8924	26.5765	24.7039	22.4971	13.8001	36.932	33.6519	36.189	LOC107847914	NC_029987.1	92313585	92329466	-	1354	protein_coding	uncharacterized LOC107847914	-
107848220	1.71789	2.34842	1.35383	0.736387	3.64371	7.63013	0.639678	0.72706	0.902703	LOC107848220	NC_029987.1	54048832	54054978	-	2292	protein_coding	65-kDa microtubule-associated protein 8	-
novel.892	5.07284	6.14608	5.50988	4.01773	5.74022	6.29714	3.00242	3.84937	2.48844	-	NC_029981.1	122442660	122447002	-	1744	-	-	-
107864102	38.3737	42.6471	39.5608	68.521	46.565	52.2104	30.3092	22.4725	30.5188	LOC107864102	NC_029979.1	235152908	235161774	+	1928	protein_coding	uncharacterized LOC107864102	-
107850964	23.9535	21.2995	23.1073	24.8194	20.3299	17.7583	28.1022	36.5442	32.7322	LOC107850964	NC_029988.1	9285414	9292634	-	1867	protein_coding	tryptophan synthase beta chain 2	PALP
107844857	12.888	6.41866	6.63461	0	0	0	25.9547	40.3399	12.3613	LOC107844857	NC_029986.1	99248757	99250816	+	347	lncRNA	uncharacterized LOC107844857	-
107878184	2.37283	2.43805	2.17158	0	0	0	3.83398	3.29249	4.36208	LOC107878184	NC_029983.1	173140807	173144172	-	2950	lncRNA	uncharacterized LOC107878184%2C transcript variant X2	-
107878182	5.33438	12.6121	6.25601	11.1137	7.97571	5.97649	14.3463	19.1694	18.777	LOC107878182	NC_029977.1	126194661	126198225	-	1376	protein_coding	hypersensitive-induced response protein 2-like	-
107840882	8.45058	5.97665	5.24012	7.67888	7.55109	4.68867	16.261	7.93848	16.7679	LOC107840882	NC_029985.1	5397494	5402803	+	2531	protein_coding	serine/threonine-protein kinase At5g01020-like	Pkinase_Tyr
107877515	6.21612	5.14254	6.61334	5.53748	4.38134	4.25972	9.73142	9.86337	9.29248	LOC107877515	NC_029977.1	108172670	108177080	+	1173	lncRNA	uncharacterized LOC107877515%2C transcript variant X1	-
107872897	27.844	25.1272	22.886	25.6035	23.3207	17.7253	33.9629	35.8666	38.6825	LOC107872897	NC_029982.1	38102061	38105421	+	831	protein_coding	tobamovirus multiplication protein 2B	-
107859337	448.415	375.239	432.421	494.939	492.548	444.892	328.25	326.715	307.302	LOC107859337	NC_029978.1	135031502	135035015	+	703	protein_coding	transcription elongation factor 1 homolog%2C transcript variant X1	-
107857935	31.7671	37.7522	39.4019	31.4051	31.9916	30.4757	51.1565	47.6643	60.0912	LOC107857935	NC_029978.1	109875937	109876848	-	912	protein_coding	uncharacterized LOC107857935	HEM4
107874252	0.0652776	0.0830825	0.0224029	0.137365	0	0	0.515653	0.362312	0.384009	LOC107874252	NC_029982.1	117713883	117716546	-	2234	pseudogene	-	-
107849777	0.695475	1.60728	4.8616	0	0	0	0.197147	0.681197	0.151998	LOC107849777	NC_029988.1	14803595	14805779	-	1328	lncRNA	uncharacterized LOC107849777	-
107867952	0.0476102	0.0681708	0	0.0751402	0.0262167	0.0764668	0.333354	0.419695	0.494254	LOC107867952	NC_029977.1	12004302	12006660	+	2042	protein_coding	uncharacterized LOC107867952	-
107851460	434.401	508.526	516.263	312.024	352.018	353.168	659.299	608.167	806.747	LOC107851460	NC_029988.1	85137385	85141874	+	834	protein_coding	40S ribosomal protein S12-like	-
107848478	26.0122	33.7076	35.0151	44.8586	48.5373	43.053	22.3096	15.4893	21.1274	LOC107848478	NC_029987.1	201522480	201524767	-	1082	protein_coding	uncharacterized protein At5g01610	-
novel.319	0.076672	0.0731886	0.552581	0	0	0	0.825902	4.88136	1.83069	-	NC_029978.1	53227556	53237584	-	634	-	-	-
107848253	1.00207	0.975296	1.19355	0.620195	1.36325	2.16693	0.529125	0.307919	0.203975	LOC107848253	NC_029987.1	218906188	218910790	-	2474	protein_coding	probable leucine-rich repeat receptor-like protein kinase At1g68400	LRRNT_2
107868243	4.05084	3.61304	3.76664	4.83484	4.48909	4.45935	2.80901	2.18222	2.43118	LOC107868243	NC_029980.1	201822048	201829102	+	3840	protein_coding	uncharacterized LOC107868243%2C transcript variant X1	-
107843767	8.41395	6.98555	8.11688	18.152	16.547	16.9205	12.2242	13.2621	10.79	LOC107843767	NC_029986.1	199581767	199586340	-	1375	protein_coding	3-oxoacyl-[acyl-carrier-protein] reductase FabG-like	adh_short
107878091	0	0	0	0	0	0	0.108261	0.19688	0.904236	LOC107878091	NC_029983.1	159978307	159989699	+	1451	protein_coding	uncharacterized LOC107878091%2C transcript variant X1	-
107856309	51.9052	29.3425	27.7852	35.3538	22.6747	21.5302	68.2444	69.7101	57.0303	LOC107856309	NW_015961630.1	276017	281718	+	2021	protein_coding	glucose-6-phosphate/phosphate translocator 1%2C chloroplastic	-
107851819	0.469139	0.482273	0.891725	0.493608	0.675639	0.347762	0	0.0706935	0.074927	LOC107851819	NC_029988.1	102510614	102512742	+	1347	lncRNA	uncharacterized LOC107851819%2C transcript variant X2	-
107871340	1.76271	1.94149	1.46584	2.16375	1.29419	1.16147	2.53169	4.27203	3.6129	LOC107871340	NC_029981.1	214596882	214609686	+	2151	protein_coding	MLO-like protein 12%2C transcript variant X1	-
novel.1953	0.290691	0.215821	0	0.135935	0	0	1.3221	0.759262	1.37475	-	NC_029988.1	208862716	208864317	+	1505	-	PF07714:Protein tyrosine kinase|PF00069:Protein kinase domain|PF13855:Leucine rich repeat	Pkinase
107866896	17.5244	20.9546	14.1537	18.5036	16.7082	14.2884	24.4134	27.0509	35.4207	LOC107866896	NC_029980.1	2851615	2855825	+	1570	protein_coding	uncharacterized LOC107866896	-
107838848	13.3797	6.75912	5.41181	4.89058	3.25321	0.744213	19.3726	18.9342	16.8211	LOC107838848	NC_029977.1	166700476	166702994	+	1119	protein_coding	probable glutathione S-transferase	GST_C
107870737	25.6167	39.0952	37.1786	36.5324	39.1227	37.7062	18.7839	17.8659	24.9914	LOC107870737	NC_029977.1	29200443	29204064	-	1575	protein_coding	uncharacterized membrane protein At4g09580-like	-
107850963	24.1413	20.7713	24.3651	26.34	22.3579	25.4027	30.077	34.1127	31.2112	LOC107850963	NC_029988.1	192921845	192928596	-	1633	protein_coding	uncharacterized LOC107850963%2C transcript variant X1	-
107870970	84.5047	127.465	120.184	105.712	120.108	118.113	68.1696	41.6095	76.5605	LOC107870970	NC_029981.1	169683399	169685382	-	1166	protein_coding	HMG-Y-related protein A-like	-
107879278	72.6179	31.114	23.2803	4.93947	56.9049	129.103	3.13661	11.9612	2.46764	LOC107879278	NC_029984.1	126986628	126991349	-	1636	misc_RNA	uncharacterized LOC107879278	-
107870475	0.242082	1.01677	0.697881	0.339611	1.54632	1.29603	0.121692	0.173882	0.0670164	LOC107870475	NC_029981.1	31103284	31107719	-	3012	protein_coding	G-type lectin S-receptor-like serine/threonine-protein kinase At1g11330	Pkinase_Tyr
107845975	2.61563	1.84828	2.3083	0	0	0	4.24459	4.32534	4.09067	LOC107845975	NC_029986.1	142399212	142412243	+	1431	protein_coding	uncharacterized LOC107845975%2C transcript variant X1	-
107877180	2.54535	1.89636	2.23714	2.41683	4.239	3.52307	0.53499	0	0.515589	LOC107877180	NC_029983.1	159178888	159185914	+	783	protein_coding	RPM1-interacting protein 4%2C transcript variant X1	-
107859872	26.3089	33.5671	31.5462	16.7651	15.5549	17.511	50.5518	50.5245	37.4784	LOC107859872	NC_029978.1	147479165	147480987	-	1504	protein_coding	pathogenesis-related protein 5-like%2C transcript variant X1	Thaumatin
107860796	6.27407	5.65482	6.37316	7.79485	6.21562	6.71786	4.01277	4.00539	4.65234	LOC107860796	NC_029978.1	163624495	163699909	+	3471	protein_coding	uncharacterized LOC107860796%2C transcript variant X4	-
novel.1106	0.623434	1.0882	0.861949	0.843365	0.274636	0.362374	1.82279	1.62254	2.12652	-	NC_029983.1	9759679	9762407	+	2729	-	-	-
107859088	1.33091	1.39144	2.41431	2.80066	3.07108	2.44295	0.477882	0.248303	0.328966	LOC107859088	NC_029978.1	125428296	125429741	+	767	lncRNA	uncharacterized LOC107859088	-
107839520	0.639896	0.568698	0.477081	0.487541	0.364511	0.141757	1.52119	1.12384	1.46602	LOC107839520	NC_029984.1	129739276	129743569	+	2203	protein_coding	chitin elicitor receptor kinase 1-like%2C transcript variant X1	Pkinase_Tyr
107857540	22.7707	23.689	23.7648	23.9115	24.2938	28.7147	18.3962	15.2899	16.4825	LOC107857540	NC_029978.1	4340001	4358674	+	1093	protein_coding	N-acetyl-D-glucosamine kinase%2C transcript variant X2	BcrAD_BadFG
107847551	2.32148	2.34161	2.61272	3.77756	1.74929	3.10962	1.49838	1.31642	1.75626	LOC107847551	NC_029987.1	197890357	197907620	+	5172	protein_coding	uncharacterized LOC107847551%2C transcript variant X13	-
107850834	0.0987607	0.0754191	0	0	0	0	0.553196	0.657785	0.266568	LOC107850834	NC_029988.1	14557976	14586727	-	2461	protein_coding	uncharacterized LOC107850834%2C transcript variant X1	-
107859292	4.44139	7.77695	8.13561	4.50102	6.45175	5.83502	3.55147	3.81644	3.1681	LOC107859292	NC_029978.1	132900810	132906099	+	1784	protein_coding	U-box domain-containing protein 7	-
107843176	1.06118	0.798684	1.30268	1.00917	1.2361	2.25062	0.285772	0.299824	0.487261	LOC107843176	NC_029985.1	236473999	236477594	-	2382	protein_coding	rop guanine nucleotide exchange factor 7-like	DUF315
107861804	2.06682	2.39027	2.16889	0.878212	0.700369	2.00022	3.55361	4.55487	4.82764	LOC107861804	NC_029979.1	3901976	3904901	+	1223	protein_coding	protein transport protein SEC13 homolog B-like	WD40
107870846	0.219063	0.0418221	0.0902173	0	0	0	0.660721	0.665153	0.545795	LOC107870846	NC_029981.1	130225830	130241739	+	2219	protein_coding	uncharacterized LOC107870846%2C transcript variant X2	-
107865845	4.04179	8.23421	8.40651	1.85516	1.88207	1.30702	3.82782	3.16174	2.78787	LOC107865845	NC_029977.1	5954482	5958902	-	1792	protein_coding	protein IQ-DOMAIN 14-like	IQ
107858435	17.3874	18.2037	13.1376	7.10626	6.17706	4.95461	8.20676	12.3608	8.39438	LOC107858435	NC_029978.1	36685144	36724972	-	2080	protein_coding	lipase-like PAD4	Lipase_3
107854967	0.0778383	0.520114	0.120211	0	0	0	1.09001	1.37232	1.69692	LOC107854967	NW_015961312.1	390124	391614	-	1249	pseudogene	-	-
19989110	0.157314	0.450501	0.323936	0	0	0.168441	5.59208	3.08169	1.14318	orf102h	NC_024624.1	366382	366690	+	309	protein_coding	-	-
107849257	0.0778591	0.470705	0.106883	0.273067	0.25724	0	0.978471	1.16933	1.21241	LOC107849257	NC_029988.1	172722132	172724035	-	1873	protein_coding	ETHYLENE INSENSITIVE 3-like 5 protein	EIN3
107845656	24.1466	25.8048	26.9266	14.2955	15.7386	21.2565	35.2999	33.4767	32.9601	LOC107845656	NC_029986.1	12705839	12710399	+	1381	protein_coding	uncharacterized LOC107845656	-
107869777	153.12	177.535	141.316	349.122	285.539	256.979	235.485	228.374	192.983	LOC107869777	NC_029977.1	19952205	19957025	-	1627	protein_coding	phosphoribulokinase%2C chloroplastic	-
107859840	79.9151	61.0801	71.9293	69.691	70.0144	43.2016	98.9393	112.219	92.8258	LOC107859840	NC_029978.1	147003384	147004620	+	1059	protein_coding	ganglioside-induced differentiation-associated protein 2	-
107878581	14.9355	13.3419	15.5365	12.9816	13.9285	16.0582	10.1926	9.7526	10.9466	LOC107878581	NC_029983.1	213225177	213229110	-	1572	protein_coding	uncharacterized LOC107878581%2C transcript variant X2	-
107877629	69.2493	61.2219	63.7494	74.4169	58.6233	59.1729	82.4256	83.5776	89.9258	LOC107877629	NC_029983.1	9726627	9732622	-	789	protein_coding	uncharacterized LOC107877629	-
107868416	744.604	591.031	520.201	1353.06	1171.13	448.238	361.455	487.562	335.92	LOC107868416	NC_029980.1	213733843	213735638	+	670	protein_coding	kirola-like	-
107854005	182.429	163.08	189.135	87.1999	96.4866	98.3473	138.364	137.784	140.534	LOC107854005	NW_015961039.1	6448	10762	-	688	protein_coding	heat shock factor-binding protein 1-like	-
107877672	377.551	422.141	453.145	329.326	399.84	372.802	519.79	554.571	577.798	LOC107877672	NC_029983.1	11603680	11605592	-	369	protein_coding	60S ribosomal protein L39-3	-
107855525	0	0.424287	0.0416027	0.0425149	0.133502	0.389389	1.61047	1.02902	1.80376	LOC107855525	NW_015961399.1	177	1627	-	1203	lncRNA	uncharacterized LOC107855525	-
107851860	2.76239	2.9697	2.95456	0.239854	0.310131	0.186656	1.32892	1.95702	1.85148	LOC107851860	NC_029988.1	20102005	20106067	-	3625	pseudogene	-	-
107859671	2.91528	3.68936	2.86509	2.92791	2.99171	3.49985	1.61773	1.42771	2.04054	LOC107859671	NC_029978.1	143107641	143110631	+	2201	protein_coding	protein ROOT PRIMORDIUM DEFECTIVE 1	-
107867125	20.0405	32.8702	24.3588	25.4576	17.2318	19.6911	39.5982	37.7586	45.1177	LOC107867125	NC_029980.1	8165745	8170035	-	2445	protein_coding	uncharacterized LOC107867125%2C transcript variant X1	-
107857705	0.734044	1.05104	0.881719	0.901052	0.494026	1.26628	2.28426	2.03709	2.32842	LOC107857705	NC_029977.1	4010792	4014287	+	1192	pseudogene	-	BAH
107875366	1.41442	4.1056	2.7045	10.9337	15.0049	18.6064	5.84566	7.57721	5.99327	LOC107875366	NC_029982.1	3007228	3010762	+	1684	protein_coding	serine carboxypeptidase-like 20	Peptidase_S10
107840493	45.1485	41.7284	44.4985	90.2719	93.2905	118.658	57.1563	52.9642	62.6813	LOC107840493	NC_029984.1	150101826	150103791	-	1966	protein_coding	amidophosphoribosyltransferase%2C chloroplastic	Pribosyltran
107870093	4.48073	12.4938	17.8461	14.9497	12.5964	11.2366	3.87398	2.71409	5.66144	LOC107870093	NC_029981.1	2505993	2511327	-	1649	protein_coding	GATA transcription factor 8-like	GATA
107859113	552.625	677.828	648.656	528.809	533.601	472.763	853.562	771.315	958.066	LOC107859113	NC_029978.1	126390336	126394039	+	890	protein_coding	40S ribosomal protein S14-2	-
107859900	0.751271	0.438252	0.744848	0.131743	1.11849	1.89186	0.164849	0.272536	0.173314	LOC107859900	NC_029978.1	148145722	148151387	-	3494	protein_coding	kinesin-like protein NACK1	Kinesin
107850721	428.495	475.405	462.045	505.815	454.864	408.752	564.287	561.165	655.055	LOC107850721	NC_029988.1	9137878	9142246	-	1043	protein_coding	60S ribosomal protein L7-4-like	-
107842594	68.9932	72.1236	68.8916	67.8196	62.1141	61.1897	89.1479	85.6599	91.5098	LOC107842594	NC_029985.1	127720314	127734514	+	911	protein_coding	putative pterin-4-alpha-carbinolamine dehydratase%2C transcript variant X1	-
107862822	3.39798	3.15351	3.20696	1.39036	2.59876	0.808519	7.11719	5.82439	8.62286	LOC107862822	NC_029979.1	29318621	29319135	-	515	protein_coding	uncharacterized LOC107862822	-
107867184	1.47661	0.197334	1.00339	1.30505	2.95968	4.99614	0.127247	0.115704	0	LOC107867184	NC_029980.1	9555977	9558146	+	1646	protein_coding	cyclin-D3-3-like	Cyclin_C
107844896	0.672803	0.428158	0.375216	0.0884869	0.216114	0.570311	1.90243	0.93357	1.83344	LOC107844896	NC_029977.1	226902920	226910052	-	1734	protein_coding	dnaJ protein homolog%2C transcript variant X2	DnaJ_C
107840252	47.3039	53.7476	49.2484	50.0311	41.0548	34.9635	63.1616	78.1778	65.3421	LOC107840252	NC_029984.1	144969954	144976197	-	1377	protein_coding	CBS domain-containing protein CBSX1%2C chloroplastic-like	CBS
107859677	0.14172	0	0	0.099408	0.0520257	0	0.814183	0.879134	0.637535	LOC107859677	NC_029978.1	143169436	143170604	-	1029	protein_coding	transcription factor TGA5-like	-
107861951	66.4143	59.4144	65.482	46.7557	43.1161	54.2301	80.5291	91.5653	81.4363	LOC107861951	NC_029979.1	6038511	6042703	-	1002	protein_coding	uncharacterized LOC107861951	-
107851006	17.9715	19.6993	20.8398	17.4927	19.6758	29.415	14.384	14.8368	11.5885	LOC107851006	NC_029988.1	165687629	165704627	+	1842	protein_coding	bifunctional aspartate aminotransferase and glutamate/aspartate-prephenate aminotransferase	Aminotran_1_2
107867764	358.169	358.066	394.555	372.407	385.205	335.412	482.27	444.536	547.823	LOC107867764	NC_029980.1	62658719	62661595	+	1013	protein_coding	60S ribosomal protein L15-like	-
107875963	0.279943	0.1527	0.288224	0	0.286281	0.79218	0	0.0195854	0	LOC107875963	NC_029982.1	17998672	18001102	+	2431	protein_coding	probable endo-1%2C3(4)-beta-glucanase ARB_01444	-
107844642	15.9805	14.1056	13.6995	2.25124	5.44918	6.4434	8.57097	11.2972	9.05841	LOC107844642	NC_029977.1	226578542	226585199	-	1454	protein_coding	squamosa promoter-binding-like protein 8%2C transcript variant X2	SBP
107849565	0.316397	0.631501	0.296142	0.151318	0.380127	0.461968	1.36328	1.29595	1.22426	LOC107849565	NC_029988.1	226531866	226533555	-	1690	protein_coding	putative UDP-rhamnose:rhamnosyltransferase 1	UDPGT
107846012	9.31275	11.1619	11.7381	8.91969	12.2798	13.191	6.38783	7.64902	5.93941	LOC107846012	NC_029986.1	148728274	148735347	-	1164	protein_coding	CASP-like protein 5B2	-
107864094	84.1218	75.117	73.6811	86.2893	79.6924	72.5757	63.5609	55.2239	59.9469	LOC107864094	NC_029979.1	234488358	234492319	+	1889	protein_coding	FRIGIDA-like protein 4a	-
107877486	132.779	107.753	99.6397	112.603	97.8483	88.6985	186.796	142.306	169.796	LOC107877486	NC_029983.1	1541874	1544152	-	987	protein_coding	zinc finger protein 2-like%2C transcript variant X1	-
novel.2003	0.0519338	0.0991487	0.213881	0.21857	0	0	1.11885	1.37342	0.539138	-	NC_029988.1	22617264	22625624	-	936	-	PF13639:Ring finger domain	-
107847742	6.16284	10.6028	8.46021	3.21701	1.8941	1.32998	5.17189	3.62647	5.08353	LOC107847742	NC_029987.1	70695952	70726296	+	2035	lncRNA	uncharacterized LOC107847742%2C transcript variant X2	-
107858712	7.50278	3.85886	5.60086	4.74346	7.16358	7.6416	3.24352	2.94927	3.02227	LOC107858712	NC_029978.1	93385063	93392042	-	2922	protein_coding	protein FLX-like 2%2C transcript variant X3	-
107878928	2.81954	3.7525	4.85687	1.8256	6.27007	8.3022	1.577	2.31023	1.18207	LOC107878928	NC_029983.1	222065732	222073429	+	1793	protein_coding	uncharacterized LOC107878928	-
107849818	205.964	298.247	273.913	36.0547	99.9473	113.418	123.627	181.029	185.443	LOC107849818	NC_029977.1	287854411	287859554	-	1759	protein_coding	pectin acetylesterase 8-like%2C transcript variant X1	-
107845103	3.23559	1.48979	2.93939	2.12271	3.10223	2.73081	5.57655	6.04006	5.01867	LOC107845103	NC_029986.1	193458205	193462644	+	1277	protein_coding	uridine nucleosidase 1-like	-
107845669	0.182668	1.72432	0.208969	1.62299	1.13998	0.717159	7.36787	4.75127	9.88196	LOC107845669	NC_029986.1	3710751	3714868	-	2395	protein_coding	uncharacterized LOC107845669%2C transcript variant X2	-
107867490	5.75708	4.02392	4.16654	1.39395	3.02425	2.39866	6.12362	9.88575	9.40248	LOC107867490	NC_029980.1	27464972	27470742	+	2018	lncRNA	uncharacterized LOC107867490%2C transcript variant X4	-
107876501	0.512455	0.838583	0.150747	1.00134	0.806242	1.09741	0.0394293	0	0	LOC107876501	NC_029983.1	73477361	73479747	+	1328	pseudogene	-	-
107875363	61.1652	52.6108	57.8083	19.8585	21.6503	23.8574	30.6521	35.0921	47.5693	LOC107875363	NC_029982.1	2944920	2953175	+	2354	protein_coding	fimbrin-2	CH
107874205	47.137	39.9335	41.7067	34.4069	80.464	92.7408	30.9413	19.7662	13.304	LOC107874205	NC_029977.1	52719562	52720426	+	330	lncRNA	uncharacterized LOC107874205	-
107879991	1.0238	1.25093	0.716779	0.603231	0.811812	1.35931	0.176452	0.120334	0.297593	LOC107879991	NC_029984.1	147832413	147834728	+	1187	protein_coding	uncharacterized LOC107879991	-
107844866	1.76764	0.590566	2.09292	1.1159	1.26536	1.60877	0.190408	0.0865674	0.0917515	LOC107844866	NC_029986.1	16030542	16033916	-	550	protein_coding	putative OPA3-like protein CG13603	-
107862332	0	0	0	0.043528	0	0	0.267381	0.44573	0.34358	LOC107862332	NC_029979.1	13993035	14043925	-	1175	protein_coding	uncharacterized LOC107862332%2C transcript variant X2	-
107867637	1.6945	1.45413	1.39218	5.11454	3.95854	3.37215	2.98686	2.48119	2.41655	LOC107867637	NC_029977.1	11033149	11040387	+	2840	protein_coding	putative glucuronosyltransferase PGSIP8%2C transcript variant X1	-
107872597	0.738872	0.668183	0.880846	1.84123	0.770897	0.458026	0.209449	0.0380896	0.0807413	LOC107872597	NC_029981.1	185960141	185961390	+	1250	protein_coding	2-hydroxyisoflavanone dehydratase-like	Abhydrolase_3
107866076	0	0.0251909	0	0.0277662	0	0	0.426402	0.103392	0.520523	LOC107866076	NC_029979.1	34263400	34265241	-	1842	protein_coding	cytochrome P450 89A2-like	p450
107869128	130.98	116.84	133.525	132.57	137.95	129.578	160.862	170.572	163.934	LOC107869128	NC_029977.1	16596317	16596843	+	527	protein_coding	uncharacterized LOC107869128	-
107861728	12.4123	16.6027	20.8147	16.402	16.002	13.7102	10.1387	7.74008	11.4403	LOC107861728	NC_029979.1	2293304	2295985	+	2479	protein_coding	protein indeterminate-domain 7-like%2C transcript variant X1	zf-C2H2
107862144	6.70594	10.2604	6.42531	17.0147	17.9685	15.7863	11.9932	12.6023	13.257	LOC107862144	NC_029979.1	9467776	9482049	+	3030	protein_coding	carbon catabolite repressor protein 4 homolog 3-like%2C transcript variant X1	Exo_endo_phos
107840081	1526.42	1212.52	1411.92	1698.32	1754.72	2486.45	1018.11	1083.95	1055.47	LOC107840081	NC_029984.1	140908520	140911040	-	710	protein_coding	peptidyl-prolyl cis-trans isomerase FKBP12	FKBP_C
107867746	0.764652	0.782049	1.08719	1.22596	0.701763	1.07216	0.353003	0.356645	0.264602	LOC107867746	NC_029977.1	11567211	11572038	-	2670	protein_coding	VAN3-binding protein%2C transcript variant X2	-
107867477	0.219756	0.293681	0.226257	2.91335	3.09784	2.91772	0.7575	1.29147	1.27755	LOC107867477	NC_029980.1	26073765	26091666	+	1106	protein_coding	10 kDa chaperonin-like%2C transcript variant X4	-
107864089	1.81316	0.923086	0.835616	0.944782	1.48337	1.7935	0.520832	0.389015	0.322678	LOC107864089	NC_029977.1	1624662	1629984	-	2815	protein_coding	auxin response factor 9-like	Auxin_resp
107850442	42.1641	41.5489	43.2404	109.562	88.9558	76.7029	55.0107	52.1357	52.8088	LOC107850442	NC_029988.1	13101038	13115228	+	1463	protein_coding	enoyl-CoA hydratase 2%2C peroxisomal%2C transcript variant X2	-
107860509	0	0.087688	0.0630527	0.0805439	0.0505838	0	0.494761	0.314914	0.301985	LOC107860509	NC_029978.1	159396381	159420343	+	3175	protein_coding	phosphate transporter PHO1 homolog 3-like%2C transcript variant X2	SPX
107843986	2162.08	2823.52	2618.69	1954.31	2187.2	1883.41	3267.88	3400.04	3667.07	LOC107843986	NC_029986.1	204044437	204046347	+	479	protein_coding	40S ribosomal protein S28-like	-
107871439	8.94363	10.2103	8.51825	14.183	10.9567	11.6736	6.08023	6.0588	6.79623	LOC107871439	NC_029981.1	216639137	216647308	-	1886	protein_coding	protein odr-4 homolog	-
107873188	29.9877	33.3198	33.4065	39.629	50.9915	51.7273	25.6804	24.9368	23.1926	LOC107873188	NC_029982.1	88632394	88637057	-	1621	protein_coding	stearoyl-[acyl-carrier-protein] 9-desaturase%2C chloroplastic	-
107875591	22.9684	23.6955	23.8444	23.7358	22.6215	21.9643	37.4058	51.219	27.9219	LOC107875591	NC_029982.1	7885395	7890842	-	1782	protein_coding	nudix hydrolase 19%2C chloroplastic%2C transcript variant X3	NUDIX
107848868	7.17012	3.6647	4.76648	55.8976	34.9435	36.3311	10.6427	11.668	8.96735	LOC107848868	NC_029988.1	11863084	11865106	-	861	protein_coding	protein NRT1/ PTR FAMILY 1.2-like	-
novel.1526	3.08808	1.94207	2.80538	1.79659	1.08029	0.972504	3.91347	5.90703	6.22305	-	NC_029985.1	202796267	202797604	-	1338	-	PF13456:Reverse transcriptase-like	-
107852760	0.0711193	0.135776	0.146446	2.20745	3.36793	1.3707	1.22574	0.557273	0.516815	LOC107852760	NW_015960631.1	98628	99994	+	1367	protein_coding	basic leucine zipper 43-like	bZIP_1
novel.339	2.07265	1.88574	1.86722	0.954078	0.855981	1.04027	4.74434	2.94998	3.79904	-	NC_029978.1	109669159	109670659	-	1501	-	-	-
107850912	3.45671	2.84596	2.62474	1.8185	3.56897	3.79375	1.02397	1.39662	0.313994	LOC107850912	NC_029977.1	298452965	298459092	+	1125	protein_coding	calcineurin B-like protein 1%2C transcript variant X1	-
107843008	0.923706	0.808262	0.634021	0.769408	0.169547	0.453311	1.6998	1.96027	2.43726	LOC107843008	NC_029985.1	222404523	222410331	-	1263	protein_coding	transcription factor-like protein DPB%2C transcript variant X2	E2F_TDP
107843544	5.37986	4.61049	4.82509	4.12585	5.16122	5.19716	7.64956	6.88536	7.39698	LOC107843544	NC_029986.1	186592794	186599191	+	2033	protein_coding	small RNA degrading nuclease 1-like	Exonuc_X-T
novel.2114	0.456004	2.52466	2.62917	9.02001	5.82552	9.27692	0.294721	0.0893284	0	-	NW_015960632.1	165389	167193	+	533	-	-	-
107879335	2.6286	2.21826	2.88286	6.35309	3.37737	3.14085	1.72352	0.764927	1.00848	LOC107879335	NC_029984.1	131339265	131344337	+	2552	protein_coding	probable linoleate 9S-lipoxygenase 5	Lipoxygenase
107839891	26.478	21.4723	22.6625	28.1554	23.798	21.7586	33.7667	32.8712	31.1218	LOC107839891	NC_029984.1	137514549	137519035	+	1208	protein_coding	nifU-like protein 2%2C chloroplastic	-
107863778	376.007	438.775	348.955	822.824	790.154	850.869	659.078	579.085	461.858	LOC107863778	NC_029979.1	194863123	194865602	+	978	protein_coding	chlorophyll a-b binding protein 13%2C chloroplastic	-
107839439	20.6573	20.2108	20.4928	11.7643	36.5048	44.0246	9.69512	16.039	12.5129	LOC107839439	NC_029984.1	127291776	127294254	+	1226	protein_coding	annexin D4-like	-
107860735	100.434	97.1706	99.0391	116.85	105.471	113.488	76.091	82.8511	82.1129	LOC107860735	NC_029978.1	162847142	162854749	+	2178	protein_coding	glucose-6-phosphate 1-dehydrogenase%2C cytoplasmic isoform%2C transcript variant X1	G6PD_N
107857582	0.767022	0.183044	0.394856	0.857467	0.580749	0.384973	0	0.0234773	0.0746499	LOC107857582	NC_029977.1	3761997	3780916	-	2028	pseudogene	-	BAH
107839297	36.532	36.535	36.0082	37.7863	31.2726	24.8586	52.9794	42.1348	58.291	LOC107839297	NC_029984.1	124260083	124264813	+	2121	protein_coding	uncharacterized LOC107839297	-
107845967	4.91775	5.05542	5.71236	7.62869	4.65215	3.78043	2.98824	1.85261	2.61807	LOC107845967	NC_029986.1	139372957	139375767	-	771	lncRNA	uncharacterized LOC107845967	-
107868250	1.6465	1.83696	1.68806	1.5935	1.93572	1.82247	2.52195	2.37482	2.48097	LOC107868250	NC_029980.1	202067404	202078665	-	6997	protein_coding	uncharacterized LOC107868250%2C transcript variant X1	-
107867573	0.707614	0.411153	0.823575	0.323705	0.711534	0.395304	2.02158	1.74778	1.43725	LOC107867573	NC_029980.1	34713451	34718611	+	1580	protein_coding	phosphopantothenate--cysteine ligase 2%2C transcript variant X1	DFP
107867230	126.732	109.3	110.909	34.4544	54.4129	50.198	63.5792	97.0904	66.4717	LOC107867230	NC_029977.1	8630564	8631660	+	1097	pseudogene	-	-
107861681	15.3326	52.4005	48.5279	30.5518	30.061	24.646	14.3547	20.6541	13.7163	LOC107861681	NC_029979.1	1604149	1606411	+	1284	protein_coding	protein TIFY 10c-like	Zim
107850556	40.7384	35.7486	37.4176	39.6184	35.1455	36.0489	47.8656	56.29	47.704	LOC107850556	NC_029988.1	2603043	2613637	-	2853	protein_coding	glyoxysomal fatty acid beta-oxidation multifunctional protein MFP-a%2C transcript variant X2	ECH
107846304	0	0.0758196	0.654223	0	0.0874747	0.255139	1.71118	2.80071	2.14387	LOC107846304	NC_029987.1	36607294	36607995	-	612	protein_coding	uncharacterized LOC107846304	-
107842649	0.490489	0.887125	0.451841	0.869173	0.852913	0.304053	1.47382	1.61825	1.63476	LOC107842649	NC_029985.1	145014116	145016317	-	1883	protein_coding	GDSL esterase/lipase At2g30310-like	Lipase_GDSL
novel.1527	9.08099	4.81579	9.41074	4.30895	0.980485	3.05046	17.2623	17.8473	12.0151	-	NC_029985.1	204199268	204205318	-	819	-	-	-
107866140	0	0.0974823	0	0.161172	0	0	1.59507	1.15029	0.159023	LOC107866140	NC_029979.1	47676551	47678471	-	952	lncRNA	uncharacterized LOC107866140%2C transcript variant X2	-
107860060	3.59418	4.44566	4.96441	4.63385	4.09767	4.5124	2.61743	2.87581	2.94293	LOC107860060	NC_029978.1	150849529	150854697	+	3841	protein_coding	uncharacterized LOC107860060	-
novel.1407	12.028	10.1652	11.1218	14.6705	15.1449	17.2674	6.64327	4.20217	7.79418	-	NC_029985.1	41528415	41595503	+	1269	-	-	-
107844051	568.177	550.646	705.444	266.954	267.494	363.3	437.706	462.713	462.897	LOC107844051	NC_029986.1	205195907	205198927	-	902	protein_coding	calmodulin	-
107879769	5.90102	3.57893	3.82661	9.67338	5.31395	8.48274	2.21249	0.574793	1.82765	LOC107879769	NC_029977.1	157605268	157614278	-	1491	protein_coding	agamous-like MADS-box protein AGL11%2C transcript variant X2	SRF-TF
107864679	0.830089	1.55306	1.29906	0.663772	1.7918	1.95537	0.393432	0.390263	0.344695	LOC107864679	NC_029977.1	2869785	2874738	+	1464	protein_coding	zinc finger protein CONSTANS-LIKE 7-like%2C transcript variant X2	CCT
107872661	0.29563	2.49948	0.478305	2.66614	1.16278	0.542642	5.27716	2.89561	7.8479	LOC107872661	NC_029981.1	205086121	205088289	-	1151	lncRNA	uncharacterized LOC107872661	-
107840128	4.37233	3.27348	3.55279	3.58559	4.62644	3.25876	5.58715	6.23491	5.74054	LOC107840128	NC_029984.1	141968878	141978353	-	2268	protein_coding	fatty acid amide hydrolase-like%2C transcript variant X1	Amidase
107870512	0.572894	0.984359	1.29765	0.301387	0.126186	0.36805	2.09819	2.27258	2.46815	LOC107870512	NC_029981.1	32324682	32326594	-	1697	lncRNA	uncharacterized LOC107870512	-
107841325	7.77653	10.6468	11.0679	7.29031	6.51956	6.3962	15.2753	12.954	16.3695	LOC107841325	NC_029985.1	71154691	71179395	-	3613	protein_coding	methylcrotonoyl-CoA carboxylase subunit alpha%2C mitochondrial	CPSase_L_chain
107867722	18.293	22.1462	29.1506	20.004	22.24	18.3215	13.6994	16.2565	14.5629	LOC107867722	NC_029980.1	54420610	54427093	+	1892	protein_coding	uncharacterized protein At2g24330-like	-
107843626	0.735624	0.252793	0.545318	0.309597	0.162029	0.378075	1.48972	1.84453	1.34406	LOC107843626	NC_029986.1	191933994	191937239	-	1652	lncRNA	uncharacterized LOC107843626%2C transcript variant X2	-
107843084	3.06962	10.0588	10.3775	3.47075	5.39886	8.87913	3.84943	2.06424	2.09273	LOC107843084	NC_029985.1	232866368	232871106	-	1061	protein_coding	cytokinin riboside 5'-monophosphate phosphoribohydrolase LOG3	-
107864058	23.9337	27.9718	27.6411	21.1553	24.3453	28.2566	39.3178	34.2963	36.6467	LOC107864058	NC_029977.1	1561967	1565016	+	851	protein_coding	30S ribosomal protein S6 alpha%2C chloroplastic	-
107842216	84.5994	31.0898	62.9583	36.5814	105.186	83.4344	15.0859	1.51529	3.63471	LOC107842216	NC_029985.1	228773176	228774951	-	597	protein_coding	uncharacterized LOC107842216	-
107873605	286.995	325.657	313.257	290.969	289.456	252.25	413.169	370.387	506.086	LOC107873605	NC_029982.1	213797355	213801672	-	1042	protein_coding	40S ribosomal protein S4-like	KOW
107877570	1.46774	0.767244	1.06141	1.43398	1.5587	1.59026	0.451723	0.462087	0.380924	LOC107877570	NC_029983.1	7264799	7278208	-	2782	protein_coding	AUGMIN subunit 8%2C transcript variant X1	-
107873260	3.2014	4.1072	3.20381	4.94477	4.04752	4.52475	2.37257	2.01937	2.32642	LOC107873260	NC_029982.1	111508444	111512903	+	3796	protein_coding	probable LRR receptor-like serine/threonine-protein kinase IRK	LRRNT_2
107875262	0.341923	0.27199	0.674739	0.479676	1.38073	2.28818	0	0	0.0591598	LOC107875262	NC_029982.1	924476	928595	-	1706	protein_coding	probable inactive patatin-like protein 9	-
107863848	2.7977	3.54688	3.51056	2.85163	3.22555	5.3827	1.43619	2.22646	1.67909	LOC107863848	NC_029979.1	210713672	210719615	+	2224	protein_coding	F-box/LRR-repeat protein 17%2C transcript variant X1	F-box
107872647	12.996	7.75348	11.2576	7.09988	16.4457	19.2673	5.92271	4.40626	6.2917	LOC107872647	NC_029981.1	202944741	202945716	+	778	protein_coding	transcription factor bHLH147-like	-
107851661	0.340611	0.255464	0.350687	0.179188	0.107176	0.130251	0.812426	1.14383	0.858735	LOC107851661	NC_029988.1	197061759	197065465	+	1998	lncRNA	uncharacterized LOC107851661	-
107872412	1.35799	1.17845	1.46172	0	0	0	3.45757	1.87425	4.13319	LOC107872412	NC_029981.1	55329634	55332067	+	1575	lncRNA	uncharacterized LOC107872412	-
107877666	3.84737	2.11879	2.05677	0	0	0	5.89772	6.81207	5.83746	LOC107877666	NC_029983.1	11417848	11419253	-	657	lncRNA	uncharacterized LOC107877666	-
107858608	2.26288	3.0001	2.28668	4.38704	4.06124	4.48693	1.39933	0.964555	1.50085	LOC107858608	NC_029978.1	74810223	74822133	+	2320	protein_coding	protein DETOXIFICATION 9-like	MatE
107870963	4.26541	24.107	43.6749	13.7099	18.0453	22.6963	2.29732	4.48353	3.51002	LOC107870963	NC_029981.1	169158594	169160462	+	1869	protein_coding	aspartic proteinase PCS1	-
107875639	3.00827	3.40155	3.46947	3.69497	3.54053	3.55284	2.0027	2.37744	2.14452	LOC107875639	NC_029982.1	9059796	9065391	-	3765	protein_coding	serine/threonine-protein kinase D6PKL1-like	Pkinase
107851318	2.23026	3.06749	2.37031	3.28017	2.11286	2.23395	3.95235	4.95616	4.25714	LOC107851318	NC_029988.1	23273636	23277894	+	2027	protein_coding	U-box domain-containing protein 4-like	Arm
107857314	9.19445	7.69763	8.06976	6.18503	5.97594	10.5711	12.2584	15.5016	13.4569	LOC107857314	NC_029977.1	276847100	276847824	+	645	lncRNA	uncharacterized LOC107857314%2C transcript variant X2	-
107850777	0.567211	0.758019	1.10958	0.656475	0.499739	0.546599	0	0.0555567	0.117767	LOC107850777	NC_029977.1	297394038	297398123	-	857	protein_coding	uncharacterized LOC107850777	-
107842912	13.7702	11.7981	12.5408	13.287	12.2801	14.7203	14.9537	22.6766	21.1755	LOC107842912	NC_029985.1	213156630	213161440	+	2171	protein_coding	probable protein phosphatase 2C 38	PP2C
107863411	254.422	219.929	248.231	121.822	150.596	152.325	188.312	197.546	182.467	LOC107863411	NC_029979.1	77886871	77895574	+	872	protein_coding	probable calcium-binding protein CML13	-
107873141	0.916112	0.624637	0.50048	0.826195	0.494165	0.420391	2.2556	1.50161	1.24217	LOC107873141	NC_029982.1	77360433	77363764	-	2600	protein_coding	pentatricopeptide repeat-containing protein At4g02750-like	PPR
107870049	6.04773	6.53543	4.46438	4.68233	8.29408	3.90974	9.09578	16.206	11.7274	LOC107870049	NC_029981.1	1677984	1678490	-	426	lncRNA	uncharacterized LOC107870049	-
107851730	2.40893	8.16832	4.47915	1.47535	3.20732	2.54082	11.6576	12.4665	11.1228	LOC107851730	NC_029988.1	17123617	17124968	-	1352	protein_coding	acyl-CoA--sterol O-acyltransferase 1-like	-
107877778	16.5029	12.8677	13.4583	21.5756	21.3238	19.3323	6.33626	4.56115	9.92304	LOC107877778	NC_029983.1	33023689	33029895	+	595	protein_coding	uncharacterized LOC107877778	-
novel.1505	2.66356	1.80384	2.89059	6.0405	8.56235	7.57313	0.949925	1.19867	0.242882	-	NC_029985.1	118670120	118692886	-	2701	-	PF00957:Synaptobrevin|PF13774:Regulated-SNARE-like domain	-
107878839	1.78912	2.54564	2.64142	17.5457	13.8669	17.0965	4.83623	4.26525	3.88988	LOC107878839	NC_029983.1	220031850	220034922	+	1440	protein_coding	annexin D5-like	-
107871086	32.9294	35.3164	35.5414	43.9721	41.7964	36.7672	25.2876	28.3135	27.6027	LOC107871086	NC_029981.1	191263945	191270647	+	2139	protein_coding	phosphoinositide phospholipase C 2-like	PI-PLC-Y
107861048	3.04114	4.23927	6.36162	3.5045	7.17692	6.25408	2.13193	1.93852	1.85416	LOC107861048	NC_029978.1	106565000	106566006	+	1007	protein_coding	uncharacterized LOC107861048	-
107864410	2.72149	2.15821	2.58646	11.0132	15.6315	7.8902	3.29237	7.58676	5.99822	LOC107864410	NC_029979.1	248688667	248691689	+	1161	protein_coding	vicilin-like seed storage protein At2g18540	-
novel.1906	0	0.122432	0	0	0	0	1.65791	1.38188	1.06519	-	NC_029988.1	32827520	32864994	+	379	-	-	-
107854603	0.454603	0.278967	0.5182	0.358735	0.500657	0.45199	0.139912	0.0159025	0.0505644	LOC107854603	NW_015961183.1	54266	57828	+	2994	protein_coding	putative late blight resistance protein homolog R1A-3	NB-ARC
107872612	0.233142	0.0741832	0	0	0	0	0.6697	1.59849	0.564737	LOC107872612	NC_029981.1	192193144	192207127	+	1251	protein_coding	uncharacterized LOC107872612	Peptidase_C48
novel.1530	0.81263	1.3046	1.255	0	0	0	2.26797	2.49638	2.87595	-	NC_029985.1	214249891	214251206	-	1316	-	-	-
107844809	23.9905	24.7021	25.5638	23.4766	21.9866	27.7532	35.1942	33.8912	30.3041	LOC107844809	NC_029977.1	226715851	226718637	+	1159	protein_coding	uncharacterized LOC107844809	-
novel.1536	1.30672	3.38568	3.65174	0	0	0	12.3063	4.02252	7.75166	-	NC_029985.1	227429115	227439831	-	1302	-	-	-
107839203	90.7928	66.8092	89.787	45.166	30.3995	34.9162	49.4107	48.6392	66.2309	LOC107839203	NC_029984.1	122591324	122594210	+	1437	protein_coding	bifunctional L-3-cyanoalanine synthase/cysteine synthase 2%2C mitochondrial%2C transcript variant X1	PALP
107851204	40.872	32.6005	40.6135	23.7209	25.2775	30.3071	52.7695	68.2126	48.5909	LOC107851204	NC_029988.1	8701246	8710143	-	1671	protein_coding	putative UDP-sugar transporter DDB_G0278631	-
107843667	1.24787	2.38234	1.28478	1.25327	1.68662	1.70053	4.76575	3.05562	4.82846	LOC107843667	NC_029986.1	195271389	195273392	-	857	protein_coding	uncharacterized LOC107843667	-
novel.1365	0	0	0	0	0	0	1.38839	1.26244	1.72034	-	NC_029984.1	135426754	135428938	-	264	-	-	-
107861281	1.90325	1.86588	2.27732	0.378855	5.04187	5.1773	0.277049	0.453448	0.961206	LOC107861281	NC_029978.1	143827905	143829294	+	945	protein_coding	protein ODORANT1-like	Myb_DNA-binding
107872096	0.52394	1.11141	0.119876	0.30626	0.577018	0.748001	0	0	0	LOC107872096	NC_029981.1	201516961	201517963	+	835	protein_coding	anthocyanidin 3-O-glucosyltransferase 7-like	UDPGT
107867131	7.53913	5.90182	6.33314	6.37243	7.1912	6.89025	10.4996	10.3195	9.13645	LOC107867131	NC_029980.1	8310332	8315003	-	1541	protein_coding	probable inactive heme oxygenase 2%2C chloroplastic%2C transcript variant X1	-
107857861	0	0.077768	0.0279598	0.0285729	0	0.0290773	0.321779	0.398984	0.507452	LOC107857861	NC_029978.1	90549605	90589182	-	1790	pseudogene	-	-
107861704	18.3463	23.3099	19.6739	22.1906	25.5779	24.1061	13.3848	13.4648	16.1968	LOC107861704	NC_029979.1	2006321	2008748	+	1913	protein_coding	threonine synthase%2C chloroplastic	PALP
107862702	2.85672	1.00351	1.05884	0.74542	1.76183	1.22352	0.640064	0.492461	0.308426	LOC107862702	NC_029979.1	25009089	25014844	-	2127	protein_coding	uncharacterized LOC107862702	-
107840885	1.09261	2.32008	2.57128	9.19679	7.6127	5.34809	5.23622	4.23704	3.54169	LOC107840885	NC_029985.1	5454064	5460234	-	2180	protein_coding	3-oxoacyl-[acyl-carrier-protein] synthase II%2C chloroplastic-like	Ketoacyl-synt_C
107869743	2.01382	1.37532	1.56769	2.0155	1.29824	1.47257	0.670179	0.946147	0.849837	LOC107869743	NC_029977.1	19722054	19734873	+	2969	protein_coding	CSC1-like protein At1g32090	-
107875637	12.8526	10.6009	13.7996	10.5766	13.8383	14.9918	7.21881	9.47084	5.3917	LOC107875637	NC_029982.1	9029726	9035464	+	2031	protein_coding	probable 2-carboxy-D-arabinitol-1-phosphatase	-
107858849	9.68922	5.99796	5.2317	24.4708	23.1869	20.2811	2.70737	4.15647	1.00208	LOC107858849	NC_029978.1	107916819	107919487	+	2669	protein_coding	uncharacterized LOC107858849	-
107878301	5.15339	5.19837	4.44035	0.115366	0.241509	0.0782683	7.83464	8.41266	7.01933	LOC107878301	NC_029983.1	191974682	191984390	-	1330	lncRNA	uncharacterized LOC107878301%2C transcript variant X2	-
107863886	12.462	10.0839	10.9613	1.47618	2.9085	0.265102	20.7137	16.1671	17.2209	LOC107863886	NC_029979.1	217469135	217477242	-	589	lncRNA	uncharacterized LOC107863886	-
107863213	1.63929	1.35724	1.41223	0	0	0	2.19827	2.73614	2.57005	LOC107863213	NC_029979.1	49728384	49740362	+	2906	lncRNA	uncharacterized LOC107863213%2C transcript variant X2	-
107844003	0.859545	0.366604	0.527218	1.38543	1.49043	2.27149	0.157599	0.179127	0.0569563	LOC107844003	NC_029986.1	204378835	204382538	+	2658	protein_coding	probable auxin efflux carrier component 1b	-
107842904	1.55552	1.30667	1.16912	0.769227	1.13065	1.21585	2.37934	2.23967	2.22846	LOC107842904	NC_029985.1	211978935	211988484	-	3125	protein_coding	type I inositol polyphosphate 5-phosphatase 8-like%2C transcript variant X1	Exo_endo_phos
107860021	48.8375	71.1156	50.0334	53.8979	58.3258	63.5724	73.6807	120.652	84.8238	LOC107860021	NC_029978.1	150017416	150024062	+	3419	protein_coding	beta-galactosidase 3	-
107854180	0	0	0	0	0	0	0.261942	0.142908	0.17671	LOC107854180	NW_015961110.1	28594	32003	-	1999	pseudogene	-	HSP70
107877984	7.07783	7.39366	6.66849	5.76088	5.51523	6.43455	11.2205	12.1646	10.5363	LOC107877984	NC_029983.1	121295215	121296887	-	728	lncRNA	uncharacterized LOC107877984	-
107870337	24.4576	19.5594	23.2959	17.7977	18.1489	19.4656	32.5913	30.7877	30.0517	LOC107870337	NC_029981.1	14615325	14622187	-	1115	protein_coding	nuclear transcription factor Y subunit B-1-like%2C transcript variant X1	-
107867178	11.1681	11.2542	9.48329	4.70024	4.59012	4.75857	14.2129	14.322	19.1	LOC107867178	NC_029980.1	9479834	9483220	-	2111	protein_coding	cyclin-J18%2C transcript variant X2	-
107854642	2.08081	2.19318	2.09773	1.79404	1.68688	1.12947	3.86023	2.85899	3.36022	LOC107854642	NW_015961206.1	59886	67756	+	3364	protein_coding	F-box protein At3g07870-like%2C transcript variant X2	-
107863090	8.9674	7.3019	7.60964	5.57406	5.69213	7.47106	11.5804	11.7448	10.8117	LOC107863090	NC_029977.1	296249273	296262042	-	1881	protein_coding	uncharacterized LOC107863090	-
novel.1486	13.1633	9.78292	13.4559	9.20024	10.9761	12.6849	5.46916	7.45953	6.73495	-	NC_029985.1	41528496	41529042	-	517	-	-	-
107862478	1.18892	0.016213	0.209845	0.303799	0.130937	0.327348	0.0365913	0	0.0176322	LOC107862478	NC_029979.1	17848578	17854494	-	2862	protein_coding	LRR receptor-like serine/threonine-protein kinase FEI 2%2C transcript variant X4	LRRNT_2
107879454	26.7097	26.255	26.0675	22.5408	23.9439	24.8539	32.9244	34.6093	34.3299	LOC107879454	NC_029977.1	153714350	153721937	+	1223	protein_coding	multiple organellar RNA editing factor 3%2C mitochondrial-like	-
107841909	1.23286	2.0735	2.11556	2.28548	1.09914	1.94867	0.569154	0.517522	0.121892	LOC107841909	NC_029985.1	22174026	22179580	-	828	protein_coding	uncharacterized LOC107841909	-
107861750	5.06437	5.40527	10.7158	12.0836	6.89493	4.61134	9.06351	20.8962	19.3325	LOC107861750	NC_029979.1	2705934	2707878	-	1219	protein_coding	inorganic pyrophosphatase 1-like	-
107872902	5.88024	7.01013	4.73573	6.87438	5.7564	4.92501	11.8237	8.95926	8.46481	LOC107872902	NC_029982.1	38688655	38692729	-	1860	pseudogene	-	-
107869808	1.47583	1.23268	0.664775	0.873451	0.406334	0.395054	3.08013	3.07175	4.88355	LOC107869808	NC_029980.1	199575284	199579314	+	527	protein_coding	uncharacterized LOC107869808	-
107855325	6.91958	7.12419	7.48049	7.4625	8.89974	7.01211	5.35068	4.9379	4.13045	LOC107855325	NW_015961387.1	823163	827938	-	1967	protein_coding	putative glucose-6-phosphate 1-epimerase	Aldose_epim
107863176	15.9097	14.5244	14.7038	15.4756	15.7281	19.1502	12.1345	10.5892	10.1703	LOC107863176	NC_029979.1	46006337	46011522	+	1821	protein_coding	hydroxyproline O-galactosyltransferase HPGT1-like%2C transcript variant X3	Galactosyl_T
107851016	13.9229	13.7028	12.2587	14.7248	13.5621	13.1342	18.5659	16.9758	17.7681	LOC107851016	NC_029988.1	222609740	222616570	+	2025	protein_coding	uncharacterized LOC107851016	-
107864507	6.02025	4.86468	4.90102	5.56825	5.92087	5.36674	3.22739	3.29116	3.40104	LOC107864507	NC_029979.1	251678377	251684761	-	1736	protein_coding	myb family transcription factor APL-like	Myb_DNA-binding
107839249	92.8179	60.7423	4.59233	128.292	164.297	135.059	4.57887	6.44485	5.97242	LOC107839249	NC_029984.1	123380789	123386395	-	4174	protein_coding	BAG family molecular chaperone regulator 6	IQ
107866767	2.50766	0.478746	0.59581	0.730649	1.95443	3.92428	0.124672	0.264511	0.120151	LOC107866767	NC_029980.1	557654	559386	-	1260	protein_coding	xylem cysteine proteinase 1	Peptidase_C1
107854556	31.5018	56.2242	46.7007	48.3224	65.0409	68.0347	26.6911	28.1962	29.6554	LOC107854556	NW_015961180.1	2555780	2558564	-	1540	protein_coding	uncharacterized LOC107854556	-
107867731	2.63964	4.84561	1.25434	20.0822	8.54226	2.9568	1.1811	0.715971	0.632372	LOC107867731	NC_029980.1	55749406	55752632	+	1197	protein_coding	bidirectional sugar transporter SWEET1-like%2C transcript variant X2	-
107877891	13.3026	16.9839	11.6988	16.0959	15.6269	15.9647	24.5392	21.2816	20.0242	LOC107877891	NC_029983.1	73903602	73905754	-	877	protein_coding	endoplasmin homolog%2C transcript variant X3	-
107869914	3.54276	3.30316	4.58067	6.7616	4.9905	4.85197	1.59749	1.21048	1.62509	LOC107869914	NC_029980.1	215698978	215700909	+	590	protein_coding	protein odr-4 homolog	-
novel.2209	0	0	0	0	0	0	0.949881	1.29557	0.457717	-	NW_015961229.1	159230	161187	+	441	-	-	-
107850666	44.9172	51.7611	57.8074	45.0397	40.5036	36.918	70.7904	65.1067	74.0911	LOC107850666	NC_029988.1	2687851	2694595	-	1290	protein_coding	protein DEHYDRATION-INDUCED 19 homolog 4-like	-
107872938	10.7256	9.92251	10.3616	10.3277	9.89917	10.9234	8.19737	6.83259	6.38305	LOC107872938	NC_029982.1	42242084	42260417	-	1763	protein_coding	UPF0676 protein C1494.01-like%2C transcript variant X2	2OG-FeII_Oxy
107851971	3.39764	2.36133	3.62089	3.70028	3.05255	3.31884	1.38049	1.83909	1.48513	LOC107851971	NW_015960352.1	42026	44670	+	1631	protein_coding	F-box protein CPR30-like	-
107856373	2.53247	1.94677	2.26128	0.495184	0.987266	0.695898	3.33148	3.7756	4.21109	LOC107856373	NW_015961630.1	445295	457933	-	2169	lncRNA	uncharacterized LOC107856373%2C transcript variant X2	-
107843609	2.05513	4.64416	7.94551	0	1.15476	0.089816	10.6622	11.9954	13.2363	LOC107843609	NC_029986.1	191018376	191023449	+	1159	protein_coding	uncharacterized LOC107843609%2C transcript variant X4	-
novel.1330	0.161227	0.34628	0.53949	0	0	0	1.30254	2.25032	0.878714	-	NC_029984.1	14894126	14895331	-	1206	-	-	-
107852085	0.963498	1.18674	1.088	0	0	0	2.07574	2.49628	2.09726	LOC107852085	NW_015960390.1	739518	756324	+	1564	protein_coding	nifU-like protein 3%2C chloroplastic	-
107838969	14.7796	16.3214	16.571	9.67269	8.36243	8.24644	12.7071	11.3153	12.6827	LOC107838969	NC_029984.1	74020134	74027363	+	3585	protein_coding	uncharacterized LOC107838969	-
107853206	0.85495	0.845255	0.502995	0.995922	0.941561	2.19048	0.263126	0.0897212	0.0633961	LOC107853206	NW_015960767.1	4355	5946	+	1592	protein_coding	protein MIZU-KUSSEI 1-like	-
novel.757	3.13467	3.72947	1.35644	0.764791	0.0500322	0.72965	5.08941	9.7449	5.98957	-	NC_029980.1	212240942	212242428	-	1070	-	-	-
107876001	38.7588	61.3549	61.022	66.8628	56.9137	63.2881	78.6302	81.2252	92.2925	LOC107876001	NC_029982.1	19483498	19486462	-	602	protein_coding	40S ribosomal protein S27-1-like	-
107841937	0.113575	0	0.0584673	0	0	0	0.856391	0.889945	0.530572	LOC107841937	NC_029985.1	32493135	32495032	-	856	lncRNA	uncharacterized LOC107841937	-
107856186	0.451886	0.492978	0.265859	3.59988	1.63518	1.38243	0	0.0316149	0.0335082	LOC107856186	NW_015961578.1	524791	527080	-	1506	lncRNA	uncharacterized LOC107856186%2C transcript variant X2	-
107862747	66.41	80.693	76.8381	68.9203	68.7893	63.5531	94.9631	96.4921	109.796	LOC107862747	NC_029979.1	27130764	27133949	-	751	protein_coding	UPF0426 protein At1g28150%2C chloroplastic	-
107873579	0.284032	0.484157	0.480428	0.362885	0.491552	0.347569	1.11455	1.35126	0.821398	LOC107873579	NC_029977.1	47536188	47542288	+	2396	protein_coding	protein NRT1/ PTR FAMILY 7.1%2C transcript variant X1	-
107860115	35.8002	77.4783	122.788	65.153	74.6649	61.5716	31.8752	36.6542	41.172	LOC107860115	NC_029978.1	151879472	151880340	+	869	protein_coding	probable calcium-binding protein CML18	-
107866998	29.2596	20.5823	25.3962	25.3266	25.4792	28.597	17.7747	16.0373	17.3951	LOC107866998	NC_029977.1	8127070	8135049	+	1143	protein_coding	nudix hydrolase 14%2C chloroplastic	-
novel.263	9.57225	13.7201	10.0519	5.36015	5.19015	4.38584	7.78079	6.6004	7.86441	-	NC_029978.1	102258562	102268230	+	3311	-	-	-
107872858	2.94862	2.54659	2.89128	0.413654	0.525758	0.481094	1.39148	1.78786	1.02034	LOC107872858	NC_029982.1	34769824	34773890	+	1731	protein_coding	geraniol 8-hydroxylase-like	p450
107840565	27.821	26.9752	29.1176	14.4977	19.807	23.5027	33.4136	36.798	36.591	LOC107840565	NC_029984.1	151494510	151504916	-	2219	protein_coding	synaptotagmin-1-like%2C transcript variant X2	C2
107845168	0	0	0	5.61643	2.08468	0.202681	0.652488	0.148324	0.196508	LOC107845168	NC_029986.1	202424628	202426308	+	1284	protein_coding	uncharacterized LOC107845168%2C transcript variant X2	-
novel.723	5.63886	4.61372	5.02813	5.08541	5.54474	4.15093	3.09129	3.03277	3.60639	-	NC_029980.1	68057583	68060376	-	1931	-	-	-
107866734	0.344055	1.31369	0.202419	1.18943	1.13673	0.999919	2.75312	2.21451	2.9084	LOC107866734	NC_029980.1	56378	59601	+	989	protein_coding	probable aminotransferase TAT2	Aminotran_1_2
107840806	7.37069	8.7221	9.53296	8.65242	11.2704	11.4793	4.85564	5.6681	3.92071	LOC107840806	NC_029977.1	182618700	182621488	-	798	lncRNA	uncharacterized LOC107840806%2C transcript variant X2	-
107847847	8.19426	12.4124	11.9043	13.8275	12.1026	10.1123	16.5502	15.3719	16.9413	LOC107847847	NC_029987.1	216042652	216056769	+	2800	protein_coding	methionine aminopeptidase 1B%2C chloroplastic%2C transcript variant X2	-
107864652	7.66136	8.06984	6.73956	11.2112	10.4741	8.20328	5.15401	5.11772	3.47392	LOC107864652	NC_029977.1	2802049	2805242	+	1656	protein_coding	phosphoglycerate mutase-like protein AT74	-
107866768	3.31481	3.20504	2.59818	2.76766	7.4661	5.40406	1.61256	2.07373	1.30987	LOC107866768	NC_029977.1	7575005	7579279	-	2273	lncRNA	uncharacterized LOC107866768%2C transcript variant X4	-
107850617	5.05258	4.23673	4.50192	5.05453	5.34701	5.64484	3.11117	3.3231	3.6132	LOC107850617	NC_029988.1	224632428	224647827	-	6648	protein_coding	uncharacterized LOC107850617%2C transcript variant X2	-
107867686	11.0034	11.4335	10.7153	13.4104	8.98763	12.6777	7.29687	6.55634	9.35255	LOC107867686	NC_029980.1	49781260	49790838	+	4241	protein_coding	uncharacterized LOC107867686	FYVE
novel.2272	1.34442	2.36537	1.38419	1.22039	0.406444	0.423387	3.60629	2.68528	4.67962	-	NW_015961561.1	184687	192033	+	1844	-	-	-
107856679	0.111193	0.176903	0.0954023	0	0	0	0.499068	0.363035	0.654118	LOC107856679	NW_015961729.1	19187	24566	+	2623	lncRNA	uncharacterized LOC107856679%2C transcript variant X2	-
107840955	7.5086	11.094	9.61299	12.9495	10.6781	9.85739	5.34523	4.6365	6.81204	LOC107840955	NC_029985.1	6962104	6967724	+	1489	protein_coding	mitochondrial substrate carrier family protein P	Mito_carr
107860263	4.22288	4.15643	3.86471	4.97631	3.94791	4.44119	2.76974	2.68392	2.80568	LOC107860263	NC_029978.1	154759704	154763630	+	2590	protein_coding	probable inactive receptor kinase At5g67200	Pkinase
107864396	0.685683	1.30906	0.932886	0.979106	0.701207	0.760405	4.24701	1.43916	2.3897	LOC107864396	NC_029979.1	247988505	247990662	-	1985	lncRNA	uncharacterized LOC107864396	-
107855976	0.683295	0.794931	0.769463	0.527967	0.587904	0.537288	1.63308	1.65225	1.0086	LOC107855976	NW_015961507.1	773990	784357	-	4553	misc_RNA	rust resistance kinase Lr10-like	Pkinase
107840448	0.0245753	0.0234588	0.0759071	0.0258571	0.027065	0.105255	0.847113	0.120354	0.408197	LOC107840448	NC_029984.1	149181933	149183954	+	1978	protein_coding	protein REDUCED WALL ACETYLATION 2-like	-
novel.1089	0	0	0.0371276	0	0	0	0.310755	0.247244	0.561535	-	NC_029982.1	207445745	207452094	-	1348	-	PF00083:Sugar (and other) transporter	Sugar_tr
107851013	56.2997	71.4375	81.1042	56.0095	43.251	50.235	94.6168	98.9452	101.259	LOC107851013	NC_029988.1	225993167	225999480	-	1062	protein_coding	14-3-3 protein 1	-
107865689	0.0895762	0.0285022	0.0614841	0.0314161	0.131534	0.0319708	0.353798	0.497177	0.495954	LOC107865689	NC_029979.1	250006388	250008439	+	1628	pseudogene	-	p450
107856485	32.9953	39.0377	36.6509	18.4828	34.5978	15.4254	127.652	248.894	48.7265	LOC107856485	NC_029977.1	173549367	173550128	-	523	protein_coding	uncharacterized LOC107856485	-
107847987	0.716962	0.239536	0.0738172	0.226307	0.710635	0.729292	0	0	0	LOC107847987	NC_029987.1	159401263	159404333	+	1356	protein_coding	probable xyloglucan endotransglucosylase/hydrolase protein 33	-
107871312	1.05674	1.23289	1.24919	0.549065	0.905173	1.14546	1.99555	2.04453	1.77421	LOC107871312	NC_029981.1	209107118	209110843	-	3726	protein_coding	receptor-like protein kinase THESEUS 1	Pkinase_Tyr
107842318	3.64146	13.2482	8.17039	1.30123	2.49702	4.1933	22.7951	11.3731	31.5619	LOC107842318	NC_029985.1	30401197	30408961	+	1415	protein_coding	(R%2CS)-reticuline 7-O-methyltransferase-like	-
107842894	0.593924	0.767037	0.61599	0.689229	0.581949	0.64061	0.324588	0.286588	0.466959	LOC107842894	NC_029985.1	208010808	208034335	-	11131	protein_coding	uncharacterized LOC107842894%2C transcript variant X2	-
107871201	3.83322	4.83683	4.63728	5.2557	3.7862	4.43784	6.83882	5.51446	7.62297	LOC107871201	NC_029981.1	202342114	202346536	-	4058	lncRNA	uncharacterized LOC107871201%2C transcript variant X4	-
107865680	3.96917	4.67758	2.97665	6.96031	7.77114	17.367	2.21695	1.34389	0.661314	LOC107865680	NC_029977.1	4946094	4947085	-	992	protein_coding	osmotin-like protein OSML15	Thaumatin
107863376	0	0	0	0	0	0	0.557638	0.354935	0.268708	LOC107863376	NC_029977.1	300598219	300599723	+	939	protein_coding	probable leucine-rich repeat receptor-like protein kinase At1g35710	LRR_1
107856905	24.6613	18.8239	14.6003	14.7028	15.6933	10.1144	32.4076	40.5884	24.9811	LOC107856905	NW_015961795.1	707786	714272	-	2115	protein_coding	protein NUCLEAR FUSION DEFECTIVE 4-like	-
novel.24	0.135404	0	0	0	0.0745606	0	1.16685	1.06099	0.491982	-	NC_029977.1	36831005	36836140	+	718	-	-	-
107843849	11.3878	11.4095	8.0668	9.03585	10.1576	8.7923	18.0454	16.201	13.4341	LOC107843849	NC_029986.1	201354049	201362021	+	2066	protein_coding	ribonuclease III domain-containing protein RNC1%2C chloroplastic	Ribonuclease_3
107867745	54.729	53.132	63.7353	50.8186	54.6291	54.3764	72.5375	73.0457	77.0654	LOC107867745	NC_029980.1	60023074	60047830	+	1565	protein_coding	2-alkenal reductase (NADP(+)-dependent)-like%2C transcript variant X4	ADH_zinc_N
107842270	13.7273	12.8767	12.3591	8.62844	10.864	11.135	20.0359	17.2288	18.8158	LOC107842270	NC_029985.1	237974512	237976082	+	818	protein_coding	glucosamine 6-phosphate N-acetyltransferase-like%2C transcript variant X1	Acetyltransf_1
107854464	42.0857	45.2381	50.6755	52.2015	40.7431	36.7717	59.3515	63.237	57.8691	LOC107854464	NW_015961174.1	26190	31097	-	1356	protein_coding	putative quinone-oxidoreductase homolog%2C chloroplastic	ADH_N
107846503	0	0	0	0	0	0	0.257434	0.327713	0.496198	LOC107846503	NC_029987.1	155546108	155566997	+	1017	pseudogene	-	-
107852153	2.52713	2.19946	3.36715	0	0	0	6.0849	6.55212	4.62966	LOC107852153	NW_015960413.1	473519	481550	-	654	lncRNA	uncharacterized LOC107852153	-
107854599	8.95533	10.7317	11.0444	11.5916	9.7916	9.17487	14.8516	13.2203	17.1221	LOC107854599	NW_015961182.1	236349	306948	+	1509	protein_coding	uncharacterized LOC107854599	OTU
107863313	1.63353	1.55932	1.42703	0	0	0	4.26576	2.56969	3.39163	LOC107863313	NC_029979.1	60747005	60750326	+	982	protein_coding	membrane steroid-binding protein 2	-
107838779	34.6527	31.8149	32.9524	32.9787	33.6578	33.1744	46.9186	39.716	49.2142	LOC107838779	NC_029984.1	1918085	1923050	-	808	protein_coding	dolichol-phosphate mannosyltransferase subunit 3-like	-
107859750	21.3795	28.7966	27.2115	12.7571	12.4955	9.71888	16.4396	16.735	20.6472	LOC107859750	NC_029978.1	144244809	144251112	+	2185	protein_coding	RNA-binding protein 24-like%2C transcript variant X2	RRM_1
107859435	22.1787	18.8916	22.1949	23.6797	21.1472	19.8596	26.322	28.6441	31.6499	LOC107859435	NC_029978.1	137726670	137731242	-	1486	protein_coding	uncharacterized LOC107859435%2C transcript variant X5	-
107873619	52.3335	29.2179	35.0155	23.1974	51.694	66.5516	21.7281	27.5679	13.4833	LOC107873619	NC_029982.1	214587726	214589383	-	1658	protein_coding	putative UDP-rhamnose:rhamnosyltransferase 1	UDPGT
107846892	8.55257	2.41588	2.87529	2.47922	2.88337	7.84931	9.58876	17.7797	12.6838	LOC107846892	NC_029987.1	48699823	48700379	+	557	protein_coding	calvin cycle protein CP12-1%2C chloroplastic-like	-
107864631	36.0223	36.1753	38.1909	0	0	0	51.2082	48.7925	51.8535	LOC107864631	NC_029979.1	257590598	257611185	+	363	lncRNA	uncharacterized LOC107864631	-
107862683	4.65096	4.47546	3.93897	5.76175	9.78987	6.94782	1.05048	2.90228	1.71326	LOC107862683	NC_029979.1	24498411	24499916	-	1296	protein_coding	uncharacterized LOC107862683	-
107861599	3.06895	2.5241	0.945101	3.90654	2.76122	1.23226	1.04783	0.657551	0.867605	LOC107861599	NC_029979.1	479297	495260	+	3548	protein_coding	calcium-transporting ATPase 9%2C plasma membrane-type	E1-E2_ATPase
107875287	5.25409	2.93493	2.60458	9.21354	7.24366	7.91769	2.01232	1.18172	1.25249	LOC107875287	NC_029982.1	1545539	1550178	+	1249	protein_coding	methyltransferase-like protein 7B%2C transcript variant X4	Methyltransf_11
107843094	0.473614	0.945293	0.576284	0.498317	0.379341	0.184405	1.62327	1.81339	2.14547	LOC107843094	NC_029985.1	233763969	233766200	-	1129	protein_coding	probable glycosyltransferase At5g03795	-
107858722	0	0	0	0	0	0	0.167693	0.152481	0.686851	LOC107858722	NC_029978.1	94086005	94092946	-	1249	protein_coding	truncated transcription factor CAULIFLOWER A-like	SRF-TF
107840011	14.899	12.2046	14.2841	17.2833	16.8001	14.4293	9.96301	10.5554	10.0362	LOC107840011	NC_029984.1	139653315	139672034	-	2323	protein_coding	phosphatidylserine decarboxylase proenzyme 2-like	C2
novel.831	0	0.601836	0	0	0	0	8.08184	6.97816	5.89066	-	NC_029981.1	197093290	197100293	+	771	-	PF10712:NAD-specific glutamate dehydrogenase|PF00012:Hsp70 protein	HSP70
107844566	3.04614	17.5995	2.50901	33.1298	30.8282	31.7921	2.59048	1.35047	1.96394	LOC107844566	NC_029986.1	187836860	187838375	-	1516	protein_coding	fasciclin-like arabinogalactan protein 11	-
107875955	1.68613	1.49176	5.54678	1.25484	0.588789	1.23296	6.20195	10.6744	7.94093	LOC107875955	NC_029982.1	17716250	17724150	-	1182	protein_coding	flavonol synthase/flavanone 3-hydroxylase-like	2OG-FeII_Oxy
107863909	1.812	1.74329	1.42491	1.03582	4.47823	9.51751	0.998985	0.93631	0.947946	LOC107863909	NC_029979.1	219686160	219697448	+	3407	protein_coding	cellulose synthase A catalytic subunit 4 [UDP-forming]	-
107875484	44.9559	43.1888	47.3254	34.9064	31.0299	32.2278	57.8522	63.2002	54.8558	LOC107875484	NC_029982.1	5079761	5083337	-	1011	protein_coding	probable NAD(P)H dehydrogenase (quinone) FQR1-like 3	FMN_red
107857922	850.027	724.638	878.677	706.148	878.144	974.172	504.248	651.809	311.695	LOC107857922	NC_029978.1	107151086	107151385	+	300	protein_coding	classical arabinogalactan protein 2-like	-
107856652	18.1909	24.5031	14.3589	19.6713	14.1349	14.6082	32.3317	28.3099	35.2509	LOC107856652	NW_015961726.1	625477	626149	+	481	protein_coding	GTP-binding protein YPTM2-like	Ras
107873736	2.97146	2.53645	2.9515	0.671384	0.545414	0.866793	2.09285	1.94963	1.70057	LOC107873736	NC_029982.1	218852997	218860149	-	5104	protein_coding	putative late blight resistance protein homolog R1A-3%2C transcript variant X1	NB-ARC
107849935	1.37423	3.13802	2.44137	2.69336	9.55549	9.86727	0.754665	0.765382	1.25879	LOC107849935	NC_029977.1	288233199	288235687	-	1804	protein_coding	methanol O-anthraniloyltransferase-like	-
107847871	0	0.043366	0.0233869	0.0238997	0.0250161	0	0.195746	0.400475	0.282972	LOC107847871	NC_029987.1	203895638	203898981	+	2140	protein_coding	uncharacterized LOC107847871%2C transcript variant X2	-
107842914	27.3764	30.1033	33.5646	31.4252	31.082	26.6198	44.7293	36.2183	42.9817	LOC107842914	NC_029985.1	213331212	213336761	-	2010	protein_coding	protein MODIFIER OF SNC1 11	-
107851053	15.7422	9.74479	10.265	10.0885	13.423	6.38474	29.8552	13.3631	25.5783	LOC107851053	NC_029988.1	211785805	211792589	-	2038	protein_coding	RING-H2 finger protein ATL38-like%2C transcript variant X1	-
107851325	19.6971	21.0343	21.8943	20.3771	20.208	22.0035	16.8318	16.0324	15.3932	LOC107851325	NC_029988.1	4719521	4726983	+	1767	protein_coding	myb family transcription factor APL%2C transcript variant X2	Myb_DNA-binding
107879210	5.82824	15.9407	19.6405	18.7011	13.9527	11.2417	5.8106	5.72883	7.35923	LOC107879210	NC_029977.1	148772650	148776062	+	2352	protein_coding	COBRA-like protein 7	-
107849417	0.986772	1.73423	0.360809	0.116438	0	0	4.11268	1.87883	2.69023	LOC107849417	NC_029988.1	210462225	210482005	-	5271	pseudogene	-	ABC2_membrane
107845718	6.26312	8.38968	7.66908	3.55252	10.8148	15.8132	4.74758	2.42352	0.802704	LOC107845718	NC_029986.1	58015631	58021655	+	1886	protein_coding	rhodanese-like domain-containing protein 4%2C chloroplastic%2C transcript variant X1	-
107844588	1.37523	1.01805	0.809091	0	0	0	2.17672	4.04098	1.77729	LOC107844588	NC_029986.1	191668748	191671609	+	1732	pseudogene	-	p450
107859680	9.91302	6.19316	7.76491	7.13818	5.04153	3.38526	13.8355	12.0966	12.0688	LOC107859680	NC_029978.1	143226832	143234989	+	1476	protein_coding	zinc transporter 5-like	-
107852848	2.06675	5.36617	5.44741	10.2639	6.28211	5.13403	1.78103	0.56681	1.28733	LOC107852848	NW_015960668.1	108697	115129	-	588	protein_coding	myb-related protein Hv1-like	Myb_DNA-binding
107860168	9.97608	8.0962	9.6557	5.18923	7.61251	7.12115	12.5975	13.3577	13.9637	LOC107860168	NC_029978.1	153054084	153068607	+	1301	protein_coding	60S ribosomal protein L23a-like%2C transcript variant X1	-
107855489	5.0276	2.3286	6.76904	2.87967	7.10954	12.7732	2.49954	1.7483	1.6677	LOC107855489	NW_015961390.1	237158	240587	-	1634	protein_coding	protein trichome birefringence-like 19	-
107860752	6.22196	7.9913	9.27393	8.72865	8.95298	11.6546	5.20197	3.26212	5.45337	LOC107860752	NC_029978.1	163073312	163083669	+	3211	protein_coding	probable inactive leucine-rich repeat receptor-like protein kinase At3g03770	Pkinase_Tyr
107854400	0.0932716	0.460009	0.304098	0.0817803	0.376642	0.4827	0.0334904	0	0.0484138	LOC107854400	NW_015961154.1	295380	303019	+	3127	protein_coding	putative late blight resistance protein homolog R1A-3%2C transcript variant X1	NB-ARC
107860349	14.6008	14.3454	16.096	15.5497	14.0013	13.4601	23.7452	19.6378	19.372	LOC107860349	NC_029978.1	156642837	156645111	-	1365	protein_coding	B3 domain-containing protein LOC_Os12g40080-like%2C transcript variant X2	B3
107870224	0.208963	0.299204	0.268931	0.192379	0.230132	0.41952	0.900371	0.562851	1.11177	LOC107870224	NC_029981.1	7968281	7971220	-	1861	protein_coding	pectinesterase-like	-
107847732	32.5623	15.9129	20.7421	13.5005	25.8436	29.7181	14.4364	12.9913	13.6077	LOC107847732	NC_029987.1	21581175	21587300	+	2811	protein_coding	interactor of constitutive active ROPs 3-like%2C transcript variant X5	-
107870621	29.9543	22.4483	13.7069	1.198	0.771668	1.26604	38.4933	40.5775	36.4154	LOC107870621	NC_029981.1	57137696	57159351	+	1110	protein_coding	PLASMODESMATA CALLOSE-BINDING PROTEIN 3-like	-
107844035	63.8562	55.2773	65.6749	53.9508	54.5886	52.4876	84.0299	91.1392	75.0207	LOC107844035	NC_029986.1	205016764	205019559	+	711	protein_coding	50S ribosomal protein 5 alpha%2C chloroplastic-like	-
novel.464	2.32365	2.15867	1.73021	0	0	0	0.849237	1.17862	1.22766	-	NC_029979.1	233982230	233984572	+	2343	-	PF07727:Reverse transcriptase (RNA-dependent DNA polymerase)	RVT_2
107875776	11.9554	26.6048	39.4781	33.5901	22.716	17.604	10.0479	14.1733	12.9958	LOC107875776	NC_029982.1	11982378	11986767	-	2590	protein_coding	NAC domain-containing protein 91%2C transcript variant X2	NAM
107870744	1.27538	0.556541	1.23807	0	0	0	0.117756	0.178456	0.378286	LOC107870744	NC_029981.1	94938374	94952480	+	1334	lncRNA	uncharacterized LOC107870744	-
107872685	0	0	0.465366	3.45869	1.04082	0.219985	8.32129	5.07111	6.99576	LOC107872685	NC_029981.1	208812037	208814731	+	1183	protein_coding	bifunctional epoxide hydrolase 2-like	-
107848049	53.1766	58.5825	67.1848	56.6686	54.8505	67.768	80.4051	89.3719	73.6791	LOC107848049	NC_029987.1	218444067	218454317	-	1139	protein_coding	50S ribosomal protein L15%2C chloroplastic	-
107853231	12.0697	10.487	9.29685	10.7516	11.1213	10.0874	7.23019	8.2842	5.57752	LOC107853231	NW_015960783.1	855041	866637	+	3230	protein_coding	auxin response factor 8-like	B3
107855779	179.215	126.571	108.292	148.934	200.823	234.244	109.012	65.692	74.1713	LOC107855779	NW_015961483.1	273452	274428	-	977	protein_coding	chlorophyll a-b binding protein 1B%2C chloroplastic-like	-
107878985	7.00449	8.12542	7.19242	20.2572	19.4812	17.6068	10.3998	12.0154	8.90472	LOC107878985	NC_029977.1	145579438	145639420	-	5191	protein_coding	uncharacterized LOC107878985%2C transcript variant X6	-
107860333	7.82098	13.8082	26.3898	13.7634	26.9578	23.1216	6.41169	4.29345	9.48432	LOC107860333	NC_029978.1	156303399	156306824	+	2107	protein_coding	L-ascorbate oxidase homolog	-
107857402	0	0	0.0423418	0	0	0	0.0442996	0.402809	1.32349	LOC107857402	NC_029977.1	299196324	299204039	+	1182	protein_coding	vesicle-associated protein 1-2-like	Motile_Sperm
107863805	2.73267	3.31082	3.46278	6.52449	3.67507	2.56022	0.990636	2.13611	0.654659	LOC107863805	NC_029979.1	198648498	198650766	-	1850	protein_coding	heat stress transcription factor A-7a-like	HSF_DNA-bind
107868159	46.6315	44.7722	45.0952	33.5119	31.9156	32.1512	59.7589	53.1598	64.4787	LOC107868159	NC_029977.1	13296899	13304144	-	1253	protein_coding	mediator of RNA polymerase II transcription subunit 32%2C transcript variant X2	-
107861840	14.7626	8.22025	11.331	12.6989	12.2302	13.4927	6.9482	7.22974	4.10748	LOC107861840	NC_029979.1	4246301	4251261	-	1462	protein_coding	transcription factor bHLH68-like	-
107851257	12.9478	13.9523	13.2851	15.9405	14.6515	14.7212	10.2568	10.7209	8.89171	LOC107851257	NC_029977.1	299528665	299535322	+	2185	protein_coding	AT-hook motif nuclear-localized protein 1-like%2C transcript variant X2	-
107840387	12.0648	10.3522	12.2668	14.4171	13.8023	17.3018	7.92003	9.44385	7.38995	LOC107840387	NC_029984.1	148038198	148055165	-	2909	protein_coding	phospholipase A-2-activating protein	WD40
107870804	1.72501	1.57627	1.71533	3.69202	1.98095	2.06804	1.17525	0.794256	0.627539	LOC107870804	NC_029981.1	116016641	116048769	-	3297	protein_coding	uncharacterized LOC107870804%2C transcript variant X1	-
107852750	0.107544	1.07791	0.77508	1.01838	1.59893	1.72727	0	0.0526682	0	LOC107852750	NW_015960631.1	199830	206007	+	904	protein_coding	chalcone--flavonone isomerase%2C transcript variant X1	-
107850943	6.41189	7.19904	7.62882	7.5182	7.04529	6.26843	10.5262	8.5078	11.1041	LOC107850943	NC_029988.1	61701575	61723094	+	3313	protein_coding	GDT1-like protein 2%2C chloroplastic%2C transcript variant X2	-
novel.1058	1.84522	1.92652	1.89981	0	0	0	4.22376	2.93692	5.38754	-	NC_029982.1	56241119	56253816	-	843	-	-	-
107840477	143.949	97.9379	64.4883	323.504	355.806	262.327	43.0131	39.1434	14.7313	LOC107840477	NC_029984.1	149919307	149922246	+	1473	protein_coding	fructose-bisphosphate aldolase 1%2C chloroplastic	-
107874077	2.61344	2.28682	2.37683	0.0458292	0.14391	0.139915	1.4545	0.725273	0.813924	LOC107874077	NC_029982.1	50116571	50138540	-	1116	pseudogene	-	-
107867973	0.650573	0.213474	0.188387	0.470598	0.08956	0.0653054	1.86147	0.577478	1.62513	LOC107867973	NC_029980.1	136068858	136079890	+	2391	protein_coding	probable serine/threonine-protein kinase At1g09600	Pkinase
107842631	0.545046	0.250507	0.831363	0.95579	1.75632	1.72918	0.173961	0.0790898	0.0838261	LOC107842631	NC_029977.1	210300636	210303784	+	2408	protein_coding	proline-rich receptor-like protein kinase PERK3%2C transcript variant X2	Pkinase_Tyr
107846871	0.439413	0.0786467	0.169654	0	0.6654	0.529306	0	0	0	LOC107846871	NC_029987.1	205030563	205032332	-	1770	protein_coding	protein BIG GRAIN 1-like E	-
novel.409	14.4826	5.81731	6.05301	15.238	17.0552	17.7333	1.85353	3.79211	4.09363	-	NC_029979.1	21099365	21112290	+	678	-	-	-
107855488	115.774	174.582	193.294	100.565	95.3817	84.1052	329.112	256.027	202.923	LOC107855488	NW_015961390.1	379297	381775	+	2075	protein_coding	proline dehydrogenase 2%2C mitochondrial-like%2C transcript variant X1	-
novel.174	0.593322	0.647276	1.04721	0.847221	0.280041	0.680668	2.09997	2.40758	1.53986	-	NC_029977.1	174549830	174551235	-	1147	-	-	-
107842841	4.20484	5.00108	5.13224	5.56588	4.20135	3.92133	7.19592	5.9951	8.76551	LOC107842841	NC_029985.1	197199937	197217705	+	2867	protein_coding	N6-adenosine-methyltransferase MT-A70-like%2C transcript variant X2	-
107859943	23.956	18.8165	22.365	21.0927	23.5232	23.9166	33.9256	27.1834	29.7389	LOC107859943	NC_029978.1	148852293	148855713	+	1741	protein_coding	adenylosuccinate synthetase 1%2C chloroplastic	-
107839641	36.8695	32.7367	34.1429	36.1919	30.1699	31.2621	48.2575	42.518	45.278	LOC107839641	NC_029984.1	132602482	132609470	-	944	protein_coding	probable splicing factor%2C arginine/serine-rich 7	-
107848134	26.5887	32.4188	28.0806	28.9023	25.4738	27.2817	37.9538	37.3866	38.8805	LOC107848134	NC_029987.1	102404562	102409364	+	1490	lncRNA	uncharacterized LOC107848134%2C transcript variant X4	-
107866109	2.31716	2.11572	1.45217	0.424003	0.832142	1.72596	4.61221	4.78587	3.13762	LOC107866109	NC_029979.1	39634124	39635851	-	965	protein_coding	F-box protein SKIP31-like	-
107872859	0.118201	0.112831	0.182546	0	0	0	0.57296	0.434152	0.889627	LOC107872859	NC_029982.1	34849559	34852244	-	1645	pseudogene	-	p450
107845477	0.948317	0.70407	1.12102	4.45305	3.98414	4.85133	1.85386	2.51133	1.40378	LOC107845477	NC_029986.1	75355949	75360374	-	2768	protein_coding	beta-galactosidase 13-like	-
107843773	16.7612	34.8139	38.5616	43.0963	26.3869	28.1858	49.6439	54.4547	55.3718	LOC107843773	NC_029986.1	199968987	199970816	-	1830	protein_coding	alkane hydroxylase MAH1-like	p450
107840825	27.1449	26.5806	26.8087	25.1846	26.9703	21.1274	32.1006	35.0407	36.6414	LOC107840825	NC_029985.1	1558078	1566210	+	1318	protein_coding	anthranilate synthase beta subunit 2%2C chloroplastic-like%2C transcript variant X2	GATase
107865322	0	0	0	0	0	0	0.300285	0.136522	0.32557	LOC107865322	NC_029979.1	153494383	153497708	-	1395	pseudogene	-	-
107847769	16.0215	18.4565	19.4077	16.4745	20.1811	17.7605	11.7521	13.6543	14.2833	LOC107847769	NC_029987.1	141782427	141790761	+	2406	protein_coding	uncharacterized protein At1g04910	-
107871495	3.0528	3.39979	2.7603	3.85032	4.11638	3.08016	2.00258	1.62924	2.05185	LOC107871495	NC_029981.1	99087	101570	-	2484	protein_coding	putative disease resistance protein RGA1	NB-ARC
107841788	1.23212	0.728087	1.60081	0.833389	0.710778	1.19363	2.37004	2.64352	2.68001	LOC107841788	NC_029985.1	14619544	14624327	+	1657	protein_coding	uncharacterized LOC107841788%2C transcript variant X1	-
107843120	43.2764	46.9816	49.2834	31.7528	41.2662	43.8797	66.0345	59.4489	57.8926	LOC107843120	NC_029985.1	234670303	234677870	+	720	protein_coding	membrane magnesium transporter	-
107861165	0.209752	0.0500556	0.269946	0	0.115501	0.0561471	0.960256	0.821783	1.14318	LOC107861165	NC_029978.1	130977166	130978092	+	927	protein_coding	uncharacterized LOC107861165	-
107840223	67.2627	62.969	52.3759	318.312	231.458	136.173	90.6131	73.6652	85.0145	LOC107840223	NC_029984.1	144573816	144578649	+	1462	protein_coding	probable cinnamyl alcohol dehydrogenase 1	ADH_zinc_N
107859081	6.36711	5.27015	6.25056	5.58638	6.70928	6.0021	9.18275	8.34972	7.88352	LOC107859081	NC_029978.1	124944335	124955820	-	2298	protein_coding	protein PLASTID TRANSCRIPTIONALLY ACTIVE 12	-
107873345	16.8152	14.1861	17.3126	16.1036	14.1172	11.0627	24.8098	21.6893	20.4066	LOC107873345	NC_029982.1	150683017	150687621	-	1642	protein_coding	uncharacterized LOC107873345%2C transcript variant X6	-
107864590	9.9861	15.4015	14.7425	14.2842	15.0878	19.9268	7.82321	9.579	7.11113	LOC107864590	NC_029979.1	255595109	255599590	+	1178	protein_coding	CASP-like protein 5B3	-
107839055	466.39	351.985	386.775	31.8433	72.9316	90.2291	193.31	341.47	234.482	LOC107839055	NC_029984.1	99616980	99629968	-	1460	protein_coding	uncharacterized LOC107839055	-
107857556	28.5795	27.149	30.2795	7.30649	8.71421	12.6196	19.9674	19.5109	24.528	LOC107857556	NC_029978.1	10147965	10149903	-	1757	protein_coding	UDP-glucuronate 4-epimerase 3-like	Epimerase
novel.1602	2.60842	2.76337	2.31301	2.85551	2.3413	1.98572	4.61255	3.48525	3.70962	-	NC_029986.1	163583062	163606421	+	3224	-	-	-
novel.2199	2.35623	4.64505	3.90259	22.7433	10.1541	17.3312	1.93117	0.752561	1.43573	-	NW_015961180.1	56591	59227	-	949	-	PF05498:Rapid ALkalinization Factor (RALF)	-
107878032	1.25155	1.11504	1.804	5.75891	1.28645	1.69742	0.467359	0.784545	0.675616	LOC107878032	NC_029983.1	144314203	144320249	+	2913	protein_coding	regulatory protein NPR3-like%2C transcript variant X3	BTB
107847521	56.5507	64.4091	57.605	92.5133	67.5267	55.6791	50.3278	44.1226	47.1659	LOC107847521	NC_029987.1	11511236	11544824	-	2265	protein_coding	leukotriene A-4 hydrolase homolog	-
107858973	5.84172	11.2416	8.87795	9.82865	7.53264	8.47763	4.31454	6.1128	4.73827	LOC107858973	NC_029978.1	119455171	119460059	+	3653	protein_coding	protein argonaute 2	Piwi
107839851	16.23	17.3624	18.6445	10.8095	14.8805	15.7943	24.028	22.0049	23.6132	LOC107839851	NC_029984.1	136686357	136692098	-	1216	protein_coding	DNA-directed RNA polymerase III subunit RPC7-like%2C transcript variant X2	-
107839873	1.6805	3.00036	3.78084	1.66992	1.09674	1.29954	8.98403	4.72463	4.94295	LOC107839873	NC_029984.1	137013510	137015196	+	1562	protein_coding	uncharacterized LOC107839873%2C transcript variant X2	-
107851673	0.356949	0.278781	0.10023	0.409709	0.250161	0.451688	0	0	0	LOC107851673	NC_029988.1	229740118	229742382	-	1498	lncRNA	uncharacterized LOC107851673	-
novel.1787	2.25955	4.0016	3.33654	4.47327	4.35479	2.57854	1.47319	1.04834	1.97532	-	NC_029987.1	215370485	215390629	+	1635	-	-	-
107871016	0.298436	0.452453	1.17484	0.332473	0.522005	0.394733	0.983327	1.83983	3.99114	LOC107871016	NC_029981.1	175985124	175989994	+	2769	protein_coding	probable leucine-rich repeat receptor-like protein kinase At1g68400%2C transcript variant X1	LRR_1
107849647	8.37883	4.09067	9.54864	1.48052	8.24149	6.43756	13.9173	11.4018	23.1733	LOC107849647	NC_029988.1	11990398	11991695	-	760	protein_coding	salicylate carboxymethyltransferase-like	-
107847444	8.55071	11.3499	10.7181	12.2839	11.4926	11.3632	8.05257	7.07429	6.78885	LOC107847444	NC_029987.1	191597130	191608269	-	3843	protein_coding	probable RNA-dependent RNA polymerase 1	-
107867946	26.2894	21.8762	24.9165	18.3043	18.3706	20.8321	32.1759	30.28	33.983	LOC107867946	NC_029980.1	125355072	125363820	+	1629	protein_coding	peptide chain release factor 1%2C transcript variant X2	-
107859994	4.13804	3.04198	1.56706	3.40302	3.92866	5.55115	1.07594	1.30444	0.790032	LOC107859994	NC_029978.1	149717641	149720110	-	1022	protein_coding	lipid phosphate phosphatase epsilon 2%2C chloroplastic-like	-
107853351	0.525041	0.626484	0.0450477	1.15089	1.39739	0.234241	0	0	0	LOC107853351	NC_029977.1	18109303	18111136	-	1111	lncRNA	uncharacterized LOC107853351%2C transcript variant X3	-
107865833	2.53787	0.0621172	0.0669987	1.02702	2.36498	1.39353	0	0	0	LOC107865833	NC_029979.1	5307200	5307946	+	747	protein_coding	protein NIM1-INTERACTING 2-like	-
107875709	15.3158	17.1617	16.5803	16.7198	15.624	17.7904	12.1842	11.6422	13.5778	LOC107875709	NC_029982.1	10553357	10555672	-	2282	protein_coding	protein ETHYLENE INSENSITIVE 3-like	EIN3
107875280	21.6245	11.9023	17.0341	18.0414	22.9528	21.8857	11.1602	11.0524	6.60755	LOC107875280	NC_029982.1	1286464	1294192	-	2421	protein_coding	sulfate transporter 3.1-like	STAS
107855143	3.3176	2.78134	2.34647	3.06569	2.70055	1.82247	5.0653	3.84287	6.01966	LOC107855143	NW_015961339.1	569253	572915	+	1685	protein_coding	probable protein phosphatase 2C 47	PP2C
107859874	15.7917	12.7524	18.8788	16.2216	16.8145	18.7919	10.4402	10.1528	11.1882	LOC107859874	NC_029978.1	147522031	147523329	-	1299	protein_coding	cold shock domain-containing protein 3-like	CSD
107843227	2.13075	1.965	2.04505	2.54587	3.61935	4.17625	0.972552	0.990444	1.01227	LOC107843227	NC_029985.1	237711245	237721105	+	1346	protein_coding	GDSL esterase/lipase At5g03610	Lipase_GDSL
novel.1075	0	0	0	0	0	0	1.50178	0.910364	0.0964882	-	NC_029982.1	168393966	168394835	-	523	-	-	-
107849746	0.615317	0.881043	1.02338	0	0	0	0.0764783	0.301342	0.319388	LOC107849746	NC_029977.1	285621745	285630568	+	2054	protein_coding	protein DETOXIFICATION 21-like%2C transcript variant X4	MatE
107843208	6.16183	8.19108	9.11673	7.27561	6.53473	7.52625	5.21163	5.40944	4.80941	LOC107843208	NC_029985.1	237331007	237333504	+	2130	protein_coding	F-box/LRR-repeat protein At1g67190-like	-
107875643	190.462	211.914	231.472	181.673	205.295	236.929	273.499	253.506	297.373	LOC107875643	NC_029982.1	9086745	9089010	-	672	protein_coding	60S acidic ribosomal protein P2-like	-
107861966	12.0936	9.59516	10.43	18.6734	15.135	15.2193	7.78242	5.30732	4.97296	LOC107861966	NC_029979.1	6317298	6318316	-	619	protein_coding	uncharacterized LOC107861966	-
107858796	10.0627	7.31706	8.89887	7.56726	7.7123	7.12668	14.0335	12.3587	12.1819	LOC107858796	NC_029978.1	103416105	103420463	+	1541	protein_coding	putative rRNA methyltransferase YlbH	-
107839897	463.744	516.218	528.455	522.491	470.321	498.449	693.305	567.583	737.728	LOC107839897	NC_029984.1	137647058	137649437	-	848	protein_coding	40S ribosomal protein S12-like	-
107866754	2.22932	2.28375	1.65147	4.1477	9.61106	6.78259	0.585707	1.27818	0.8467	LOC107866754	NC_029980.1	432770	439477	-	1788	protein_coding	uncharacterized transporter YBR287W-like%2C transcript variant X1	-
107842130	1.25069	0.318364	0.60092	0.614096	0.275478	0.26783	3.23334	2.28669	2.51018	LOC107842130	NC_029985.1	197429599	197430332	+	583	lncRNA	uncharacterized LOC107842130	-
107846919	0	0.352864	0.0634323	11.733	15.1986	2.57273	0.796383	1.2069	1.53501	LOC107846919	NC_029987.1	34940707	34941495	-	789	protein_coding	zinc finger protein ZAT11-like	-
107878340	19.4887	17.7264	17.5858	16.4303	15.1745	17.6507	23.9614	26.9186	22.0358	LOC107878340	NC_029983.1	198016817	198028954	-	1958	protein_coding	tyrosine aminotransferase-like%2C transcript variant X2	Aminotran_1_2
107870200	183.879	148.438	158.375	183.604	169.734	138.919	247.777	212.538	198.626	LOC107870200	NC_029981.1	7449949	7454464	-	985	protein_coding	prostatic spermine-binding protein-like	-
107870837	30.6295	27.7838	37.1649	14.1673	15.0687	16.2524	22.0642	22.7003	25.1046	LOC107870837	NC_029981.1	129255542	129296881	-	1787	protein_coding	3-hydroxyisobutyryl-CoA hydrolase-like protein 3%2C mitochondrial%2C transcript variant X2	-
107855493	150.454	253.795	358.451	46.1123	60.0821	88.9749	461.96	376.88	491.603	LOC107855493	NW_015961390.1	374628	377589	+	2134	protein_coding	proline dehydrogenase 2%2C mitochondrial-like	-
107849331	1.20278	1.17614	1.32898	0.617325	0.613854	0.910925	2.24364	2.29871	2.31455	LOC107849331	NC_029988.1	195242234	195270093	-	1657	pseudogene	-	-
107839378	1.08022	0.335122	0.389263	0.539868	0.565086	0.809642	1.83268	1.26965	2.41102	LOC107839378	NC_029984.1	125991471	126003186	+	1800	protein_coding	calcium and calcium/calmodulin-dependent serine/threonine-protein kinase-like	Pkinase
107872911	11.5467	8.77684	8.76942	8.69922	8.12437	10.0357	14.5109	14.7304	13.2448	LOC107872911	NC_029982.1	39510269	39522442	-	1364	protein_coding	coiled-coil domain-containing protein 97	-
107847568	18.625	33.6971	24.3855	32.999	27.4719	22.7251	35.6292	41.4412	42.7988	LOC107847568	NC_029987.1	3588733	3596106	-	2469	protein_coding	4-coumarate--CoA ligase-like 7	AMP-binding
novel.1268	2.07027	2.52956	1.27891	3.35451	2.96401	2.70439	0.802827	0.364999	0.859682	-	NC_029983.1	218165062	218167581	-	1174	-	-	-
107852669	0.683445	2.93578	1.31937	6.74149	4.89243	8.14114	0.0920249	0.25103	0.354751	LOC107852669	NW_015960577.1	603	1819	-	569	protein_coding	protein TPX2-like%2C transcript variant X1	-
107851486	4.2279	1.13831	1.31705	0.547498	0.668584	0.232152	5.16148	6.45587	5.42447	LOC107851486	NC_029988.1	228780691	228787051	-	2242	protein_coding	protein RER1A-like%2C transcript variant X5	-
107850908	91.4732	64.1166	84.1169	62.3527	51.4786	64.1591	107.879	124.193	105.335	LOC107850908	NC_029988.1	207410967	207425116	+	1328	protein_coding	ACT domain-containing protein ACR12-like%2C transcript variant X1	-
107875843	31.8299	38.5655	37.1632	34.2098	34.5227	37.1836	44.95	45.9567	54.2648	LOC107875843	NC_029982.1	13330365	13335321	-	1208	protein_coding	probable 18S rRNA (guanine-N(7))-methyltransferase	Methyltransf_11
107852865	0.652086	0.565873	0.549308	1.93355	6.5286	9.20368	1.72412	1.79997	1.6616	LOC107852865	NW_015960671.1	993	1812	+	820	protein_coding	tyramine N-feruloyltransferase 4/11	Acetyltransf_1
107842777	0.904594	1.09073	1.44605	0.525981	2.70032	12.0053	0.435924	0.536277	0.469541	LOC107842777	NC_029985.1	182766854	182770846	-	2042	protein_coding	laccase-4-like	-
107859314	0.436356	1.24959	0.808676	0.703976	0.832972	0.654109	2.19351	1.51014	2.95955	LOC107859314	NC_029978.1	133700795	133705797	-	1671	pseudogene	-	p450
novel.1670	5.3448	7.78491	4.60157	7.61121	5.73403	4.78549	9.87685	9.52241	10.4753	-	NC_029986.1	60879434	60881358	-	1055	-	-	-
107843608	2.11555	1.99674	1.32156	0.17507	0.366495	0.509031	3.89196	3.91141	2.517	LOC107843608	NC_029986.1	190950627	190959248	+	2045	protein_coding	carotene epsilon-monooxygenase%2C chloroplastic	p450
107861682	0.112889	1.20692	1.32501	1.85292	1.93948	1.40214	3.93993	2.60949	3.02358	LOC107861682	NC_029979.1	1617709	1622359	-	2153	protein_coding	peroxisomal (S)-2-hydroxy-acid oxidase GLO4-like	FMN_dh
107862662	1178.11	1153.35	1311.98	1524.59	1255.99	1598.03	881.76	1051.58	947.528	LOC107862662	NC_029979.1	24150142	24151698	-	555	protein_coding	stress-associated endoplasmic reticulum protein 2-like	-
107868435	54.5173	48.3609	48.1925	73.0573	65.0022	59.4456	31.7624	42.3164	36.4833	LOC107868435	NC_029980.1	214608131	214613178	+	971	protein_coding	uncharacterized LOC107868435	-
107862038	33.1923	42.1387	42.3119	51.8353	52.1488	55.35	30.7721	28.0847	30.3369	LOC107862038	NC_029979.1	7401869	7407820	-	2743	protein_coding	pyrophosphate-energized vacuolar membrane proton pump-like	-
107875561	44.5734	50.0926	48.9543	52.6208	46.6555	39.2183	64.1711	55.9775	65.3288	LOC107875561	NC_029982.1	6817314	6836916	+	1144	protein_coding	60S ribosomal protein L35%2C transcript variant X1	-
107843398	2.55046	2.06321	2.71492	1.81931	2.28515	2.68458	5.1687	9.97122	2.53551	LOC107843398	NC_029986.1	165007293	165012763	+	2249	protein_coding	serine/threonine-protein kinase STN8%2C chloroplastic	Pkinase
107838861	3.80378	3.47077	3.51315	2.09918	1.08835	1.41751	5.8448	4.32837	7.14268	LOC107838861	NC_029984.1	25211670	25214985	-	2607	protein_coding	serine/threonine-protein kinase At5g01020-like	Pkinase_Tyr
novel.1480	1.58175	2.2096	1.19162	0	0	0	3.53237	2.64511	4.64583	-	NC_029985.1	24316851	24320022	-	1260	-	PF03195:Protein of unknown function DUF260	-
novel.1553	0.281525	0.358313	0.386471	0	0	0	2.62822	2.84937	0.584517	-	NC_029986.1	14864143	14867314	+	518	-	-	-
107861128	0.253177	0.362512	0.391	0.239744	0.278825	0.325302	0	0.0743938	0	LOC107861128	NC_029978.1	125543546	125546146	+	1920	protein_coding	glucan endo-1%2C3-beta-glucosidase 14-like	Glyco_hydro_17
107849672	1.15463	0.385761	0.237758	0.66817	1.46234	3.52347	0	0	0.0599327	LOC107849672	NC_029988.1	107301126	107304795	+	842	protein_coding	lamin-like protein	Cu_bind_like
107862686	4.3137	3.73169	3.3865	3.06362	3.77087	4.27241	5.48888	6.36412	5.56972	LOC107862686	NC_029979.1	24531439	24535987	-	1803	protein_coding	uncharacterized LOC107862686	-
107855519	0.493603	0.169624	0.243938	0	0	0	0.723117	0.696196	0.85062	LOC107855519	NW_015961398.1	147338	160993	+	4924	protein_coding	putative late blight resistance protein homolog R1A-3	NB-ARC
107871225	8.87189	8.03906	9.06618	11.9678	11.6081	8.4786	7.07481	5.88828	6.57082	LOC107871225	NC_029981.1	204743201	204753759	-	3671	protein_coding	hydroxyproline O-galactosyltransferase GALT3%2C transcript variant X2	Galactosyl_T
107870196	1.17894	2.27084	2.73108	2.81311	1.83163	2.05128	1.15655	0.206202	0.546376	LOC107870196	NC_029977.1	23981928	23985256	+	2309	protein_coding	ABC transporter G family member 14	ABC2_membrane
107863347	39.3962	39.8939	42.8163	47.7111	45.4577	47.005	32.4232	31.0601	34.979	LOC107863347	NC_029979.1	65845083	65848792	-	2353	protein_coding	calcium-dependent protein kinase 26	Pkinase
novel.1603	0.927167	0.379304	0.818224	0	0	0	2.35416	2.7244	1.65003	-	NC_029986.1	164073001	164085134	+	734	-	-	-
107842301	12.4746	12.9142	14.3511	8.68856	6.96593	8.40299	16.0241	21.6262	21.7661	LOC107842301	NC_029985.1	26217474	26224642	-	830	protein_coding	probable protein phosphatase 2C 60%2C transcript variant X2	-
107877540	299.248	60.5688	58.976	51.0577	386.587	592.798	14.4602	28.4202	35.2291	LOC107877540	NC_029983.1	5307079	5307964	+	583	protein_coding	defensin-like protein	-
107877436	16.3304	29.8426	25.5801	120.409	72.0091	30.0724	14.3739	11.5763	16.2934	LOC107877436	NC_029983.1	220138176	220138940	-	765	protein_coding	chaperone protein dnaJ 11%2C chloroplastic	DnaJ
novel.124	5.09248	0.44192	1.19162	2.55727	1.0197	1.61102	0.124672	0	0.360452	-	NC_029977.1	3831791	3832210	-	420	-	-	-
107879800	0.108565	0.0259082	0.0279442	0.0285569	0.0298908	0	0.438544	0.584849	0.225408	LOC107879800	NC_029984.1	130319326	130321116	+	1791	protein_coding	uncharacterized LOC107879800	-
novel.2086	0	0	0.245936	0	0	0	1.54385	1.4038	1.1159	-	NW_015960459.1	635884	637758	+	407	-	-	-
107864588	3.11127	4.27777	4.87844	5.40586	4.93536	4.21766	2.85947	1.50972	1.98534	LOC107864588	NC_029979.1	255423212	255425454	+	1703	pseudogene	-	-
107850719	3.90456	3.59039	3.83566	3.84439	4.33957	3.79719	2.43096	1.85957	2.34281	LOC107850719	NC_029977.1	296320047	296325637	-	1357	protein_coding	uncharacterized membrane protein At4g09580-like	-
107844958	10.9373	8.20951	11.3571	8.95045	7.30952	12.1113	17.4205	15.1077	16.4006	LOC107844958	NC_029986.1	166813323	166815083	+	520	protein_coding	macrophage migration inhibitory factor homolog	MIF
107844013	10.1792	12.1022	9.31929	6.99041	7.04843	10.9318	16.0205	15.1941	13.5096	LOC107844013	NC_029986.1	204488090	204497007	-	1595	protein_coding	aquaporin SIP1-2-like%2C transcript variant X2	-
107860316	0.557668	1.72121	0.861247	0.821456	1.82202	1.31365	0.380452	0.345938	0.366655	LOC107860316	NC_029978.1	156068018	156071969	+	2615	protein_coding	uncharacterized LOC107860316	-
107860426	0.11583	0.221135	0.0795044	0.121871	0	0	1.03976	0.415991	0.761559	LOC107860426	NC_029978.1	157994706	157996942	-	1259	protein_coding	UDP-arabinopyranose mutase 1	-
107875512	3.70597	1.50348	4.38795	2.40455	3.29914	4.36492	1.19761	1.4822	1.31448	LOC107875512	NC_029977.1	68097467	68108101	+	1574	protein_coding	L-ascorbate oxidase-like	-
107847345	0	0	0	0	0	0	0	0.155088	0.195196	LOC107847345	NC_029987.1	1699721	1705115	+	4912	pseudogene	-	NB-ARC
107857611	28.4522	22.0002	26.599	24.8216	25.8688	22.8212	38.228	40.7533	30.4897	LOC107857611	NC_029978.1	22362235	22366614	+	1430	protein_coding	uncharacterized LOC107857611	-
107864325	1318.26	1584.48	1182.28	362.833	496.469	564.28	791.213	1046.85	1081.82	LOC107864325	NC_029979.1	245636347	245638194	+	1848	protein_coding	UDP-glucuronate 4-epimerase 6	-
novel.1604	0.931227	0.133338	0.76702	0	0	0	2.20683	2.46269	1.83679	-	NC_029986.1	164100140	164103588	+	1044	-	-	-
novel.666	2.41489	1.80337	1.69138	0.967943	1.01316	0.756364	4.61863	2.88022	2.96743	-	NC_029980.1	181593845	181617628	+	2959	-	PF14111:Domain of unknown function (DUF4283)|PF00078:Reverse transcriptase (RNA-dependent DNA polymerase)	RVT_1
107867489	3.78378	1.95336	1.8286	0.8531	2.12607	2.02571	3.61836	6.58022	6.45321	LOC107867489	NC_029980.1	27430689	27433490	+	1259	protein_coding	kynurenine formamidase-like	-
107859548	0	0.0839594	0.0603716	0.123391	0.0645772	0.0627846	0.0947446	1.86658	0.182618	LOC107859548	NC_029978.1	140978259	140987544	+	1658	protein_coding	gibberellin 2-beta-dioxygenase 8%2C transcript variant X2	2OG-FeII_Oxy
107878140	0.0346596	0.281222	0.231952	0.601711	0.935184	0.612334	0.0186674	0	0	LOC107878140	NC_029983.1	166675055	166679627	-	2805	protein_coding	zinc finger CCCH domain-containing protein 18-like%2C transcript variant X4	RRM_1
107848118	1.7903	0.8004	4.94647	1.93136	1.82192	2.98459	0.781161	0.954461	0.329364	LOC107848118	NC_029987.1	219608601	219613221	+	2145	protein_coding	probable sulfate transporter 3.3	Sulfate_transp
107878425	3.82126	2.12073	3.59882	5.4231	6.62249	9.73727	1.62734	1.36366	0.338267	LOC107878425	NC_029983.1	204367120	204376646	-	1641	protein_coding	serine/threonine-protein kinase CDL1	Pkinase_Tyr
107869847	166.015	33.7728	48.9584	50.6682	47.7897	127.005	19.4628	25.324	16.1671	LOC107869847	NC_029980.1	207203368	207204101	-	643	lncRNA	uncharacterized LOC107869847	-
107870120	172.307	190.094	171.035	122.685	94.5332	139.718	245.759	270.645	198.371	LOC107870120	NC_029981.1	2902535	2916416	+	1768	protein_coding	heavy metal-associated isoprenylated plant protein 3-like%2C transcript variant X3	HMA
107848263	11.7456	9.9173	11.3111	6.22193	8.87263	9.38149	14.61	14.7991	14.5307	LOC107848263	NC_029987.1	9074148	9079057	-	1792	protein_coding	uncharacterized LOC107848263%2C transcript variant X4	-
107870237	4.10211	2.70839	2.53408	2.84141	3.53885	3.77003	1.58338	1.80805	0.887189	LOC107870237	NC_029981.1	8574968	8578526	-	1422	protein_coding	actin-58	Actin
107852649	0.665435	0.0317601	0.205536	0.140028	0.512993	1.81688	0	0	0	LOC107852649	NC_029977.1	9378255	9392041	+	1461	protein_coding	uncharacterized LOC107852649%2C transcript variant X2	-
107873359	38.846	37.9701	35.6646	40.6508	36.1639	33.6481	49.0936	47.4355	44.1632	LOC107873359	NC_029982.1	156864935	156872658	-	1618	protein_coding	ABC transporter I family member 6%2C chloroplastic	ABC_tran
novel.894	0	0	0	0	0	0	0.404862	0.981692	1.17054	-	NC_029981.1	129209282	129211037	-	388	-	-	-
107858058	0.360485	0.211758	0.342599	0	0.0305388	0	0.567531	0.84197	1.78478	LOC107858058	NC_029978.1	127985357	127987109	+	1753	pseudogene	-	-
107839457	22.4208	25.4652	22.8329	28.0972	22.6021	23.3971	16.9381	17.4994	19.842	LOC107839457	NC_029984.1	127627043	127648269	-	1793	protein_coding	prefoldin subunit 6%2C transcript variant X6	-
107839650	9.00792	10.7249	9.98263	11.5456	8.6218	10.7324	7.93901	6.38464	5.95086	LOC107839650	NC_029984.1	132716130	132717613	-	1484	protein_coding	pantoate--beta-alanine ligase	-
107847756	0.285941	0	0	0	0.0787272	0	0.847035	2.31058	0.593686	LOC107847756	NC_029987.1	209587842	209588521	+	680	protein_coding	zeatin O-glucosyltransferase-like	-
107865026	1.31093	3.20916	1.43679	0	0	0.0452792	7.15168	6.85498	2.01941	LOC107865026	NC_029977.1	3625409	3643874	-	2299	protein_coding	cytokinesis protein sepA-like%2C transcript variant X3	-
novel.1105	12.4218	15.9013	13.011	4.60837	5.06087	6.07359	8.58523	9.63494	8.87021	-	NC_029983.1	8140984	8142850	+	677	-	PF01679:Proteolipid membrane potential modulator	-
107845475	3.86617	4.30561	3.04204	3.70403	3.58281	3.65163	5.33271	5.44929	5.62879	LOC107845475	NC_029986.1	2596298	2606450	-	3093	protein_coding	uncharacterized LOC107845475%2C transcript variant X1	-
novel.1450	0	0	0	0	0	0	0	1.47045	0.429932	-	NC_029985.1	221214448	221215386	+	939	-	PF00078:Reverse transcriptase (RNA-dependent DNA polymerase)	RVT_1
107870258	1.39634	2.49919	1.34779	7.34584	9.99567	10.4657	0	0.512877	0	LOC107870258	NC_029981.1	9440622	9442522	-	557	protein_coding	uncharacterized LOC107870258	-
novel.2232	0.192515	0.0918843	0.19821	0	0	0	1.55531	2.35703	0.399709	-	NW_015961331.1	74878	79147	-	505	-	-	-
107866063	0	0	0	0	0	0	0.641407	0.15906	0.337171	LOC107866063	NC_029979.1	31334651	31345235	+	898	pseudogene	-	-
107871229	3.78577	3.82829	3.84437	4.27424	4.60716	4.27567	2.53245	2.31965	2.96104	LOC107871229	NC_029981.1	204871356	204883754	-	2812	protein_coding	DNA (cytosine-5)-methyltransferase DRM2-like%2C transcript variant X3	DNA_methylase
107839208	24.6266	23.7501	20.894	27.4426	28.1466	26.3323	18.9795	17.7219	18.0276	LOC107839208	NC_029977.1	168728071	168731820	-	2872	protein_coding	zinc finger CCCH domain-containing protein 30-like	zf-CCCH
107838869	13.4428	9.7386	13.4697	12.2496	13.8132	13.0442	19.458	18.5158	17.008	LOC107838869	NC_029984.1	28934900	28944947	-	810	lncRNA	uncharacterized LOC107838869%2C transcript variant X3	-
107857956	2.84269	3.79896	1.17071	3.7387	3.75681	1.52188	9.18635	4.31571	10.7714	LOC107857956	NC_029978.1	114164357	114164698	-	342	protein_coding	elastin-like	-
107872357	0	0	0	0	0	0	0.186859	0.188787	0.0400185	LOC107872357	NC_029981.1	30052964	30056509	+	2522	protein_coding	G-type lectin S-receptor-like serine/threonine-protein kinase At1g11330	Pkinase_Tyr
107841778	2.484	2.6265	1.77057	2.81461	0.925911	1.14572	3.21089	4.86601	4.91938	LOC107841778	NC_029985.1	13251948	13255057	-	1272	lncRNA	uncharacterized LOC107841778	-
107852725	2.43685	1.84152	2.61348	2.59065	2.6278	3.941	1.3945	1.19341	1.18582	LOC107852725	NW_015960613.1	296	5313	+	1915	protein_coding	uncharacterized LOC107852725%2C transcript variant X1	Acetyltransf_1
107862697	946.068	1098.05	1069.71	1058.62	968.255	944.696	1291.46	1218.55	1509.7	LOC107862697	NC_029979.1	24934871	24937789	+	878	protein_coding	60S ribosomal protein L17-2-like	-
[truncated: 226 more rows]
