# Supplementary material for: Anthocyanins accumulation analysis of correlated genes by metabolome and transcriptome in green and purple peppers (Capsicum annuum)
Source: BMC Plant Biol. 2022 Jul 22;22:358. doi: 10.1186/s12870-022-03746-y (PMC9308287; doi:10.1186/s12870-022-03746-y)
Supplement: Supplementary file 5 — Additional file 5: Table S4. Differentially expressed 15 structural genes of anthocyanin biosynthesis in purple vs green peppers. [file 12870_2022_3746_MOESM5_ESM.xlsx]

## Sheet: Sheet1
Table S4.Differentially expressed 15 structural genes of anthocyanin biosynthesis in purple vs green peppers.
	gene_id	L9_1_count	L9_3_count	L9_5_count	L29_1_count	L29_3_count	L29_5_count	L66_1_count	L66_3_count	L66_5_count	L9_1_fpkm	L9_3_fpkm	L9_5_fpkm	L29_1_fpkm	L29_3_fpkm	L29_5_fpkm	L66_1_fpkm	L66_3_fpkm	L66_5_fpkm	L29vsL9_L29	L29vsL9_L9	L29vsL9_log2FoldChange	L29vsL9_pvalue	L29vsL9_padj	L66vsL9_L66	L66vsL9_L9	L66vsL9_log2FoldChange	L66vsL9_pvalue	L66vsL9_padj	L29vsL66_L29	L29vsL66_L66	L29vsL66_log2FoldChange	L29vsL66_pvalue	L29vsL66_padj	gene_name	gene_chr	gene_start	gene_end	gene_strand	gene_length	gene_biotype	gene_description	tf_family
PAL	107871487	704	1071	576	1522	2597	1678	971	2910	3338	14.1509	19.5749	11.1581	28.4009	46.2591	32.2382	19.0642	59.8024	66.6939	1882.74	787.591	1.25716	6.02861e-07	1.1934e-05	2458.15	758.484	1.69625	4.38554e-05	0.000406739	1840.38	2496.39	-0.43978	0.301926	0.527118	LOC107871487	NC_029981.1	217184971	217189273	+	2605	protein_coding	phenylalanine ammonia-lyase-like	-
	107843099	96	187	145	729	1385	1141	888	1774	2318	1.99317	3.53031	2.90134	14.051	25.4822	22.6427	18.0084	37.6567	47.8383	1060.13	143.132	2.88748	6.43433e-25	1.61297e-22	1692.06	137.811	3.6171	2.847e-23	3.50395e-21	1036.21	1718.44	-0.729726	0.0517463	0.16376	LOC107843099	NC_029985.1	233961666	233965699	-	2522	protein_coding	phenylalanine ammonia-lyase	-
	107854291	237	322	219	1518	241	362	211	604	1008	4.74563	5.86275	4.22618	28.218	4.2764	6.92826	4.12684	12.3651	20.063	698.013	261.278	1.41759	0.0776229	0.236396	619.75	251.626	1.3002	0.00548675	0.0261071	680.071	629.259	0.112027	0.907747	0.957572	LOC107854291	NW_015961130.1	319263	323431	+	2615	protein_coding	phenylalanine ammonia-lyase	-
C4H	107875407	143	367	162	1995	3703	2281	1453	2902	3680	4.58249	10.6938	5.00309	59.3494	105.156	69.8651	45.48	95.0778	117.22	2589.08	223.285	3.53434	7.70884e-27	2.40435e-24	2730.29	214.977	3.66598	1.4811e-19	1.21486e-17	2531.18	2772.92	-0.131541	0.718596	0.857832	LOC107875407	NC_029982.1	3509250	3512640	+	1634	protein_coding	trans-cinnamate 4-monooxygenase-like	p450
	107875406	221	475	201	1093	1562	1115	1297	1849	2388	6.43964	12.5853	5.64448	29.5664	40.3335	31.0537	36.9146	55.0836	69.1661	1226.68	298.69	2.03717	6.84334e-12	3.34961e-10	1877.03	287.606	2.70557	6.16726e-15	2.65946e-13	1198.73	1906.54	-0.669342	0.0121189	0.0551916	LOC107875406	NC_029982.1	3498379	3501720	+	1797	protein_coding	trans-cinnamate 4-monooxygenase	p450
CHI	107852750	0	1	0	2	21	14	18	27	30	0	0.0526682	0	0.107544	1.07791	0.77508	1.01838	1.59893	1.72727	11.9752	0.321299	5.04624	0.00253435	0.0171447	25.454	0.309139	6.18687	6.22297e-06	6.92009e-05	11.721	25.856	-1.13934	0.154147	0.346497	LOC107852750	NW_015960631.1	199830	206007	+	904	protein_coding	chalcone--flavonone isomerase%2C transcript variant X1	-
F3H	107843086	710	1579	856	78	205	90	84	87	84	28.7526	58.1434	33.408	2.93239	7.35678	3.48362	3.32267	3.60209	3.38133	120.369	1048.04	-3.12094	3.14218e-17	3.33133e-15	86.3431	1009.08	-3.54726	2.86174e-32	7.59977e-30	117.758	87.7278	0.425837	0.302455	0.527611	LOC107843086	NC_029985.1	233168699	233206908	-	1293	protein_coding	flavonol synthase/flavanone 3-hydroxylase-like	2OG-FeII_Oxy
	107875955	140	265	186	41	38	131	29	13	28	6.20195	10.6744	7.94093	1.68613	1.49176	5.54678	1.25484	0.588789	1.23296	69.7432	197.61	-1.50476	0.00221535	0.0153467	23.559	190.27	-3.0118	1.71026e-14	6.98212e-13	68.0602	23.9353	1.50549	0.0200912	0.0810165	LOC107875955	NC_029982.1	17716250	17724150	-	1182	protein_coding	flavonol synthase/flavanone 3-hydroxylase-like	2OG-FeII_Oxy
DFR	107860031	0	2	3	2117	3896	2158	1950	2263	2572	0	0.0644277	0.102429	69.6261	122.314	73.0742	67.4787	81.9679	90.5741	2648.09	1.66171	10.6187	6.18521e-53	6.91274e-50	2298.86	1.59881	10.4683	2.01954e-54	1.59318e-51	2589.06	2335.38	0.148858	0.572681	0.762622	LOC107860031	NC_029978.1	150183386	150185400	-	1478	protein_coding	dihydroflavonol-4-reductase	Epimerase
	107842348	10	18	15	34	43	37	20	35	29	0.390471	0.639088	0.564467	1.23247	1.4879	1.38089	0.762795	1.39725	1.12558	37.1911	14.399	1.36553	0.00397522	0.0248317	28.5544	13.864	1.03812	0.0594905	0.169498	36.3337	29.0087	0.326828	0.448213	0.666498	LOC107842348	NC_029985.1	35853042	35940662	-	1341	protein_coding	bifunctional dihydroflavonol 4-reductase/flavanone 4-reductase%2C transcript variant X1	-
	107850726	5	4	0	7	15	10	13	44	54	0.183213	0.133274	0	0.238118	0.48707	0.350231	0.465284	1.64837	1.96684	10.3889	3.04521	1.77343	0.104909	0.289348	37.8028	2.93495	3.68934	0.000101321	0.000846353	10.1576	38.3883	-1.91562	0.00659223	0.0342679	LOC107850726	NC_029988.1	19867026	19874532	-	1429	protein_coding	putative dihydroflavonol-4-reductase	Epimerase
ANS	107866341	7	4	1	1509	3525	2111	572	1453	2140	0.216245	0.112359	0.0297719	43.2758	96.4989	62.3312	17.2597	45.8912	65.713	2315.7	4.08893	9.15768	2.52091e-71	3.97756e-68	1416.02	3.94115	8.49538	2.29931e-23	2.86847e-21	2264.58	1437.89	0.655338	0.155459	0.348072	LOC107866341	NC_029977.1	6731697	6733559	+	1695	protein_coding	leucoanthocyanidin dioxygenase	2OG-FeII_Oxy
UFGT	107843659	0	4	0	6125	11965	7406	9934	11492	13006	0	0.116911	0	182.772	340.819	227.536	311.896	377.666	415.556	8272.03	1.2852	12.5863	5.52801e-61	7.06085e-58	11665.9	1.23656	13.1349	1.50156e-69	2.51717e-66	8087.53	11851.3	-0.551247	0.0336438	0.120535	LOC107843659	NC_029986.1	193359247	193360875	-	1629	protein_coding	anthocyanidin 3-O-glucosyltransferase-like	UDPGT
	107861697	17	46	96	4629	11915	7090	2185	3463	3955	0.47961	1.18004	2.61017	121.237	297.885	191.186	60.2116	99.8868	110.911	7656.66	53.3753	7.16405	6.66074e-23	1.41794e-20	3260	51.372	5.98728	7.85015e-19	5.88147e-17	7488.44	3311.37	1.17727	0.000966386	0.00702556	LOC107861697	NC_029979.1	1938578	1940433	-	1856	protein_coding	anthocyanidin 3-O-glucosyltransferase	UDPGT
	107860695	77	186	78	679	652	786	213	1374	1915	2.17118	4.7689	2.11962	17.7739	16.2918	21.1835	5.86644	39.6103	53.674	693.903	113.363	2.61129	1.12116e-16	1.1097e-14	1193.87	109.149	3.45093	0.000109188	0.000902235	677.552	1212.14	-0.83915	0.305307	0.530316	LOC107860695	NC_029978.1	162347912	162349768	+	1857	protein_coding	anthocyanidin 3-O-glucosyltransferase 2-like	UDPGT
