# Supplementary material for: Anthocyanins accumulation analysis of correlated genes by metabolome and transcriptome in green and purple peppers (Capsicum annuum)
Source: BMC Plant Biol. 2022 Jul 22;22:358. doi: 10.1186/s12870-022-03746-y (PMC9308287; doi:10.1186/s12870-022-03746-y)
Supplement: Supplementary file 6 — Additional file 6: Table S5. Differentially expressed 8 transcription factors of anthocyanin biosynthesis in purple vs green peppers. [file 12870_2022_3746_MOESM6_ESM.xlsx]

## Sheet: Sheet1
Table S5.Differentially expressed 8 transcription factors of anthocyanin biosynthesis in purple vs green peppers.
	gene_id	L9_1_count	L9_3_count	L9_5_count	L29_1_count	L29_3_count	L29_5_count	L66_1_count	L66_3_count	L66_5_count	L9_1_fpkm	L9_3_fpkm	L9_5_fpkm	L29_1_fpkm	L29_3_fpkm	L29_5_fpkm	L66_1_fpkm	L66_3_fpkm	L66_5_fpkm	L29vsL9_L29	L29vsL9_L9	L29vsL9_log2FoldChange	L29vsL9_pvalue	L29vsL9_padj	L66vsL9_L66	L66vsL9_L9	L66vsL9_log2FoldChange	L66vsL9_pvalue	L66vsL9_padj	L29vsL66_L29	L29vsL66_L66	L29vsL66_log2FoldChange	L29vsL66_pvalue	L29vsL66_padj	gene_name	gene_chr	gene_start	gene_end	gene_strand	gene_length	gene_biotype	gene_description	tf_family
WD40	107842712	2406	2016	4152	2700	3696	2718	11385	6411	4932	93.4595	71.2062	155.433	97.3643	127.226	100.913	431.966	254.607	190.432	2966.99	2905.11	0.030487	0.908682	0.964071	7656.52	2797.55	1.45256	4.29e-05	0.000398773	2899.18	7782.51	-1.42458	3.46e-06	4.85e-05	LOC107842712	NC_029985.1	167007840	167011872	+	1348	protein_coding	COMPASS-like H3K4 histone methylase component WDR5B	WD40
	107864424	2898	2744	3471	1823	2368	2190	1578	999	1675	90.7027	78.0917	104.697	52.9684	65.6778	65.5142	48.2412	31.9671	52.1106	2083.43	3080.86	-0.56429	0.000362021	0.00337873	1434.26	2967.15	-1.04864	3e-06	3.62e-05	2035.37	1457.13	0.482079	0.0343915	0.122464	LOC107864424	NC_029979.1	248893825	248900856	+	1673	protein_coding	uncharacterized WD repeat-containing protein C2A9.03-like	WD40
	107861738	1971	1617	1441	931	926	890	191	142	106	50.0756	37.355	35.2827	21.9582	20.8481	21.6122	4.73982	3.68845	2.67692	897.938	1702.85	-0.923125	2.61e-08	6.89e-07	148.257	1640.37	-3.46738	1.29e-42	5.48e-40	876.917	150.678	2.54058	2.4e-27	6.33e-25	LOC107861738	NC_029979.1	2451128	2473608	+	2061	protein_coding	WD-40 repeat-containing protein MSI4-like%2C transcript variant X1	WD40
	107854487	396	521	517	573	782	679	1085	1047	1021	4.46211	5.33804	5.61427	5.99388	7.80849	7.31281	11.9416	12.0617	11.4356	663.5	482.417	0.45963	0.00769434	0.0423615	1067.02	464.553	1.19923	1.96e-15	9.13e-14	648.26	1084.16	-0.74179	3.27e-06	4.6e-05	LOC107854487	NW_015961179.1	155964	177399	-	4647	protein_coding	protein SUPPRESSOR OF PHYA-105 1-like	WD40
	107863809	221	210	250	434	549	335	573	665	630	4.34712	3.75602	4.73923	7.92515	9.56967	6.29831	11.0091	13.3736	12.318	428.306	230.191	0.896787	2.93e-05	0.000386063	633.055	221.699	1.51418	4.93e-17	2.85e-15	418.517	643.182	-0.619348	0.00375562	0.0217029	LOC107863809	NC_029977.1	1045835	1051673	+	2662	protein_coding	WD repeat-containing protein 44	WD40
	107840521	534	540	505	577	534	470	125	156	124	15.8962	14.6165	14.4878	15.9454	14.0867	13.3727	3.63455	4.7478	3.66913	516.397	533.022	-0.0454622	0.751737	0.894303	137.359	513.38	-1.90279	4.99e-23	5.97e-21	504.282	139.565	1.85413	3.43e-20	4.62e-18	LOC107840521	NC_029984.1	150652750	150659103	+	1759	protein_coding	ribosome biogenesis protein WDR12 homolog	WD40
	107850670	408	819	209	111	103	57	276	305	115	8.08927	14.765	3.9935	2.04306	1.80968	1.08017	5.34499	6.18251	2.2664	88.1178	477.759	-2.43854	1.99e-08	5.4e-07	235.985	460.084	-0.963511	0.0501098	0.149255	86.0668	239.868	-1.47805	0.000722052	0.00551292	LOC107850670	NC_029988.1	228351323	228361946	+	2641	protein_coding	E3 ubiquitin-protein ligase COP1-like	WD40
	107862441	149	179	120	345	38	35	605	381	141	4.77769	5.21896	3.70827	10.2697	1.07977	1.07268	18.9485	12.4903	4.49407	137.387	150.725	-0.133784	0.897077	0.958046	379.979	145.169	1.38814	0.00237342	0.0130317	133.802	386.32	-1.52975	0.178049	0.379385	LOC107862441	NC_029979.1	17109250	17110882	-	1633	protein_coding	myosin heavy chain kinase B	WD40
	107873443	92	99	95	67	53	56	48	31	46	2.54481	2.49001	2.5325	1.72048	1.29915	1.48056	1.29687	0.876687	1.26478	57.6236	96.4647	-0.744161	0.00698538	0.0391412	42.1688	92.9055	-1.13816	0.000297294	0.00218227	56.2556	42.844	0.391324	0.271444	0.49458	LOC107873443	NC_029982.1	178960353	178969611	-	1893	protein_coding	DDB1- and CUL4-associated factor 8-like	WD40
	107861804	83	117	117	52	63	53	21	16	47	3.55361	4.55487	4.82764	2.06682	2.39027	2.16889	0.878212	0.700369	2.00022	54.8001	106.554	-0.959522	0.000723502	0.00610267	28.3685	102.603	-1.85442	5.81e-05	0.000519038	53.5346	28.8071	0.893545	0.0753062	0.212768	LOC107861804	NC_029979.1	3901976	3904901	+	1223	protein_coding	protein transport protein SEC13 homolog B-like	WD40
	107873329	4	11	1	412	14	50	10	15	18	0.0995952	0.249041	0.0239959	9.52322	0.308903	1.18992	0.243202	0.381844	0.445493	157.014	5.28201	4.89011	0.000885545	0.00723294	14.5913	5.08609	1.51169	0.107463	0.259563	152.84	14.8211	3.36658	0.000552716	0.00437393	LOC107873329	NC_029982.1	141347647	141350512	-	2103	protein_coding	protein FIZZY-RELATED 3%2C transcript variant X4	WD40
	107875793	4	12	8	326	20	45	1	8	11	0.115974	0.316359	0.223536	8.77457	0.51386	1.24704	0.0283197	0.237141	0.317017	128.874	7.98123	4.009	6.43e-06	0.000100811	6.82113	7.68314	-0.177055	0.866737	0.937783	125.476	6.92539	4.18107	5.84e-05	0.000612532	LOC107875793	NC_029982.1	12290978	12293902	-	1806	protein_coding	cell division cycle 20.2%2C cofactor of APC complex-like	WD40
	107860677	32	21	23	41	36	57	45	54	91	0.758872	0.452832	0.52566	0.902632	0.756547	1.292	1.04237	1.30927	2.14511	44.0727	25.8246	0.772395	0.0849416	0.252174	64.3517	24.8791	1.37362	0.00315954	0.0165292	43.024	65.3571	-0.604529	0.166351	0.363299	LOC107860677	NC_029978.1	162121583	162126916	-	2208	protein_coding	denticleless protein homolog A	WD40
	107843210	27	17	16	38	29	47	74	52	48	0.682655	0.390828	0.389866	0.891927	0.649756	1.13581	1.8275	1.34418	1.20634	37.5074	20.4014	0.880106	0.0739497	0.228783	58.7335	19.6562	1.58356	0.000444559	0.00309392	36.6092	59.688	-0.70776	0.0747729	0.211862	LOC107843210	NC_029985.1	237376507	237384428	-	2071	pseudogene	-	WD40
	107867082	1	11	3	238	12	0	9	3	5	0.0294998	0.295061	0.0852901	6.51785	0.313701	0	0.259329	0.0904808	0.146615	82.1526	4.9054	4.06322	0.0625711	0.203894	5.70667	4.72074	0.266617	0.821889	0.914035	79.963	5.7998	3.78457	0.0632733	0.187956	LOC107867082	NC_029980.1	7153736	7156041	+	1775	protein_coding	myosin heavy chain kinase B	WD40
	107862956	2	1	3	198	4	26	0	7	5	0.0557935	0.025366	0.0806553	5.12775	0.0988846	0.69326	0	0.199649	0.138648	75.2704	2.04442	5.2079	1.12e-05	0.000164408	4.1175	1.96903	1.06512	0.502013	0.70442	73.2636	4.18141	4.13445	0.00158734	0.0107067	LOC107862956	NC_029979.1	34784592	34787488	+	1877	protein_coding	cell division cycle 20.2%2C cofactor of APC complex-like	WD40
	107852167	0	7	0	4	0	0	84	2	37	0	0.260175	0	0.151788	0	0	3.3538	0.0835823	1.50335	1.31754	2.24909	-0.77765	0.795172	0.916111	40.9752	2.16397	4.22525	0.00381656	0.0192845	1.28188	41.6499	-5.02449	0.000753669	0.00570414	LOC107852167	NW_015960421.1	3858	6759	+	1281	protein_coding	coatomer subunit beta'-1-like	WD40
	107840367	5	6	9	13	4	8	15	34	30	0.134954	0.147254	0.234108	0.325737	0.0956734	0.206384	0.395454	0.938233	0.804872	8.24249	6.74514	0.28641	0.744492	0.890502	26.8909	6.49483	2.04852	0.00271084	0.0145682	8.03665	27.3155	-1.76718	0.0122021	0.055467	LOC107840367	NC_029984.1	147610525	147612564	-	1940	protein_coding	uncharacterized WD repeat-containing protein alr3466	WD40
	107849605	8	16	19	11	9	2	23	1	9	0.310985	0.565548	0.711806	0.396964	0.310033	0.0743104	0.873307	0.0397435	0.347762	7.1194	14.4112	-1.01514	0.222531	0.469737	10.9946	13.8737	-0.333673	0.738015	0.86693	6.95369	11.1764	-0.684789	0.557288	0.752138	LOC107849605	NC_029988.1	19520597	19523670	+	1347	protein_coding	myosin heavy chain kinase B-like	WD40
	107839858	0	0	0	43	0	6	0	1	2	0	0	0	1.21032	0	0.173879	0	0.0309985	0.0602761	16.1941	0	6.44225	0.0996132	0.280096	1.0223	0	2.5102	0.529685	1	15.7602	1.03763	3.92754	0.0318044	0.115499	LOC107839858	NC_029977.1	173260117	173261843	-	1727	protein_coding	myosin heavy chain kinase C	WD40
	107850114	0	0	0	8	5	8	1	0	0	0	0	0	0.400083	0.238691	0.411918	0.0526187	0	0	6.90882	0	5.21241	0.00314726	0.0205399	NA	NA	NA	NA	NA	6.74192	0.336596	4.18803	0.0118321	0.054179	LOC107850114	NC_029988.1	214796874	214797845	-	972	pseudogene	-	WD40
	107843003	0	0	2	14	0	2	0	1	3	0	0	0.029728	0.200454	0	0.0294834	0	0.0157686	0.0459927	5.28825	0.679407	2.96271	0.188349	0.423122	1.35993	0.653689	1.05776	0.7161	1	5.14659	1.38007	1.89926	0.343403	0.569747	LOC107843003	NC_029985.1	221919708	221924370	+	3395	protein_coding	WD repeat-containing protein YMR102C-like%2C transcript variant X2	WD40
	107853754	0	1	0	4	5	4	1	2	1	0	0.0178791	0	0.0730154	0.0871227	0.0751754	0.0192059	0.0402062	0.019545	4.23755	0.321299	3.54695	0.0543099	0.184469	1.36255	0.309139	1.96202	0.439797	1	4.13999	1.38452	1.5858	0.226205	0.442863	LOC107853754	NW_015960959.1	257391	263664	+	2663	protein_coding	transducin beta-like protein 3	WD40
	107868034	1	1	0	0	0	0	1	0	0	0.0243658	0.0221554	0	0	0	0	0.0237996	0	0	0	0.673303	-1.90047	0.637902	1	0.330821	0.648818	-0.834955	0.813151	1	NA	NA	NA	NA	NA	LOC107868034	NC_029980.1	154515007	154517523	+	2149	protein_coding	myosin heavy chain kinase B-like	WD40
	107866005	2	0	0	0	0	0	0	0	0	0.0687168	0	0	0	0	0	0	0	0	0	0.704008	-1.95686	0.627538	1	0	0.679358	-1.85487	0.645565	1	NA	NA	NA	NA	NA	LOC107866005	NC_029979.1	22554696	22556219	+	1524	protein_coding	myosin heavy chain kinase B-like	WD40
MYB	107850892	479	479	539	244	477	339	2927	896	503	21.0592	19.1488	22.8377	9.95873	18.584	14.2454	125.695	40.2745	21.9818	344.522	505.612	-0.552839	0.0214887	0.0932371	1449.1	486.953	1.57334	0.027452	0.094448	336.8	1473.52	-2.12927	0.000111562	0.00108796	LOC107850892	NC_029988.1	202672122	202674698	+	1191	protein_coding	transcription factor DIVARICATA-like%2C transcript variant X2	MYB_DNA-binding
	107869180	359	721	172	522	290	402	872	1270	1432	7.87187	14.3753	3.63471	10.6258	5.63503	8.42517	18.6762	28.471	31.2116	398.833	416.455	-0.062877	0.882781	0.952838	1212.71	401.051	1.59601	0.000201192	0.00154757	389.158	1231.87	-1.66262	2.78e-08	6e-07	LOC107869180	NC_029977.1	16747558	16754348	+	2388	protein_coding	two-component response regulator-like APRR2%2C transcript variant X1	MYB_DNA-binding
	107862150	248	265	173	62	97	52	477	286	189	9.56951	9.29786	6.43342	2.22094	3.31684	1.91783	17.9782	11.2829	7.24919	68.4062	231.21	-1.75479	4.79e-09	1.47e-07	320.87	222.706	0.527032	0.13796	0.309008	66.8681	326.162	-2.28518	1.17e-08	2.72e-07	LOC107862150	NC_029979.1	9574334	9575833	-	1357	protein_coding	transcription factor DIVARICATA	MYB_DNA-binding
	107857552	72	84	86	150	265	295	49	86	71	1.74218	1.84816	2.00547	3.36946	5.68226	6.82263	1.1581	2.12753	1.70769	232.258	81.5479	1.5097	8.51e-07	1.62e-05	70.0282	78.5332	-0.166687	0.621947	0.79294	226.941	71.1425	1.67432	7.21e-06	9.39e-05	LOC107857552	NC_029978.1	9145535	9148984	-	2164	protein_coding	protein REVEILLE 1-like	MYB_DNA-binding
	107863460	98	45	69	123	73	67	161	107	180	3.63163	1.51631	2.46424	4.23145	2.39725	2.37312	5.82761	4.05392	6.63037	86.057	72.3943	0.251191	0.550665	0.774255	151.169	69.7521	1.11843	0.00413438	0.0206388	83.9842	153.575	-0.871173	0.0146923	0.064122	LOC107863460	NC_029979.1	87491731	87493453	+	1413	protein_coding	transcription factor DIVARICATA-like%2C transcript variant X2	MYB_DNA-binding
	107844851	96	98	60	47	77	71	0	0	1	2.34676	2.17833	1.41354	1.06661	1.66803	1.65892	0	0	0.024299	63.6306	85.6618	-0.428604	0.218295	0.464414	0.337625	82.5155	-7.8255	5.14e-10	1.16e-08	62.1791	0.342441	7.39446	6.1e-09	1.49e-07	LOC107844851	NC_029986.1	148018959	148021270	+	2142	protein_coding	transcription factor DIVARICATA-like	MYB_DNA-binding
	107861281	5	9	18	37	38	43	7	89	94	0.277049	0.453448	0.961206	1.90325	1.86588	2.27732	0.378855	5.04187	5.1773	38.6436	10.7664	1.84202	0.00140494	0.0106035	64.9403	10.3639	2.64644	0.00297407	0.0157599	37.7372	65.9398	-0.804865	0.304961	0.529954	LOC107861281	NC_029978.1	143827905	143829294	+	945	protein_coding	protein ODORANT1-like	MYB_DNA-binding
	107870505	2	12	1	15	8	4	62	82	70	0.083981	0.458175	0.0404678	0.584724	0.297685	0.160539	2.54291	3.52031	2.92172	8.80055	4.8993	0.835973	0.464483	0.709663	72.6031	4.71587	3.92353	3.28e-08	5.67e-07	8.58798	73.7648	-3.10003	4.27e-09	1.07e-07	LOC107870505	NC_029981.1	32014241	32016590	-	1247	protein_coding	protein ODORANT1	MYB_DNA-binding
	107869749	10	23	13	23	20	17	52	36	47	0.372685	0.779414	0.46692	0.795751	0.660521	0.605564	1.89293	1.3717	1.74112	19.5943	15.3261	0.350019	0.544542	0.770407	45.565	14.756	1.62131	0.00104551	0.00648237	19.1332	46.2965	-1.27518	0.00224057	0.0142248	LOC107869749	NC_029980.1	176704474	176706731	+	1405	protein_coding	uncharacterized LOC107869749%2C transcript variant X1	MYB_DNA-binding
	107861335	32	75	72	0	1	0	1	0	15	2.82086	6.01162	6.11677	0	0.0781171	0	0.0861034	0	1.31435	0.313257	59.8202	-7.41277	1.01e-08	2.91e-07	5.3952	57.588	-3.41517	0.000924513	0.00584704	0.307612	5.47321	-3.99603	0.106667	0.270933	LOC107861335	NC_029978.1	149570424	149571604	-	594	protein_coding	protein RADIALIS-like 1	MYB_DNA-binding
	107872269	9	3	9	18	9	5	2	13	44	0.328404	0.0995374	0.316495	0.609742	0.29102	0.174383	0.0712828	0.484981	1.59591	10.4404	7.18926	0.543678	0.54385	0.769839	20.0289	6.92613	1.53513	0.157707	0.33897	10.187	20.3263	-0.996019	0.350133	0.576548	LOC107872269	NC_029981.1	3691779	3694738	+	1435	protein_coding	protein ODORANT1-like	MYB_DNA-binding
	107841045	0	7	9	16	10	3	12	16	27	0	0.183023	0.249407	0.427106	0.254814	0.0824515	0.337037	0.470374	0.771722	9.41801	5.30642	0.824312	0.493079	0.732994	18.6386	5.10557	1.8618	0.0643216	0.179242	9.19366	18.929	-1.03955	0.186654	0.391454	LOC107841045	NC_029985.1	10615476	10618967	-	1821	protein_coding	transcription factor LUX-like	MYB_DNA-binding
	107843680	1	5	3	4	5	11	7	25	23	0.0354277	0.161069	0.102429	0.131556	0.156974	0.372482	0.242231	0.905523	0.809955	6.60658	2.97761	1.13754	0.310651	0.571575	18.7575	2.86591	2.69731	0.00487719	0.0237243	6.45008	19.0509	-1.56534	0.0619384	0.185477	LOC107843680	NC_029986.1	195507935	195510496	-	1478	protein_coding	uncharacterized LOC107843680%2C transcript variant X2	MYB_DNA-binding
	107867180	6	5	13	8	1	1	9	18	21	0.207102	0.156928	0.432448	0.256348	0.0305877	0.0329915	0.303433	0.635215	0.720512	3.28676	8.13466	-1.30866	0.269306	0.526157	16.3145	7.83275	1.05938	0.170176	0.356654	3.20138	16.57	-2.37264	0.0222575	0.0878739	LOC107867180	NC_029977.1	8531677	8534611	-	1517	protein_coding	protein ODORANT1-like%2C transcript variant X1	MYB_DNA-binding
	107869415	20	6	16	1	7	4	5	2	6	2.42417	0.661279	1.86901	0.112523	0.751877	0.463408	0.591961	0.247845	0.722894	3.87591	14.4031	-1.88552	0.0503137	0.174497	4.37396	13.8779	-1.65968	0.0702014	0.191395	3.7938	4.44311	-0.226686	0.84759	0.929123	LOC107869415	NC_029980.1	5475828	5476547	-	432	protein_coding	protein RADIALIS-like 3	MYB_DNA-binding
	107869471	4	1	4	6	3	11	5	3	6	0.167425	0.0380592	0.161354	0.233142	0.111275	0.440071	0.204418	0.12838	0.249633	6.63884	3.08813	1.10814	0.330336	0.592246	4.72102	2.97523	0.675176	0.564991	0.752948	6.47579	4.79586	0.427154	0.666883	0.825764	LOC107869471	NC_029980.1	13537833	13539619	-	1251	protein_coding	transcription factor RAX3-like	MYB_DNA-binding
	107854589	0	2	0	0	0	2	12	10	15	0	0.0604597	0	0	0	0.0635531	0.389679	0.339902	0.495699	0.676866	0.642598	0.0579967	0.988029	1	12.5048	0.618278	4.28759	0.00221429	0.0123142	0.660026	12.7032	-4.30138	0.00184779	0.0121468	LOC107854589	NW_015961180.1	98890	101618	+	1575	protein_coding	transcription factor LAF1	MYB_DNA-binding
	107870395	7	0	13	0	0	0	4	9	0	0.181543	0	0.324925	0	0	0	0.101328	0.238638	0	0	6.88017	-5.25204	0.0240362	0.101981	4.44677	6.62674	-0.575248	0.735555	0.865223	0	4.52108	-4.68084	0.0896775	0.240038	LOC107870395	NC_029981.1	21464614	21468403	-	2019	protein_coding	transcription factor DIVARICATA-like	MYB_DNA-binding
	107856336	0	1	2	2	0	0	1	4	19	0	0.0209468	0.0444024	0.0427717	0	0	0.0225013	0.0942094	0.435072	0.658769	1.00071	-0.608291	0.837849	1	8.13392	0.962828	3.07097	0.0608557	0.172453	0.640938	8.25395	-3.68938	0.048798	0.157146	LOC107856336	NC_029977.1	168570959	168575717	+	2273	protein_coding	transcription factor RAX1	MYB_DNA-binding
	107878377	4	0	4	1	1	0	0	10	6	0.104411	0	0.100625	0.0242323	0.0231314	0	0	0.266872	0.155678	0.642641	2.76683	-2.09173	0.325391	0.586872	5.49629	2.6661	1.04768	0.547749	0.739393	0.628081	5.58208	-3.1397	0.110078	0.276815	LOC107878377	NC_029983.1	199782045	199786455	+	2006	protein_coding	transcription activator GLK1-like	MYB_DNA-binding
	107845107	4	0	0	3	5	0	4	3	6	0.107245	0	0	0.0746698	0.118796	0	0.104752	0.0822342	0.159903	2.55444	1.40802	0.873339	0.710651	0.873685	4.3902	1.35872	1.71107	0.333286	0.552038	2.49947	4.45926	-0.827496	0.542775	0.740937	LOC107845107	NC_029986.1	193599346	193604087	-	1953	protein_coding	uncharacterized LOC107845107%2C transcript variant X2	MYB_DNA-binding
	107843127	5	8	0	1	4	0	0	3	3	0.235653	0.342841	0	0.0437534	0.167062	0	0	0.144558	0.140545	1.58241	4.33041	-1.44338	0.432842	0.685935	2.05404	4.17151	-1.0271	0.571482	0.757975	1.55092	2.08555	-0.416729	0.84048	0.925828	LOC107843127	NC_029985.1	234926500	234929323	-	1111	protein_coding	transcription factor RAX2	MYB_DNA-binding
	107870976	0	2	0	4	2	2	4	1	8	0	0.0629789	0	0.128598	0.0613777	0.0662011	0.135305	0.0354064	0.275388	2.62092	0.642598	1.99726	0.32608	0.587561	4.37134	0.618278	2.79044	0.152489	0.331312	2.55713	4.43866	-0.798438	0.529899	0.731041	LOC107870976	NC_029977.1	31290275	31295288	-	1512	protein_coding	probable transcription factor KAN2	MYB_DNA-binding
	107877161	0	8	0	3	3	1	0	0	0	0	0.344703	0	0.131973	0.125977	0.0452924	0	0	0	2.26636	2.57039	-0.189446	0.923446	0.970016	0	2.47311	-3.72973	0.344017	1	2.21426	0	3.546	0.169362	1	LOC107877161	NC_029983.1	142628785	142638778	-	1105	protein_coding	probable transcription factor KAN3	MYB_DNA-binding
	107842045	1	0	2	0	8	0	0	1	0	0.0534854	0	0.103092	0	0.379175	0	0	0.0546828	0	2.50605	1.03141	1.29161	0.610784	0.812813	0.347054	0.993369	-1.44555	0.652992	1	2.4609	0.352744	2.73793	0.419591	1	LOC107842045	NC_029985.1	127509406	127512952	-	979	protein_coding	protein PHR1-LIKE 1-like	MYB_DNA-binding
	107877244	0	0	0	23	49	5	0	0	0	0	0	0	2.52948	5.14407	0.566154	0	0	0	24.6176	0	7.04828	6.03e-06	9.56e-05	NA	NA	NA	NA	NA	24.0938	0	6.98966	1.49e-05	0.000181521	LOC107877244	NC_029983.1	184898597	184901517	-	442	protein_coding	MYB-like transcription factor ETC3	-
	107866424	11	9	2	0	3	2	0	3	4	0.455323	0.338742	0.0797839	0	0.110043	0.0791273	0	0.126959	0.16458	1.61664	7.44314	-2.19659	0.104441	0.288568	2.39166	7.17241	-1.58773	0.241108	0.450537	1.58286	2.42799	-0.612918	0.755187	0.878092	LOC107866424	NC_029979.1	233665881	233669400	-	1265	protein_coding	MYB-like protein X	-
	107869439	0	5	1	0	2	4	3	5	7	0	0.192605	0.0408279	0	0.0750835	0.161968	0.124139	0.216563	0.294772	1.98024	1.9462	0.0127874	0.994983	0.997844	5.09111	1.87254	1.42491	0.329611	0.548605	1.93528	5.17059	-1.4224	0.299089	0.524472	LOC107869439	NC_029980.1	8127679	8128914	-	1236	protein_coding	transcription factor MYB44-like	-
	107860239	1242	1070	1852	1244	2615	2613	3205	2653	3102	43.4718	34.0541	62.472	40.4217	81.1097	87.4168	109.573	94.9378	107.924	2113.25	1410.11	0.583719	0.0551762	0.18642	3028.33	1357.98	1.15718	8.36e-07	1.13e-05	2065.39	3076.87	-0.57506	0.0493947	0.158499	LOC107860239	NC_029978.1	154369346	154370841	-	1496	protein_coding	transcription factor MYB44-like	MYB_DNA-binding
	107848119	2412	1829	2088	1013	822	624	3831	2438	1028	103.184	71.1458	86.0845	40.2304	31.1618	25.5147	160.08	106.632	43.7138	802.345	2145.99	-1.41916	1.71e-11	7.83e-10	2460.57	2067.17	0.251386	0.521432	0.71951	783.42	2501.52	-1.67494	6.42e-05	0.000666656	LOC107848119	NC_029987.1	36160041	36161987	+	1224	protein_coding	transcription factor MYB48	MYB_DNA-binding
	107844888	0	0	0	0	0	0	2848	2064	1681	0	0	0	0	0	0	134.127	101.745	80.5648	NA	NA	NA	NA	NA	2226.04	0	13.5996	1.34e-29	3e-27	0	2262.33	-13.6487	1.12e-29	3.45e-27	LOC107844888	NC_029986.1	155517842	155520329	+	1086	protein_coding	transcription factor MYB113-like	MYB_DNA-binding
	107875961	257	354	263	175	494	289	526	587	784	7.80573	9.77649	7.69829	4.93431	13.296	8.38973	15.6047	18.2278	23.6693	310.198	293.547	0.0798521	0.811329	0.923818	642.43	282.693	1.18374	1.54e-07	2.4e-06	303.416	652.584	-1.10451	0.0026183	0.0161615	LOC107875961	NC_029982.1	17776533	17778994	+	1724	protein_coding	MYB-related protein 306-like	MYB_DNA-binding
	107854818	0	0	0	1076	1562	964	4	4	0	0	0	0	41.4128	57.3866	38.1998	0.161981	0.169547	0	1169.97	0	12.6175	6.17e-26	1.71e-23	2.7115	0	3.9182	0.204161	1	1143.45	2.75736	8.69929	1.95e-52	2.19e-49	LOC107854818	NW_015961254.1	5961	7604	+	1263	protein_coding	transcription factor MYB113-like	MYB_DNA-binding
	107852849	2	0	5	700	884	486	385	536	530	0.143852	0	0.346589	46.7404	56.3448	33.4112	27.048	39.4155	37.8924	671.966	2.40252	8.15077	1.8e-41	1.15e-38	492.328	2.31358	7.75575	2.93e-37	9.46e-35	656.644	500.154	0.39314	0.137109	0.320286	LOC107852849	NW_015960668.1	118812	120235	-	728	protein_coding	transcription factor MYB3-like	MYB_DNA-binding
	107875895	326	417	746	123	330	243	442	282	323	10.9004	12.6783	24.0394	3.81803	9.77811	7.76608	14.4357	9.64031	10.7354	226.128	502.153	-1.15069	0.00277094	0.018498	353.145	483.472	-0.453028	0.174762	0.363341	221.123	358.858	-0.698429	0.0580367	0.177467	LOC107875895	NC_029982.1	16474368	16476624	-	1566	protein_coding	transcription factor MYB86-like%2C transcript variant X1	MYB_DNA-binding
	107862231	89	51	199	13	48	14	1306	513	25	3.20071	1.66773	6.89711	0.434018	1.52972	0.481231	45.8763	18.8621	0.893688	24.0564	115.316	-2.25722	0.000366038	0.00341504	618.531	111.04	2.47786	0.0566914	0.163767	23.5517	629.113	-4.7387	0.000331043	0.00281512	LOC107862231	NC_029979.1	11243711	11245487	-	1456	protein_coding	MYB-related protein 306	MYB_DNA-binding
	107857349	37	27	34	375	121	132	26	81	52	1.8883	1.25295	1.67227	17.7668	5.47231	6.43893	1.29608	4.22641	2.63793	206.096	33.2491	2.63324	3.96e-08	1.01e-06	54.2692	32.0276	0.760959	0.148745	0.3255	200.959	55.1307	1.86683	0.00118793	0.00840455	LOC107857349	NC_029977.1	285916537	285918908	-	1026	protein_coding	MYB-related protein 308-like	MYB_DNA-binding
	107856507	50	35	32	122	76	152	77	137	191	2.78819	1.77468	1.71973	6.31568	3.75561	8.10149	4.19403	7.81068	10.5871	115.434	39.7162	1.5402	0.000112587	0.00124533	137.506	38.2629	1.84699	2.29e-05	0.00022612	112.638	139.65	-0.310644	0.47904	0.691102	LOC107856507	NW_015961666.1	692626	693789	+	939	protein_coding	transcription factor MYB82-like	MYB_DNA-binding
	107839124	51	74	43	232	70	93	57	70	67	0.701648	0.92572	0.570132	2.96309	0.853418	1.22293	0.765972	0.984607	0.916249	129.819	56.3355	1.20321	0.0128946	0.063521	65.7714	54.2542	0.275645	0.428603	0.64358	126.573	66.8216	0.921567	0.062791	0.187094	LOC107839124	NC_029984.1	115788816	115799271	+	3806	protein_coding	MYB-related protein 3R-1-like%2C transcript variant X2	MYB_DNA-binding
	107863756	42	47	40	44	74	47	99	110	83	1.13478	1.15468	1.04155	1.10363	1.77178	1.21376	2.61269	3.03859	2.22911	53.5802	43.4733	0.303083	0.403114	0.660279	98.9501	41.8698	1.24021	5.28e-05	0.000476993	52.3745	100.547	-0.938976	0.00464749	0.0257826	LOC107863756	NC_029979.1	188711460	188717757	-	1938	protein_coding	MYB family transcription factor APL%2C transcript variant X1	MYB_DNA-binding
	107852848	20	7	15	25	68	64	118	69	58	1.78103	0.56681	1.28733	2.06675	5.36617	5.44741	10.2639	6.28211	5.13403	51.1958	14.3847	1.83712	0.00232924	0.0159706	82.5658	13.8602	2.58195	1.25e-06	1.63e-05	50.0502	83.9192	-0.745886	0.130609	0.310193	LOC107852848	NW_015960668.1	108697	115129	-	588	protein_coding	MYB-related protein Hv1-like	MYB_DNA-binding
	107840563	9	3	4	30	37	29	122	115	64	0.499745	0.15147	0.214054	1.54645	1.82063	1.53912	6.6169	6.5286	3.53245	31.2866	5.49074	2.52312	0.000114818	0.00126687	101.879	5.29191	4.28182	1.33e-13	4.83e-12	30.5661	103.546	-1.75935	5.75e-06	7.67e-05	LOC107840563	NC_029984.1	151476402	151477858	-	943	protein_coding	MYB-related protein 308-like	MYB_DNA-binding
	107872300	78	146	125	0	0	0	0	0	0	2.6316	4.47897	4.06438	0	0	0	0	0	0	0	116.829	-9.34004	5.02e-14	3.34e-12	0	112.485	-9.23509	1.39e-13	5.02e-12	NA	NA	NA	NA	NA	LOC107872300	NC_029981.1	8164390	8167328	-	1552	protein_coding	transcription factor MYB108-like	MYB_DNA-binding
	107852654	12	4	6	26	14	55	27	79	72	0.583965	0.176996	0.281394	1.17459	0.603738	2.55822	1.28339	3.93051	3.48279	31.5634	7.54746	2.06913	0.00742343	0.0412024	60.6584	7.27377	3.06827	5.64e-06	6.33e-05	30.7895	61.6106	-1.00238	0.12791	0.306073	LOC107852654	NW_015960574.1	132428	133726	-	1076	protein_coding	transcription factor MYB82-like	MYB_DNA-binding
	107877223	8	14	15	20	35	35	58	33	31	0.208199	0.331297	0.376218	0.483201	0.807184	0.870617	1.47437	0.878051	0.801938	29.3968	12.4098	1.24164	0.0262108	0.108513	41.1068	11.948	1.78063	0.00105471	0.00653035	28.7263	41.7788	-0.541371	0.258134	0.479854	LOC107877223	NC_029983.1	178238591	178241833	+	2012	protein_coding	MYB-related protein 306-like	MYB_DNA-binding
	107875555	36	19	52	33	6	2	44	12	8	1.49369	0.716822	2.07931	1.2711	0.22061	0.0793154	1.7832	0.509044	0.329942	13.4261	36.4414	-1.44016	0.10881	0.296879	21.4218	35.098	-0.709586	0.347125	0.5662	13.0812	21.7827	-0.736417	0.501315	0.709131	LOC107875555	NC_029982.1	6676810	6678735	+	1262	protein_coding	transcription factor MYB59-like%2C transcript variant X2	MYB_DNA-binding
	107877282	2	8	1	0	28	20	43	50	56	0.0943463	0.34315	0.0454624	0	1.17049	0.901767	1.98131	2.41146	2.62586	15.5398	3.6141	2.09784	0.126862	0.329048	50.485	3.47931	3.83742	5.56e-08	9.27e-07	15.2134	51.2875	-1.75236	0.0674315	0.197031	LOC107877282	NC_029983.1	192576308	192578010	+	1110	protein_coding	MYB-related protein MYB4-like	MYB_DNA-binding
	107839169	1	40	6	16	50	42	9	7	10	0.0268249	0.975657	0.155113	0.398443	1.18856	1.07685	0.235814	0.191978	0.266641	35.1472	15.2422	1.20033	0.222033	0.46935	8.78302	14.6663	-0.743612	0.514634	0.714024	34.3687	8.92298	1.94503	0.00274674	0.0168346	LOC107839169	NC_029984.1	121553540	121556990	-	1952	protein_coding	transcription factor MYB51	MYB_DNA-binding
	107848642	1	12	6	17	20	16	0	22	72	0.031057	0.338876	0.179585	0.490137	0.550434	0.474952	0	0.698552	2.22271	17.2796	6.24581	1.45777	0.0806456	0.243083	31.9442	6.01041	2.40559	0.081493	0.213083	16.8804	32.4161	-0.941087	0.432814	0.653492	LOC107848642	NC_029987.1	39796781	39801610	-	1686	protein_coding	transcription factor MYB46	MYB_DNA-binding
	107865961	4	6	0	0	5	1	28	47	47	0.15748	0.214791	0	0	0.174442	0.0376301	1.07675	1.89182	1.8393	1.90472	3.33581	-0.802432	0.671818	0.851197	41.4429	3.21355	3.68099	3.37e-06	4.01e-05	1.86807	42.0984	-4.47148	4.17e-07	7.1e-06	LOC107865961	NC_029979.1	17742588	17744553	-	1330	protein_coding	transcription factor MYB35	MYB_DNA-binding
	107878306	0	0	0	1	0	0	30	56	23	0	0	0	0.0484164	0	0	1.52825	2.98599	1.19234	NA	NA	NA	NA	NA	37.125	0	7.69292	2.19e-08	3.89e-07	0.320469	37.7277	-6.78001	6.11e-07	1.01e-05	LOC107878306	NC_029983.1	193063128	193070274	+	1004	protein_coding	MYB-related protein MYB4-like	MYB_DNA-binding
	107871221	1	0	0	0	0	0	26	39	27	0.0414586	0	0	0	0	0	1.05287	1.65308	1.11267	NA	NA	NA	NA	NA	31.2523	0.339679	6.48279	1.27e-06	1.64e-05	0	31.7544	-7.49334	2.5e-08	5.45e-07	LOC107871221	NC_029981.1	204660888	204663705	-	1263	protein_coding	transcription factor MYB108	MYB_DNA-binding
	novel.2098	0	0	4	7	3	4	8	3	11	0	0	0.0854225	0.143999	0.0589102	0.0847195	0.173154	0.0679659	0.24229	4.59919	1.35881	1.76108	0.302109	0.561686	7.4016	1.30738	2.50466	0.1179	0.276717	4.48617	7.51785	-0.74842	0.444057	0.663323	－	NW_015960517.1	2277319	2278342	+	722	-	PF00249:MYB-like DNA-binding domain	MYB_DNA-binding
	107852202	3	0	1	3	3	1	1	21	38	0.11758	0	0.0377719	0.109154	0.104195	0.0374611	0.0382825	0.841485	1.48042	2.26636	1.39571	0.717025	0.684171	0.859435	20.4487	1.34588	3.94514	0.00625544	0.0290937	2.21426	20.757	-3.22406	0.00992891	0.0474422	LOC107852202	NC_029977.1	2624019	2627578	+	1336	protein_coding	transcription factor MYB86	MYB_DNA-binding
	107851710	0	0	0	0	0	0	33	13	12	0	0	0	0	0	0	1.30031	0.53617	0.481187	NA	NA	NA	NA	NA	19.4803	0	6.76409	6.87e-06	7.58e-05	0	19.8026	-6.81346	5.59e-06	7.48e-05	LOC107851710	NC_029988.1	3013010	3015123	-	1298	protein_coding	transcription factor MYB108-like	MYB_DNA-binding
	107843587	3	4	16	3	7	15	0	1	4	0.166936	0.202389	0.858037	0.154974	0.345176	0.79779	0	0.0568911	0.221247	8.25744	7.77646	0.0846382	0.935522	0.975262	1.69755	7.48511	-2.1419	0.144807	0.319539	8.06489	1.72251	2.22651	0.111623	0.279249	LOC107843587	NC_029986.1	189603250	189604625	-	941	protein_coding	transcription factor MYB48-like	MYB_DNA-binding
	107852032	3	10	11	6	6	3	0	1	8	0.163462	0.495443	0.577624	0.303497	0.289708	0.156237	0	0.0557071	0.433285	4.87114	8.00574	-0.717501	0.449537	0.698888	3.04806	7.70572	-1.33983	0.342436	0.56159	4.75852	3.09227	0.62273	0.674703	0.83056	LOC107852032	NC_029977.1	1058902	1060391	+	961	protein_coding	MYB-related protein 308-like	MYB_DNA-binding
	107866591	0	2	1	0	0	0	10	28	3	0	0.0631041	0.0334416	0	0	0	0.338936	0.99335	0.103476	0	0.982301	-2.44916	0.540044	1	14.0386	0.945122	3.86791	0.00593608	0.0278889	0	14.2701	-6.33893	0.000312459	0.00268167	LOC107866591	NC_029979.1	253820126	253822112	-	1509	protein_coding	MYB-related protein 305-like%2C transcript variant X1	MYB_DNA-binding
	107849600	1	15	6	0	4	1	0	0	6	0.0367454	0.501179	0.212477	0	0.13025	0.0351214	0	0	0.219151	1.59146	7.20971	-2.1716	0.151327	0.369304	2.02575	6.93783	-1.77806	0.324443	0.543549	1.56046	2.05464	-0.393689	0.880985	0.944355	LOC107849600	NC_029988.1	37891225	37893457	+	1425	protein_coding	MYB-related protein 308-like	MYB_DNA-binding
	107877294	3	15	3	4	0	4	1	0	3	0.104934	0.477075	0.101129	0.129887	0	0.133729	0.0341653	0	0.104305	2.67127	6.8946	-1.38041	0.310273	0.571128	1.3437	6.63665	-2.30436	0.126787	0.29159	2.60193	1.36392	0.925317	0.648267	0.81426	LOC107877294	NC_029983.1	194321054	194322763	-	1497	protein_coding	MYB-related protein 315-like	MYB_DNA-binding
	107862812	4	0	1	4	4	3	2	3	11	0.147811	0	0.0356128	0.13722	0.130985	0.105959	0.0721883	0.11334	0.404045	3.58586	1.74772	1.0537	0.491228	0.731849	5.41668	1.68556	1.69998	0.277859	0.492742	3.50236	5.49827	-0.649933	0.568347	0.760038	LOC107862812	NC_029979.1	28771432	28775567	+	1417	protein_coding	transcriptional activator MYB-like%2C transcript variant X1	MYB_DNA-binding
	107877441	0	8	0	0	0	0	1	0	8	0	0.223662	0	0	0	0	0.0300325	0	0.244502	0	2.57039	-3.83569	0.319504	1	3.03182	2.47311	0.287999	0.906778	0.957317	0	3.07612	-4.12658	0.193316	0.40032	LOC107877441	NC_029983.1	220945763	220948098	-	1703	protein_coding	MYB-related protein 308-like	MYB_DNA-binding
	107868905	1	0	0	0	4	2	0	7	0	0.0859806	0	0	0	0.304772	0.164361	0	0.615339	0	1.92989	0.352004	2.41426	0.368713	1	2.42938	0.339679	2.79596	0.402127	1	1.89047	2.46921	-0.379861	0.879434	0.94376	LOC107868905	NC_029980.1	103064611	103065219	-	609	protein_coding	transcription factor MYB1R1-like	MYB_DNA-binding
	107840959	0	4	1	0	1	0	0	4	3	0	0.194732	0.0515985	0	0.0474454	0	0	0.218955	0.159658	0.313257	1.6249	-2.21593	0.43751	1	2.40109	1.5634	0.605323	0.767894	0.884472	0.307612	2.4383	-2.82717	0.27835	1	LOC107840959	NC_029985.1	6992053	6994821	+	978	protein_coding	transcription factor MYB1R1	MYB_DNA-binding
	107862179	0	2	0	0	6	1	0	2	0	0	0.079886	0	0	0.233565	0.0419866	0	0.089823	0	2.21797	0.642598	1.77187	0.498182	0.736644	0.694108	0.618278	0.152578	0.969554	1	2.17568	0.705487	1.63762	0.545544	1	LOC107862179	NC_029979.1	10280837	10282571	+	1192	protein_coding	MYB-related protein 340-like	MYB_DNA-binding
	107875041	0	0	2	0	2	3	0	0	2	0	0	0.0683322	0	0.0628322	0.101655	0	0	0.0704785	1.64181	0.679407	1.27439	0.633964	1	0.67525	0.653689	0.0482708	0.990358	1	1.60526	0.684882	1.2262	0.655238	1	LOC107875041	NC_029982.1	157445140	157448010	+	1477	protein_coding	transcription factor MYB1R1-like	MYB_DNA-binding
	107852435	0	0	2	0	0	0	4	0	3	0	0	0.0851701	0	0	0	0.172643	0	0.131768	0	0.679407	-1.91213	0.635753	1	2.33616	0.653689	1.84171	0.473995	0.681105	0	2.37371	-3.75343	0.247033	1	LOC107852435	NW_015960498.1	2277265	2279276	+	1185	protein_coding	putative MYB family transcription factor At1g14600	MYB_DNA-binding
	107870761	0	0	0	2	3	0	3	0	1	0	0	0	0.081152	0.116198	0	0.128077	0	0.0434461	1.59854	0	3.10416	0.373354	1	1.33009	0	2.89263	0.461047	1	1.56377	1.35223	0.209702	0.922482	1	LOC107870761	NC_029977.1	29440208	29441987	-	1198	protein_coding	transcription factor MYB39-like	MYB_DNA-binding
	107844883	0	0	3	0	0	1	0	2	2	0	0	0.121501	0	0	0.040167	0	0.0859302	0.0835448	0.338433	1.01911	-1.5356	0.688427	1	1.36936	0.980534	0.480895	0.861991	1	0.330013	1.39037	-2.01659	0.49017	1	LOC107844883	NC_029986.1	29047343	29049177	+	1246	protein_coding	MYB-related protein 330-like	MYB_DNA-binding
	107860585	0	1	0	1	1	0	5	0	0	0	0.0427781	0	0.0436748	0.0416905	0	0.229764	0	0	0.642641	0.321299	0.829677	0.81179	1	1.6541	0.309139	2.24582	0.535249	1	0.628081	1.68298	-1.41987	0.622218	1	LOC107860585	NC_029977.1	227360226	227364014	-	1113	protein_coding	transcription factor MYB59	MYB_DNA-binding
	107866242	0	3	0	1	0	0	2	0	2	0	0.165511	0	0.0563268	0	0	0.118529	0	0.120622	0.329384	0.963896	-1.46316	0.706174	1	1.33689	0.927417	0.517084	0.852341	1	0.320469	1.35807	-1.98728	0.498342	1	LOC107866242	NC_029979.1	99504320	99505475	+	863	protein_coding	MYB-related protein MYB4-like	MYB_DNA-binding
	107846862	0	2	0	0	5	0	0	0	0	0	0.0721395	0	0	0.175764	0	0	0	0	1.56628	0.642598	1.27754	0.702562	1	0	0.618278	-1.73672	0.667553	1	1.53806	0	3.02199	0.445566	1	LOC107846862	NC_029987.1	218599832	218601753	+	1320	protein_coding	transcription factor MYB24	MYB_DNA-binding
	107844872	0	0	0	0	0	0	1	0	6	0	0	0	0	0	0	0.0414133	0	0.252867	NA	NA	NA	NA	NA	2.35657	0	3.71642	0.264669	1	0	2.39124	-3.76332	0.262713	1	LOC107844872	NC_029986.1	14194035	14196375	+	1235	protein_coding	transcription factor MYB34-like	MYB_DNA-binding
	107869642	0	0	0	2	1	0	1	2	0	0	0	0	0.0507412	0.0242179	0	0.0266938	0.0558815	0	0.972025	0	2.38524	0.5505	1	1.02493	0	2.51353	0.529119	1	0.94855	1.04208	-0.128681	0.957026	1	LOC107869642	NC_029980.1	58543637	58546301	+	1916	protein_coding	transcription factor MYB44-like%2C transcript variant X2	MYB_DNA-binding
	107877286	0	0	0	0	0	0	1	3	2	0	0	0	0	0	0	0.0594023	0.186531	0.120902	NA	NA	NA	NA	NA	2.04723	0	3.51163	0.193098	1	0	2.07971	-3.56003	0.177864	1	LOC107877286	NC_029983.1	193028314	193032569	+	861	protein_coding	MYB-related protein MYB4-like	MYB_DNA-binding
BHLH	107859289	585	721	589	839	791	752	115	113	56	12.8814	14.4358	12.4991	17.1505	15.4347	15.8268	2.47339	2.5439	1.2257	778.641	637.664	0.287722	0.0305145	0.121114	96.1685	614.113	-2.67514	1.28e-20	1.15e-18	760.364	97.7453	2.95985	9.46e-25	2.14e-22	LOC107859289	NC_029978.1	132870566	132880983	+	2378	protein_coding	transcription factor bHLH30-like%2C transcript variant X2	HLH
	107839302	318	277	354	579	803	850	477	464	349	6.28583	4.97869	6.74368	10.6248	14.0659	16.0592	9.20965	9.37713	6.85726	729.926	321.192	1.18475	1.85e-08	5.05e-07	436.666	309.352	0.497721	0.0227544	0.0817115	713.075	443.741	0.68432	0.00332864	0.019727	LOC107839302	NC_029984.1	124352365	124355113	+	2649	protein_coding	transcription factor bHLH13	HLH
	107863490	233	299	297	533	758	916	466	413	273	13.0207	15.1932	15.9953	27.6512	37.5372	48.9264	25.4362	23.5963	15.1646	723.015	278.977	1.37347	4.03e-09	1.26e-07	389.667	268.651	0.536295	0.0323107	0.107497	706.272	396.023	0.834543	0.00478336	0.0263948	LOC107863490	NC_029979.1	96247907	96249122	-	937	protein_coding	transcription factor bHLH51	HLH
	107858616	156	250	125	567	298	359	266	268	391	5.92779	8.63789	4.57759	20.0014	10.0346	13.0386	9.87277	10.4116	14.7684	401.609	177.7	1.17537	0.000293843	0.00283721	313.02	171.13	0.87028	0.00462032	0.0226503	391.849	317.964	0.301267	0.339376	0.565754	LOC107858616	NC_029978.1	77106468	77109656	+	1378	protein_coding	transcription factor bHLH93-like	HLH
	107860132	80	62	106	816	310	386	195	380	313	3.46769	2.44366	4.42807	32.8359	11.9077	15.9922	8.25609	16.8403	13.486	496.522	84.0894	2.56254	4.21e-11	1.83e-09	302.067	80.9865	1.89981	7.44e-08	1.22e-06	484.247	306.863	0.658266	0.119805	0.292643	LOC107860132	NC_029978.1	152191762	152193690	+	1208	protein_coding	transcription factor bHLH93%2C transcript variant X1	HLH
	107861840	194	222	119	444	259	331	363	334	379	6.9482	7.22974	4.10748	14.7626	8.22025	11.331	12.6989	12.2302	13.4927	339.401	180.042	0.914151	0.00249477	0.0169154	363.964	173.421	1.06929	4.13e-05	0.000385584	331.194	369.786	-0.159376	0.52935	0.730769	LOC107861840	NC_029979.1	4246301	4251261	-	1462	protein_coding	transcription factor bHLH68-like	-
	107848388	142	129	147	186	174	229	495	589	236	2.7796	2.29606	2.77312	3.37999	3.01827	4.28449	9.46429	11.7876	4.59193	193.273	141.368	0.451089	0.0522176	0.179247	447.851	136.16	1.71796	8.91e-07	1.19e-05	188.705	455.197	-1.27056	0.000485585	0.00390354	LOC107848388	NC_029987.1	154231253	154235235	+	2675	protein_coding	transcription factor bHLH90-like%2C transcript variant X2	HLH
	107853561	133	142	117	390	263	330	173	241	300	4.06786	3.94913	3.44872	11.0735	7.12828	9.64711	5.16831	7.53611	9.12063	322.529	132.186	1.28639	3.7e-08	9.46e-07	242.16	127.316	0.927331	0.000872646	0.00555833	314.789	245.975	0.355823	0.223535	0.4395	LOC107853561	NC_029977.1	27378325	27381340	-	1712	protein_coding	transcription factor bHLH90-like	HLH
	107867268	157	168	193	309	225	247	126	222	252	3.31754	3.22794	3.93035	6.06154	4.21322	4.98865	2.60061	4.79607	5.29306	255.855	174.806	0.549311	0.0127471	0.0629561	203.811	168.346	0.275495	0.381441	0.599883	249.751	207.015	0.270933	0.402699	0.625578	LOC107867268	NC_029980.1	12410377	12414858	+	2478	protein_coding	transcription factor bHLH74-like%2C transcript variant X3	HLH
	107875361	72	59	63	250	204	248	83	371	498	2.26976	1.69122	1.91402	7.31638	5.69893	7.47256	2.55573	11.9574	15.6051	230.182	65.7022	1.81013	2.68e-13	1.57e-11	324.352	63.2873	2.35788	1.71e-05	0.000173667	224.713	329.341	-0.551456	0.310554	0.535764	LOC107875361	NC_029982.1	2841552	2844094	-	1661	protein_coding	transcription factor bHLH78-like	HLH
	107872647	88	72	97	208	130	175	108	239	288	5.92271	4.40626	6.2917	12.996	7.75348	11.2576	7.09988	16.4457	19.2673	168.461	87.0611	0.952766	0.00124738	0.00960624	215.911	83.8537	1.36485	0.000688431	0.00454581	164.399	219.281	-0.415618	0.309674	0.534952	LOC107872647	NC_029981.1	202944741	202945716	+	778	protein_coding	transcription factor bHLH147-like	-
	107849785	84	97	58	187	162	234	40	129	128	3.39647	3.56631	2.26013	7.01936	5.80468	9.04343	1.57978	5.33278	5.14455	191.536	80.4371	1.25049	2.01e-05	0.000276847	101.219	77.4765	0.384884	0.432247	0.647012	186.984	102.8	0.863442	0.0628377	0.187173	LOC107849785	NC_029988.1	28498646	28500910	-	1295	protein_coding	transcription factor bHLH61-like	HLH
	107855876	42	73	80	53	137	62	193	144	90	1.63632	2.58607	3.00377	1.91691	4.72992	2.30876	7.34454	5.73584	3.48538	81.3564	65.4152	0.315263	0.475253	0.718951	144.21	62.9812	1.19427	0.00224449	0.012441	79.5885	146.578	-0.879977	0.0536816	0.167792	LOC107855876	NW_015961487.1	1419364	1425505	-	1344	protein_coding	transcription factor bHLH81-like%2C transcript variant X1	-
	107840824	142	216	146	96	74	34	57	41	61	4.72992	6.54211	4.6868	2.96855	2.1843	1.08246	1.85451	1.39626	2.01969	66.3086	168.982	-1.34906	0.000373533	0.003472	53.6811	162.728	-1.59995	1.08e-07	1.73e-06	64.7488	54.5374	0.247977	0.587315	0.773223	LOC107840824	NC_029985.1	1568259	1577038	+	1572	protein_coding	transcription factor bHLH66	HLH
	107863367	54	41	40	133	100	92	8	27	73	1.76944	1.22159	1.26316	4.04577	2.90373	2.88136	0.256047	0.904525	2.37768	106.27	45.7696	1.21724	0.000171428	0.00178919	36.6637	44.0912	-0.265973	0.711728	0.851558	103.745	37.215	1.47932	0.0284557	0.106043	LOC107863367	NC_029979.1	71599641	71602477	+	1598	protein_coding	transcription factor bHLH118-like	HLH
	107859508	28	22	11	34	62	54	40	71	78	0.687683	0.491306	0.260364	0.775207	1.34939	1.26763	0.959576	1.78281	1.90421	48.8963	20.6614	1.24482	0.0136017	0.0660114	64.2084	19.9074	1.69069	0.00112033	0.0068779	47.7886	65.219	-0.447676	0.299364	0.524771	LOC107859508	NC_029978.1	139913126	139916813	+	2132	protein_coding	transcription factor bHLH112	-
	107866887	10	37	14	65	30	84	10	42	77	0.490742	1.65103	0.662124	2.96125	1.30464	3.94005	0.479338	2.10726	3.75607	59.236	20.1639	1.54857	0.0117948	0.0594012	43.8816	19.4108	1.1733	0.143034	0.316774	57.7799	44.5491	0.374831	0.607338	0.787557	LOC107866887	NC_029977.1	7925653	7929020	-	1067	protein_coding	transcription factor bHLH35-like	HLH
	107864623	9	7	5	10	13	1	141	89	76	0.302866	0.214193	0.162157	0.312404	0.387674	0.0321646	4.63464	3.06206	2.54221	7.70461	7.11564	0.120502	0.90534	0.962197	103.193	6.85531	3.91672	1.14e-14	4.78e-13	7.53366	104.88	-3.79061	1.48e-09	4.01e-08	LOC107864623	NC_029979.1	257371355	257382892	-	1556	protein_coding	transcription factor bHLH92-like%2C transcript variant X4	HLH
	107867425	11	20	2	61	36	50	4	27	28	0.311511	0.515003	0.0545844	1.60368	0.903438	1.35338	0.110644	0.781737	0.788186	48.2913	10.9774	2.13191	0.00163551	0.0119861	20.1472	10.5729	0.926916	0.352426	0.571096	47.1233	20.4588	1.20502	0.0846549	0.230819	LOC107867425	NC_029980.1	22019176	22022279	+	1849	protein_coding	transcription factor bHLH96-like	HLH
	107860141	14	7	8	38	33	40	33	33	26	0.514797	0.234048	0.283502	1.29718	1.07532	1.40584	1.18525	1.24062	0.950322	36.3914	9.89477	1.88503	0.000539346	0.00476041	31.1481	9.53424	1.71446	0.00297607	0.0157662	35.5295	31.6517	0.165942	0.674049	0.830174	LOC107860141	NC_029978.1	152401558	152403923	+	1424	protein_coding	transcription factor bHLH25-like	HLH
	107868113	9	7	7	4	4	42	30	21	96	0.286654	0.202728	0.214868	0.118273	0.112899	1.2786	0.93331	0.683835	3.03932	16.7847	7.79505	1.10467	0.292861	0.551733	49.6248	7.509	2.72686	0.000201751	0.00155143	16.3729	50.3798	-1.62455	0.108517	0.273975	LOC107868113	NC_029980.1	180436594	180441765	+	1644	protein_coding	transcription factor bHLH62-like%2C transcript variant X4	-
	107867227	28	41	28	17	29	23	26	8	20	0.534503	0.711664	0.515119	0.301265	0.490574	0.419652	0.484791	0.156134	0.3795	22.4679	32.541	-0.534677	0.245416	0.498546	18.1303	31.3374	-0.787952	0.168073	0.353841	21.959	18.4223	0.25171	0.681581	0.834407	LOC107867227	NC_029980.1	11061707	11064938	+	2743	protein_coding	transcription factor bHLH84-like	HLH
	107876118	13	10	2	6	24	26	58	44	30	0.422538	0.295543	0.0626484	0.181043	0.691271	0.807728	1.84136	1.46215	0.969244	18.2937	8.46844	1.11256	0.210851	0.454343	44.5867	8.16091	2.45252	0.000313283	0.00228029	17.8858	45.3165	-1.34168	0.0322859	0.116806	LOC107876118	NC_029982.1	25269827	25275451	+	1611	protein_coding	transcription factor bHLH68-like%2C transcript variant X1	-
	107870799	9	3	0	126	11	14	6	28	10	0.312714	0.0947818	0	4.06428	0.338698	0.464945	0.203631	0.994669	0.345378	49.6863	4.13193	3.59472	0.00188815	0.0134625	15.0787	3.98453	1.92565	0.114272	0.271048	48.383	15.3208	1.66045	0.105362	0.268702	LOC107870799	NC_029977.1	29736395	29740391	+	1507	protein_coding	transcription factor bHLH71-like	HLH
	107848318	8	5	4	22	17	10	28	47	44	0.19957	0.113416	0.0961664	0.50949	0.375811	0.238438	0.682264	1.19872	1.09106	15.9561	5.78134	1.47008	0.0526587	0.180322	40.43	5.57051	2.86533	4.07e-06	4.77e-05	15.5799	41.071	-1.39611	0.00717289	0.0366368	LOC107848318	NC_029987.1	215753428	215759241	-	2099	protein_coding	transcription factor bHLH30	HLH
	107849616	12	13	15	9	12	17	7	31	47	0.30756	0.302965	0.370509	0.214141	0.27255	0.416455	0.175241	0.81232	1.19739	12.4769	13.4965	-0.115074	0.856674	0.942904	28.9428	12.9976	1.15429	0.126297	0.290774	12.1858	29.3859	-1.27049	0.105248	0.268585	LOC107849616	NC_029988.1	4819084	4824121	-	2043	protein_coding	transcription factor bHLH62-like	HLH
	107840929	3	12	11	2	11	1	67	38	16	0.126887	0.461506	0.448382	0.0785299	0.412292	0.0404265	2.76797	1.64322	0.672677	4.44302	8.64833	-0.954319	0.405718	0.662602	40.755	8.324	2.28672	0.0023153	0.0127544	4.35468	41.4353	-3.23935	0.000510134	0.00406875	LOC107840929	NC_029985.1	6067540	6070693	-	1238	protein_coding	putative transcription factor bHLH041	HLH
	107845191	7	9	3	22	14	4	25	27	37	0.336271	0.393127	0.13889	0.98112	0.595984	0.183663	1.17306	1.32608	1.76678	12.9858	6.37483	1.02606	0.256812	0.511089	30.1331	6.14054	2.29194	0.000407675	0.00286243	12.6769	30.6093	-1.26951	0.0600344	0.181533	LOC107845191	NC_029986.1	204387969	204390805	+	1090	protein_coding	transcription factor bHLH106	HLH
	107838750	3	7	5	0	7	8	61	22	33	0.0814342	0.172776	0.130802	0	0.168383	0.207561	1.61735	0.610554	0.890408	4.90026	5.00362	-0.0328931	0.979391	0.992563	38.9569	4.81723	3.00933	1.68e-05	0.000170809	4.79339	39.5933	-3.04745	0.000611994	0.00478116	LOC107838750	NC_029984.1	1192898	1199889	+	1929	protein_coding	transcription factor bHLH111	-
	107869481	6	5	7	23	18	13	11	16	35	0.230501	0.174659	0.259166	0.820272	0.612787	0.477347	0.412766	0.628431	1.33653	17.6141	6.09644	1.53372	0.027387	0.112015	21.0088	5.87168	1.84107	0.0170116	0.0648226	17.198	21.3319	-0.310096	0.63514	0.805077	LOC107869481	NC_029980.1	15516196	15518143	+	1363	protein_coding	transcription factor bHLH93-like	HLH
	107866053	12	7	19	6	2	7	20	22	31	0.379895	0.201502	0.579687	0.176336	0.0561083	0.211812	0.618445	0.712067	0.975514	4.97185	12.9275	-1.38322	0.117857	0.312811	24.718	12.4502	0.992493	0.111513	0.266313	4.84813	25.108	-2.38069	0.000870282	0.00645063	LOC107866053	NC_029979.1	30801156	30803995	+	1654	protein_coding	transcription factor bHLH137-like%2C transcript variant X1	HLH
	107878727	9	3	3	1	10	0	4	18	19	0.165645	0.050206	0.0532126	0.0170861	0.163099	0	0.0719092	0.338707	0.347599	3.46195	5.15104	-0.560897	0.708799	0.872636	13.9851	4.96506	1.49987	0.126923	0.291792	3.39659	14.2021	-2.05379	0.126093	0.303159	LOC107878727	NC_029983.1	217655090	217660778	-	2845	protein_coding	transcription factor bHLH123-like%2C transcript variant X3	-
	107864457	6	3	2	0	2	3	14	9	10	0.223611	0.101663	0.0718339	0	0.0660521	0.106864	0.509634	0.342926	0.370451	1.64181	3.75533	-1.19293	0.430888	0.684414	11.1312	3.61918	1.62926	0.0722582	0.195512	1.60526	11.3114	-2.82227	0.0109603	0.0510029	LOC107864457	NC_029979.1	249554433	249571381	+	1405	protein_coding	transcription factor bHLH128-like	HLH
	107866965	0	6	1	1	8	1	2	5	10	0	0.155935	0.0275455	0.0265339	0.202627	0.0273188	0.0558356	0.146109	0.284107	3.17387	2.2675	0.479816	0.784433	0.91149	5.77316	2.18168	1.38839	0.355869	0.574385	3.11138	5.86132	-0.90463	0.492693	0.701545	LOC107866965	NC_029980.1	4945267	4950711	+	1832	protein_coding	transcription factor bHLH110	-
	107879962	3	2	2	10	2	6	0	0	1	0.114495	0.0694053	0.0735617	0.3543	0.0676408	0.218869	0	0	0.0379361	5.95095	2.37802	1.32426	0.265444	0.521726	0.337625	2.291	-2.65313	0.224246	1	5.79999	0.342441	3.97055	0.029464	0.108895	LOC107879962	NC_029984.1	145645421	145648900	+	1372	protein_coding	transcription factor bHLH95-like	HLH
	107877380	0	2	2	1	0	0	5	5	7	0	0.0854794	0.0905984	0.0436356	0	0	0.229557	0.24028	0.327055	0.329384	1.322	-1.91596	0.512193	1	5.75275	1.27197	2.16281	0.111161	0.265688	0.320469	5.84379	-4.09018	0.0166556	0.0705392	LOC107877380	NC_029983.1	212704250	212708083	-	1114	protein_coding	transcription factor bHLH118-like	HLH
	107852008	0	0	1	0	0	0	0	0	14	0	0	0.0354377	0	0	0	0	0	0.511712	NA	NA	NA	NA	NA	4.72675	0.326845	3.75847	0.203794	0.402426	0	4.79417	-4.7664	0.196736	0.405157	LOC107852008	NC_029977.1	746332	747755	-	1424	protein_coding	transcription factor bHLH14-like	HLH
	107840261	1	0	1	0	0	9	0	1	1	0.0803101	0	0.0773977	0	0	0.690847	0	0.0821081	0.0798288	3.0459	0.691707	2.14458	0.405482	0.662378	0.684679	0.666524	0.0441124	0.987202	1	2.97012	0.695184	2.09571	0.438988	0.658641	LOC107840261	NC_029984.1	145335736	145338291	-	652	protein_coding	transcription factor bHLH95-like%2C transcript variant X2	-
	107843932	2	0	0	1	0	0	5	0	4	0.0659889	0	0	0.0306301	0	0	0.161139	0	0.131187	0.329384	0.704008	-0.995084	0.80512	1	3.0046	0.679358	2.16584	0.376735	0.59496	0.320469	3.05274	-3.15518	0.204152	0.414403	LOC107843932	NC_029986.1	203133111	203136776	+	1587	protein_coding	transcription factor bHLH130	HLH
	107854351	0	8	2	0	0	0	1	0	0	0	0.255979	0.067827	0	0	0	0.0343719	0	0	0	3.2498	-4.17464	0.142145	0.354925	0.330821	3.1268	-3.10812	0.221704	0.425544	NA	NA	NA	NA	NA	LOC107854351	NW_015961147.1	538994	541361	+	1488	protein_coding	transcription factor bHLH87-like%2C transcript variant X2	HLH
	107841814	0	0	0	0	0	1	6	0	2	0	0	0	0	0	0.0378865	0.232303	0	0.0788015	NA	NA	NA	NA	NA	2.66017	0	3.89232	0.215633	1	0.330013	2.70446	-2.98089	0.249525	0.469522	LOC107841814	NC_029985.1	3656783	3658692	-	1321	protein_coding	transcription factor bHLH53-like	HLH
	107879909	0	5	0	0	0	0	0	2	1	0	0.137448	0	0	0	0	0	0.0618181	0.030051	0	1.60649	-3.15898	0.425288	1	1.03173	1.54569	-0.595498	0.830307	1	0	1.04793	-2.57048	0.519776	1	LOC107879909	NC_029984.1	141820230	141822675	-	1732	protein_coding	transcription factor bHLH18-like	HLH
	107877271	0	0	0	6	0	0	0	1	0	0	0	0	0.239066	0	0	0	0.0438807	0	1.97631	0	3.40732	0.388424	1	NA	NA	NA	NA	NA	1.92281	0.352744	2.37891	0.503333	1	LOC107877271	NC_029983.1	189301297	189302516	-	1220	protein_coding	transcription factor bHLH103	-
	107875057	2	0	0	1	0	0	0	0	4	0.0728771	0	0	0.0338274	0	0	0	0	0.144881	0.329384	0.704008	-0.995084	0.80512	1	1.3505	0.679358	1.00112	0.781008	1	0.320469	1.36976	-1.99762	0.599448	1	LOC107875057	NC_029982.1	165187386	165189539	+	1437	protein_coding	transcription factor bHLH36-like	HLH
	107860002	0	0	0	0	0	0	2	1	2	0	0	0	0	0	0	0.0570501	0.0298575	0.0580573	NA	NA	NA	NA	NA	1.68395	0	3.23193	0.257603	1	0	1.71082	-3.28056	0.239061	1	LOC107860002	NC_029978.1	149835711	149839080	-	1793	protein_coding	transcription factor bHLH110-like%2C transcript variant X2	-
	107877157	0	3	0	0	0	0	0	0	2	0	0.0727642	0	0	0	0	0	0	0.0530294	0	0.963896	-2.42451	0.544285	1	0.67525	0.927417	-0.464518	0.90328	1	0	0.684882	-1.95973	0.627467	1	LOC107877157	NC_029983.1	137418228	137423643	+	1963	protein_coding	putative transcription factor bHLH041%2C transcript variant X1	HLH
	107847271	4	0	0	0	0	0	0	0	0	0.275953	0	0	0	0	0	0	0	0	0	1.40802	-2.96047	0.455876	1	0	1.35872	-2.85865	0.471507	1	NA	NA	NA	NA	NA	LOC107847271	NC_029987.1	205297859	205300916	+	759	protein_coding	transcription factor bHLH126-like	-
	107875091	0	1	3	0	0	0	0	0	0	0	0.0224479	0.0713767	0	0	0	0	0	0	0	1.34041	-2.89441	0.439797	1	0	1.28967	-2.78854	0.482224	1	NA	NA	NA	NA	NA	LOC107875091	NC_029982.1	190522297	190535115	-	2121	protein_coding	transcription factor bHLH118-like%2C transcript variant X3	HLH
	107877379	2	0	0	0	2	0	0	0	0	0.0981484	0	0	0	0.0869758	0	0	0	0	0.626513	0.704008	-0.151146	0.96874	1	0	0.679358	-1.85487	0.645565	1	0.615224	0	1.70411	0.673316	1	LOC107877379	NC_029983.1	212653385	212656800	-	1067	protein_coding	transcription factor bHLH125-like	-
	107879503	0	0	0	0	0	0	3	0	0	0	0	0	0	0	0	0.180726	0	0	NA	NA	NA	NA	NA	0.992462	0	2.47139	0.536308	1	0	1.00979	-2.52189	0.528001	1	LOC107879503	NC_029984.1	145441291	145454244	+	849	protein_coding	transcription factor bHLH95-like	HLH
	107872424	1	0	0	0	0	0	0	0	2	0.0513858	0	0	0	0	0	0	0	0.102156	NA	NA	NA	NA	NA	0.67525	0.339679	0.951481	0.81372	1	0	0.684882	-1.95973	0.627467	1	LOC107872424	NC_029981.1	65684755	65689056	+	1019	protein_coding	transcription factor bHLH75-like	HLH
	107876883	0	0	0	0	0	0	3	0	0	0	0	0	0	0	0	0.287873	0	0	NA	NA	NA	NA	NA	0.992462	0	2.47139	0.536308	1	0	1.00979	-2.52189	0.528001	1	LOC107876883	NC_029983.1	212619968	212621663	-	533	protein_coding	transcription factor bHLH126-like	-
	107872270	0	0	0	3	0	0	0	0	0	0	0	0	0.0871147	0	0	0	0	0	0.988153	0	2.40688	0.546758	1	NA	NA	NA	NA	NA	0.961407	0	2.34055	0.557893	1	LOC107872270	NC_029981.1	3785822	3789622	+	1674	protein_coding	transcription factor bHLH30-like	HLH
	107879953	0	1	1	0	0	0	0	0	0	0	0.0379379	0.0402098	0	0	0	0	0	0	0	0.661002	-1.87758	0.642126	1	0	0.635984	-1.77189	0.660982	1	NA	NA	NA	NA	NA	LOC107879953	NC_029984.1	144265757	144268955	+	1255	protein_coding	transcription factor bHLH113-like%2C transcript variant X1	-
	107879946	0	0	0	0	2	0	0	0	0	0	0	0	0	0.0827123	0	0	0	0	0.626513	0	1.75864	0.663545	1	NA	NA	NA	NA	NA	0.615224	0	1.70411	0.673316	1	LOC107879946	NC_029984.1	143481364	143482965	-	1122	protein_coding	transcription factor bHLH84-like	HLH
WRKY	107861978	0	17	1	0	2	3	0	0	1	0	0.538526	0.0335751	0	0.0617453	0.0998963	0	0	0.0346297	1.64181	5.80178	-1.82753	8	0.3395	0.600529	0.337625	5.58221	-3.94322	1	0.106729	0.258341	1.60526	0.342441	2.11774	0.455188	1	LOC107861978	NC_029979.1	6501228	6503455	-	1503	protein_coding	probable WRKY transcription factor 40	WRKY
	107866133	0	6	0	0	0	0	0	0	0	0	0.190702	0	0	0	0	0	0	0	0	1.92779	-3.42136	1	0.386763	1	0	1.85483	-3.31556	2	0.401621	1	NA	NA	NA	NA	NA	LOC107866133	NC_029979.1	44183757	44185427	-	1498	protein_coding	probable WRKY transcription factor 30	WRKY
	107848849	0	3	0	0	0	0	0	0	0	0	0.127419	0	0	0	0	0	0	0	0	0.963896	-2.42451	6	0.544285	1	0	0.927417	-2.31877	3	0.561988	1	NA	NA	NA	NA	NA	LOC107848849	NC_029988.1	8519704	8521533	+	1121	protein_coding	probable WRKY transcription factor 11	WRKY
	107879653	4	106	0	16	13	10	3	2	19	0.234021	5.63897	0	0.869006	0.673989	0.559196	0.171437	0.11963	1.10494	12.7268	35.4657	-1.47995	11	NA	1	8.10145	34.1274	-2.07553	4	NA	1	12.4266	8.22165	0.595254	0.551687	0.747287	LOC107879653	NC_029984.1	60198506	60200252	-	895	protein_coding	probable WRKY transcription factor 50	WRKY
	107878211	6	15	10	3	13	5	0	7	0	0.136124	0.309437	0.218645	0.0631846	0.261361	0.108423	0	0.162366	0	6.75265	10.3285	-0.610665		0.48936	0.730404	2.42938	9.94361	-2.04293	5	0.174339	0.362771	6.61043	2.46921	1.42894	0.406222	0.628692	LOC107878211	NC_029983.1	177671600	177674928	+	2308	protein_coding	probable WRKY transcription factor 31	WRKY
	107864237	23	8	10	2	4	2	3	8	0	0.55756	0.176341	0.233626	0.0450093	0.0859288	0.0463408	0.0710353	0.198276	0	2.58866	14.0635	-2.43197	5	0.0116509	0.0588321	3.76889	13.5542	-1.84898	6	0.112849	0.268624	2.53141	3.83174	-0.592224	0.697062	0.843923	LOC107864237	NC_029979.1	241759755	241765522	+	2160	protein_coding	probable WRKY transcription factor protein 1%2C transcript variant X3	CCT
	107844105	1	1	2	0	0	0	0	0	1	0.0165076	0.0150101	0.031818	0	0	0	0	0	0.0164087	0	1.35271	-2.90634	3	0.338042	1	0.337625	1.30251	-1.83961	7	0.470688	1	NA	NA	NA	NA	NA	LOC107844105	NC_029986.1	3656024	3659906	-	3172	protein_coding	probable WRKY transcription factor 2	WRKY
	107857423	0	0	2	0	0	0	0	0	0	0	0	0.0995332	0	0	0	0	0	0	0	0.679407	-1.91213	7	0.635753	1	0	0.653689	-1.80644	8	0.654549	1	NA	NA	NA	NA	NA	LOC107857423	NC_029977.1	300738179	300739954	-	1014	pseudogene	-	WRKY
	107845803	41	88	53	46	74	45	11	27	16	1.38328	2.69965	1.7233	1.44076	2.21245	1.45114	0.3625	0.931335	0.536581	53.5621	60.7107	-0.181557		0.650577	0.838067	18.4115	58.4538	-1.67089	9	0.00156443	0.00916981	52.3554	18.7057	1.48865	0.0035523	0.0207779	LOC107845803	NC_029986.1	46615045	46617624	-	1552	protein_coding	WRKY transcription factor 22-like	WRKY
	107842605	2	40	2	2	17	4	7	6	2	0.047863	0.870421	0.0461273	0.0444333	0.360524	0.0914955	0.163628	0.146804	0.0475762	7.33786	14.2354	-0.956002		0.459594	0.706773	5.07332	13.6986	-1.43671	10	0.268323	0.481918	7.19039	5.15752	0.483722	0.672907	0.829754	LOC107842605	NC_029985.1	129708273	129712911	+	2188	protein_coding	probable WRKY transcription factor 26	WRKY
	107865065	3	0	1	0	0	0	2	0	0	0.129077	0	0.0414653	0	0	0	0.0840516	0	0	0	1.39571	-2.94813	2	0.426097	1	0.661641	1.34588	-1.01035	11	0.728828	1	0	0.673193	-1.93817	0.631424	1	LOC107865065	NC_029979.1	48509316	48510754	-	1217	protein_coding	probable WRKY transcription factor 27	WRKY
	107878502	0	6	0	2	0	0	0	0	4	0	0.186106	0	0.0633355	0	0	0	0	0.135631	0.658769	1.92779	-1.55632	9	0.628863	1	1.3505	1.85483	-0.462445		0.886536	0.947295	0.640938	1.36976	-1.09693	0.764213	1	LOC107878502	NC_029983.1	210180289	210184407	-	1535	protein_coding	probable WRKY transcription factor 71	WRKY
	107859607	16	22	13	2	17	4	28	10	10	0.413522	0.517011	0.323802	0.0479862	0.389352	0.0988115	0.706847	0.264237	0.256902	7.33786	17.1168	-1.215	12	0.162771	0.38591	16.1098	16.4849	-0.0321609		0.9623	0.983419	7.19039	16.3765	-1.18315	0.225782	0.442292	LOC107859607	NC_029978.1	142213390	142216280	-	2026	protein_coding	probable WRKY transcription factor 31%2C transcript variant X1	WRKY
	107858651	12	8	13	5	3	4	20	5	8	0.407752	0.247175	0.425713	0.157722	0.090334	0.129911	0.663795	0.1737	0.270206	3.94042	11.2106	-1.5093	10	0.0762625	0.233275	11.0527	10.7982	0.0385453		0.961954	0.983236	3.84523	11.2352	-1.55122	0.100499	0.260153	LOC107858651	NC_029978.1	83747728	83750111	+	1541	pseudogene	-	WRKY
	107851750	8	24	3	38	36	60	19	16	12	0.321981	0.878316	0.116364	1.41982	1.28398	2.30813	0.746935	0.65838	0.480077	44.0998	11.5463	1.92551	4	0.00580101	0.0337309	15.89	11.1173	0.510216		0.545017	0.737523	43.0526	16.1485	1.41301	0.00428023	0.0240576	LOC107851750	NC_029977.1	300748335	300752279	-	1301	protein_coding	probable WRKY transcription factor 53	WRKY
	107847909	223	216	241	660	841	662	280	394	301	6.40173	5.63827	6.66758	17.5892	21.3946	18.1644	7.85127	11.5639	8.58913	704.885	229.766	1.61812	1	2.66e-23	6.04e-21	330.994	221.292	0.580804		0.0100738	0.042872	688.68	336.303	1.03464	1.41e-06	2.15e-05	LOC107847909	NC_029987.1	201981197	201991798	+	1824	protein_coding	probable WRKY transcription factor 57	WRKY
	107839290	46	129	68	72	204	156	175	164	181	1.84855	4.7137	2.63354	2.68605	7.26471	5.99194	6.86911	6.73803	7.23005	140.416	80.7395	0.796977		0.0835798	0.249456	175.921	77.7296	1.17575	1	0.00149532	0.00882063	137.309	178.736	-0.380069	0.318764	0.544723	LOC107839290	NC_029984.1	124129795	124132032	-	1303	protein_coding	probable WRKY transcription factor 53	WRKY
	107856725	17	15	15	10	24	16	41	43	40	0.983599	0.78915	0.836409	0.537127	1.23054	0.884827	2.31708	2.54363	2.30048	16.2269	15.8991	0.032759		0.956433	0.983989	41.992	15.3143	1.45694	2	0.000971553	0.0060971	15.8676	42.6661	-1.42428	0.00308779	0.0185364	LOC107856725	NC_029977.1	182047775	182049005	-	905	protein_coding	probable WRKY transcription factor 69%2C transcript variant X2	-
	107876015	928	949	1260	353	1952	1794	3978	2777	1707	29.3253	27.2685	38.3728	10.3557	54.6626	54.186	122.786	89.7195	53.619	1334.9	1059.6	0.333224		0.629437	0.824625	2856.1	1020.42	1.48494	3	6.7e-07	9.25e-06	1305.63	2903.1	-1.15285	0.122694	0.297058	LOC107876015	NC_029982.1	20041672	20043742	-	1657	protein_coding	probable WRKY transcription factor 40	WRKY
	107859184	6	5	2	2	0	0	27	8	2	0.219241	0.166127	0.0704303	0.0678437	0	0	0.963661	0.298867	0.0726426	0.658769	4.39792	-2.74383	4	0.129885	0.334206	12.3838	4.23746	1.55006	4	0.169205	0.355341	0.640938	12.5949	-4.30045	0.0106138	0.0498384	LOC107859184	NC_029978.1	129707441	129709399	+	1433	protein_coding	probable WRKY transcription factor 65%2C transcript variant X1	WRKY
	107877604	48	90	46	105	103	55	219	192	168	1.59075	2.71208	1.46919	3.23041	3.02491	1.74218	7.08914	6.50546	5.53426	85.4646	61.4394	0.474984		0.230199	0.479881	195.805	59.162	1.72382	5	7.3e-08	1.19e-06	83.484	198.971	-1.25181	5.02e-05	0.000537572	LOC107877604	NC_029983.1	9032606	9041278	+	1580	protein_coding	probable WRKY transcription factor 32	WRKY
	107843538	44	46	23	147	263	193	98	126	167	1.14795	1.09126	0.578304	3.56038	6.08053	4.81279	2.49738	3.36091	4.33088	196.124	38.0811	2.36486	7	1.8e-11	8.22e-10	132.533	36.6837	1.85292	6	2.35e-06	2.9e-05	191.703	134.62	0.510536	0.115717	0.28593	LOC107843538	NC_029986.1	185894442	185899713	+	2007	protein_coding	WRKY transcription factor 44-like	WRKY
	107849854	0	0	0	0	0	0	0	2	0	0	0	0	0	0	0	0	0.09594	0	NA	NA	NA		NA	NA	0.694108	0	1.94785	7	0.629278	1	0	0.705487	-1.99696	0.620658	1	LOC107849854	NC_029988.1	48289256	48291312	+	1116	protein_coding	probable WRKY transcription factor 40%2C transcript variant X1	WRKY
	107878418	3	0	3	3	14	9	4	10	9	0.133805	0	0.128952	0.124216	0.553341	0.383673	0.17426	0.456001	0.399008	8.41964	2.07512	2.03523	5	0.107313	0.293959	7.83245	1.99957	1.98218	8	0.115084	0.272088	8.23809	7.95579	0.054118	0.952734	0.978886	LOC107878418	NC_029983.1	204092692	204096972	-	1174	protein_coding	probable WRKY transcription factor 65%2C transcript variant X2	WRKY
	107849635	0	2	0	0	1	0	0	9	0	0	0.0912108	0	0	0.044446	0	0	0.461504	0	0.313257	0.642598	-0.880627		0.82759	1	3.12349	0.618278	2.32047	9	0.458679	0.668842	0.307612	3.17469	-3.20805	0.323213	0.549257	LOC107849635	NC_029988.1	173653221	173658580	+	1044	protein_coding	probable WRKY transcription factor 13	WRKY
	107842145	0	0	0	0	3	2	0	3	0	0	0	0	0	0.125636	0.0903394	0	0.144949	0	1.61664	0	3.1191	9	0.3696	1	1.04116	0	2.53422	10	0.525606	1	1.58286	1.05823	0.58897	0.825951	1	LOC107842145	NC_029985.1	205298651	205300866	-	1108	protein_coding	probable WRKY transcription factor 49	WRKY
	107872650	1	0	0	11	1	0	0	1	6	0.0460935	0	0	0.470696	0.0408465	0	0	0.0471254	0.274903	3.93649	0.352004	3.43981	10	0.163073	0.386396	2.37281	0.339679	2.76389	11	0.312998	1	3.83277	2.40739	0.670898	0.749006	0.874761	LOC107872650	NC_029981.1	203012236	203014942	+	1136	pseudogene	-	WRKY
	107863484	2	1	0	2	1	0	0	13	10	0.100988	0.0459133	0	0.0937513	0.044746	0	0	0.671117	0.501913	0.972025	1.02531	-0.0692666		0.97705	1	7.88795	0.988497	3.00274	12	0.0949909	0.237296	0.94855	8.01008	-3.07185	0.0891244	0.239055	LOC107863484	NC_029979.1	93204542	93207394	+	1037	protein_coding	probable WRKY transcription factor 70	WRKY
	107843524	21	18	10	77	204	72	105	128	176	0.495541	0.386218	0.227415	1.68678	4.26585	1.62391	2.42013	3.08806	4.12822	113.634	16.5725	2.77986	8	1.04e-07	2.43e-06	138.581	15.9662	3.11954	13	9.61e-14	3.55e-12	111.19	140.763	-0.339118	0.458455	0.674516	LOC107843524	NC_029986.1	183796534	183802131	+	2219	protein_coding	WRKY transcription factor 44-like	WRKY
	107843395	1	2	6	27	10	9	4	39	35	0.0489824	0.0890777	0.283237	1.22776	0.434065	0.421359	0.191377	1.95308	1.70411	15.0718	3.03282	2.31213	6	0.021149	0.0922405	26.6753	2.91903	3.19027	14	0.00309341	0.0162466	14.6989	27.0888	-0.881203	0.330087	0.556091	LOC107843395	NC_029986.1	164829963	164833383	-	1069	protein_coding	probable WRKY transcription factor 70	WRKY
	107855321	0	0	0	0	0	1	8	9	7	0	0	0	0	0	0.0296845	0.242683	0.285771	0.216097	NA	NA	NA		NA	NA	8.13343	0	5.50292	15	0.00128859	0.00776162	0.330013	8.26455	-4.58984	0.00383676	0.0220581	LOC107855321	NW_015961387.1	536725	538995	+	1686	protein_coding	probable WRKY transcription factor 53	WRKY
	107879881	0	0	0	0	0	0	9	11	16	0	0	0	0	0	0	0.241632	0.309123	0.437152	NA	NA	NA		NA	NA	12.197	0	6.08757	16	0.0001081	0.000894067	0	12.3886	-6.13584	7.95e-05	0.000807566	LOC107879881	NC_029984.1	139093205	139095718	+	1905	protein_coding	probable WRKY transcription factor 9	WRKY
	107848859	0	0	0	25	0	205	30	52	64	0	0	0	2.87293	0	24.255	3.62733	6.58107	7.87493	77.6133	0	8.70306	11	0.0259438	0.10769	49.5794	0	8.11058	17	8.52e-10	1.86e-08	75.6644	50.3568	0.587233	0.75222	0.876233	LOC107848859	NC_029988.1	8677684	8687156	-	423	protein_coding	probable WRKY transcription factor 11	-
	107861030	0	0	0	0	2	0	0	0	0	0	0	0	0	0.0570044	0	0	0	0	0.626513	0	1.75864	2	0.663545	1	NA	NA	NA		NA	NA	0.615224	0	1.70411	0.673316	1	LOC107861030	NC_029978.1	102410872	102416977	-	1628	protein_coding	probable WRKY transcription factor 72	WRKY
	107849654	0	0	0	0	0	2	0	0	0	0	0	0	0	0	0.118317	0	0	0	0.676866	0	1.85558	3	0.645522	1	NA	NA	NA		NA	NA	0.660026	0	1.79228	0.65684	1	LOC107849654	NC_029988.1	170920234	170934150	+	846	protein_coding	probable WRKY transcription factor 50%2C transcript variant X2	WRKY
MADS	107878267	9	11	2	3	0	4	0	2	0	0.310448	0.345015	0.0664866	0.0960672	0	0.131879	0	0.0705329	0	2.34188	7.38173	-1.66731	5	0.20564	0.447681	0.694108	7.11133	-3.37684	1	0.0488693	0.146553	2.28146	0.705487	1.70052	0.510186	1	LOC107878267	NC_029983.1	188952412	188959750	+	1518	protein_coding	agamous-like MADS-box protein AGL66%2C transcript variant X4	SRF-TF
	107869648	1	5	12	0	2	6	2	0	0	0.0423985	0.192761	0.490332	0	0.0751443	0.243148	0.0828266	0	0	2.65711	6.03494	-1.18976	7	0.42374	0.677919	0.661641	5.80751	-3.11939	2	0.0980384	0.242806	2.5953	0.673193	1.9359	0.451181	0.668694	LOC107869648	NC_029980.1	63301911	63313151	-	1235	protein_coding	MADS-box protein FBP24%2C transcript variant X2	K-box
	107841203	0	0	3	0	0	0	0	0	0	0	0	0.235443	0	0	0	0	0	0	0	1.01911	-2.49745	3	0.531783	1	0	0.980534	-2.3917	3	0.549307	1	NA	NA	NA	NA	NA	LOC107841203	NC_029985.1	18891526	18892168	+	643	protein_coding	agamous-like MADS-box protein AGL61	SRF-TF
	107850801	0	0	3	244	249	274	0	0	0	0	0	0.130396	10.2161	9.95176	11.8115	0	0	0	251.101	1.01911	7.95474	16	5.16e-20	7.78e-18	0	0.980534	-2.3917	4	0.549307	1	245.213	0	10.3355	1.03e-17	9.43e-16	LOC107850801	NC_029988.1	28766894	28860102	-	1161	protein_coding	MADS-box transcription factor 23-like%2C transcript variant X3	K-box
	107856681	0	0	10	3	1	2	2	0	0	0	0	0.647796	0.187202	0.0595656	0.128493	0.13131	0	0	1.97828	3.39703	-0.78123		0.694945	0.865269	0.661641	3.26845	-2.29752	5	0.459644	0.669885	1.92905	0.673193	1.50532	0.492912	1	LOC107856681	NW_015961731.1	912	3452	+	779	protein_coding	agamous-like MADS-box protein AGL30%2C transcript variant X2	SRF-TF
	107851447	2	0	0	0	1	0	0	0	0	0.182447	0	0	0	0.080839	0	0	0	0	0.313257	0.704008	-0.995084		0.80512	1	0	0.679358	-1.85487	6	0.645565	1	NA	NA	NA	NA	NA	LOC107851447	NC_029988.1	32615334	32630669	-	574	protein_coding	protein MADS AFFECTING FLOWERING 5-like	K-box
	107872578	0	0	2	0	0	0	0	0	0	0	0	0.0618423	0	0	0	0	0	0	0	0.679407	-1.91213	4	0.635753	1	0	0.653689	-1.80644	7	0.654549	1	NA	NA	NA	NA	NA	LOC107872578	NC_029981.1	177602412	177608257	-	1632	protein_coding	agamous-like MADS-box protein AGL12	SRF-TF
	107843848	2	0	5	2	3	0	2	0	0	0.106427	0	0.256419	0.0988009	0.141468	0	0.103954	0	0	1.59854	2.40252	-0.57733		0.769079	0.902644	0.661641	2.31358	-1.79454	8	0.491835	0.696354	1.56377	0.673193	1.21159	0.659789	1	LOC107843848	NC_029986.1	201347440	201352857	+	984	protein_coding	agamous-like MADS-box protein AGL18	K-box
	107872103	0	2	0	2	0	0	0	0	0	0	0.197151	0	0.201284	0	0	0	0	0	0.658769	0.642598	0.0243435		0.994993	1	0	0.618278	-1.73672	9	0.667553	1	0.640938	0	1.75539	0.663716	1	LOC107872103	NC_029981.1	202204037	202204519	+	483	protein_coding	agamous-like MADS-box protein AGL8 homolog	SRF-TF
	107879303	2	0	0	3	1	3	0	0	1	0.204141	0	0	0.284269	0.0904514	0.292679	0	0	0.101459	2.31671	0.704008	1.73941	5	0.412974	0.668388	0.337625	0.679358	-0.8931		0.824741	1	2.25906	0.342441	2.60919	0.233579	1	LOC107879303	NC_029984.1	129043928	129044440	+	513	protein_coding	agamous-like MADS-box protein AGL23	SRF-TF
	107839905	10	22	16	28	41	39	10	15	6	0.626342	1.25295	0.965805	1.62809	2.27568	2.33478	0.611787	0.960547	0.373553	35.2652	16.0239	1.13353	2	0.0236732	0.100728	10.5398	15.4274	-0.554172		0.433121	0.647743	34.4557	10.7118	1.68826	0.00280199	0.0171069	LOC107839905	NC_029984.1	137936143	137936978	+	836	protein_coding	agamous-like MADS-box protein AGL103	SRF-TF
	107866316	6	0	0	0	0	0	6	0	0	0.430964	0	0	0	0	0	0.42095	0	0	0	2.11202	-3.54674	1	0.369137	1	1.98492	2.03808	-0.0313158		0.991971	0.996205	0	2.01958	-3.52052	0.373003	1	LOC107866316	NC_029979.1	193954541	193955269	-	729	protein_coding	agamous-like MADS-box protein AGL86	SRF-TF
	107874855	0	9	0	60	15	27	0	2	8	0	0.471406	0	3.20858	0.765703	1.48658	0	0.117788	0.458072	33.5996	2.89169	3.51708	11	0.00271876	0.018204	3.39511	2.78225	0.280678		0.905193	0.956695	32.7527	3.44501	3.24952	0.00210688	0.0135293	LOC107874855	NC_029982.1	33222079	33222987	-	909	protein_coding	agamous-like MADS-box protein AGL61%2C transcript variant X2	SRF-TF
	107867370	84	80	47	157	226	138	82	100	86	3.43091	2.97111	1.85006	5.95302	8.18	5.38739	3.27139	4.17586	3.49155	169.213	71.2383	1.24919	3	9.26e-05	0.00105451	90.8685	68.6259	0.405044		0.23699	0.444794	165.376	92.3252	0.842313	0.00270729	0.0166345	LOC107867370	NC_029980.1	17514300	17521547	+	1282	protein_coding	MADS-box protein AGL24%2C transcript variant X2	SRF-TF
	107839774	709	579	960	249	303	229	1912	828	551	26.5177	19.691	34.6034	8.64564	10.0426	8.18643	69.85	31.6618	20.4848	254.435	761.718	-1.58134	6	9.65e-12	4.6e-10	1105.92	733.595	0.592337		0.153259	0.332469	248.576	1124.33	-2.17726	1.64e-07	3.05e-06	LOC107839774	NC_029977.1	172917033	172923383	-	1400	protein_coding	agamous-like MADS-box protein AGL15	SRF-TF
	107850793	7	3	13	0	291	287	12	23	7	0.28502	0.11107	0.510127	0	10.4999	11.1694	0.477251	0.95746	0.283312	188.288	7.84407	4.5859	12	0.0176949	0.0808138	14.3155	7.55415	0.924238		0.296436	0.513564	184.229	14.5493	3.66275	0.0526407	0.165655	LOC107850793	NC_029988.1	33509565	33576312	-	1286	protein_coding	agamous-like MADS-box protein AGL27%2C transcript variant X5	SRF-TF
	107844899	0	2	0	0	0	4	0	2	2	0	0.104757	0	0	0	0.220233	0	0.117788	0.114518	1.35373	0.642598	1.05822	1	0.758409	1	1.36936	0.618278	1.12735	1	0.693918	1	1.32005	1.39037	-0.0793457	0.976553	1	LOC107844899	NC_029986.1	7723733	7724641	-	909	protein_coding	agamous-like MADS-box protein AGL86	SRF-TF
	107845304	2399	2168	2286	3418	3604	3324	6492	5817	3944	94.5198	77.6696	86.8015	125.018	125.832	125.177	249.839	234.319	154.461	3379.76	2317.59	0.54449		1.85e-06	3.3e-05	5498.09	2232.27	1.30048	2	8.5e-10	1.86e-08	3300.96	5587.68	-0.759362	0.000297719	0.00256992	LOC107845304	NC_029986.1	42143706	42159327	+	1329	protein_coding	agamous-like MADS-box protein AGL8 homolog	K-box
	107859920	278	242	246	166	260	413	515	655	978	14.8994	11.7934	12.7062	8.25923	12.3484	21.1564	26.96	35.8906	52.1017	275.897	259.178	0.0899943		0.785153	0.911854	727.89	249.646	1.54415	3	1.75e-08	3.15e-07	269.472	739.301	-1.45632	0.000168041	0.00156716	LOC107859920	NC_029978.1	148462833	148467414	-	977	protein_coding	floral homeotic protein PMADS 1-like%2C transcript variant X1	K-box
	107879769	63	18	54	181	115	114	282	148	243	2.21249	0.574793	1.82765	5.90102	3.57893	3.82661	9.67338	5.31395	8.48274	134.224	46.3036	1.53844	4	0.00116355	0.00908582	226.698	44.6139	2.34856	5	7.87e-07	1.07e-05	131.002	230.339	-0.814697	0.0148406	0.0646116	LOC107879769	NC_029977.1	157605268	157614278	-	1491	protein_coding	agamous-like MADS-box protein AGL11%2C transcript variant X2	SRF-TF
	107866303	3	0	4	4	0	2	0	39	22	0.114162	0	0.146696	0.141308	0	0.0727443	0	1.51733	0.832169	1.9944	2.41482	-0.275258		0.885459	0.953601	20.9629	2.32642	3.17803	7	0.0409845	0.128602	1.9419	21.2907	-3.45872	0.0319365	0.115822	LOC107866303	NC_029977.1	6635468	6653064	+	1376	protein_coding	agamous-like MADS-box protein AGL19	K-box
	107843064	4	19	6	20	20	15	197	93	30	0.175712	0.758917	0.25401	0.815604	0.77855	0.629799	8.45272	4.17677	1.30994	17.9293	9.55091	0.900697		0.227352	0.475907	107.576	9.19342	3.54106	8	3.58e-06	4.24e-05	17.5118	109.388	-2.64279	5.32e-05	0.000565289	LOC107843064	NC_029985.1	229770321	229779659	+	1192	protein_coding	MADS-box protein CMB1-like	SRF-TF
	107872543	0	0	3	0	0	0	15	21	4	0	0	0.123382	0	0	0	0.625249	0.916238	0.169677	0	1.01911	-2.49745	2	0.531783	1	13.6009	0.980534	3.79765	10	0.00880868	0.0384235	0	13.8263	-6.2938	0.000155521	0.00146309	LOC107872543	NC_029977.1	44578449	44582993	-	1227	protein_coding	MADS-box protein SOC1-like%2C transcript variant X3	SRF-TF
	107872515	4	0	0	1	0	1	27	18	20	0.187846	0	0	0.0435964	0	0.0448861	1.2385	0.864234	0.933603	0.667817	1.40802	-1.07536	8	0.708229	1	21.9316	1.35872	4.05009	11	0.000382888	0.00271574	0.650482	22.2863	-5.12184	2.64e-05	0.000302568	LOC107872515	NC_029977.1	44476437	44483464	+	1115	protein_coding	MADS-box transcription factor 6	K-box
	107863358	0	0	0	0	5	9	1	10	0	0	0	0	0	0.144643	0.280818	0.0318862	0.333756	0	4.61218	0	4.62978	13	0.0697477	0.219325	3.80136	0	4.40432	12	0.139687	0.311575	4.50818	3.86403	0.224427	0.907136	0.957265	LOC107863358	NC_029979.1	69258195	69306829	+	1604	protein_coding	MADS-box protein AGL42-like%2C transcript variant X1	SRF-TF
	107840085	3	0	0	4	2	5	5	24	37	0.107963	0	0	0.133636	0.0637822	0.171986	0.175757	0.883043	1.32357	3.63621	1.05601	1.80325	6	0.324557	0.586093	22.4755	1.01904	4.49731	13	0.00104221	0.00646338	3.54717	22.8191	-2.69004	0.00537218	0.0289783	LOC107840085	NC_029984.1	141047645	141065676	+	1455	protein_coding	MADS-box protein JOINTLESS-like%2C transcript variant X1	K-box
	107866934	288	557	433	187	3044	3168	7926	9449	10760	12.9556	22.7834	18.772	7.80934	121.346	136.213	348.263	434.577	481.135	2087.3	427.432	2.28783	9	0.0246013	0.103592	9534.24	411.542	4.53331	14	4.62e-82	1.13e-78	2041.78	9685.6	-2.24602	0.0252833	0.0972002	LOC107866934	NC_029980.1	4202188	4205879	-	1164	protein_coding	floral homeotic protein PMADS 1	K-box
	107869635	0	0	0	2	0	0	1	0	0	0	0	0	0.148655	0	0	0.078204	0	0	0.658769	0	1.82151	7	0.651837	1	NA	NA	NA		NA	NA	0.640938	0.336596	0.793612	0.844166	1	LOC107869635	NC_029980.1	54871355	54872008	-	654	protein_coding	agamous-like MADS-box protein AGL62	SRF-TF
	107845894	0	0	0	2	0	0	0	0	0	0	0	0	0.0968327	0	0	0	0	0	0.658769	0	1.82151	8	0.651837	1	NA	NA	NA		NA	NA	0.640938	0	1.75539	0.663716	1	LOC107845894	NC_029977.1	230515245	230516248	+	1004	protein_coding	agamous-like MADS-box protein AGL80	SRF-TF
	107864880	0	0	0	5	0	1	0	0	1	0	0	0	0.367701	0	0.0757157	0	0	0.0787419	1.98536	0	3.41324	10	0.306079	1	NA	NA	NA		NA	NA	1.93236	0.342441	2.38514	0.398895	1	LOC107864880	NC_029979.1	21121353	21122013	+	661	protein_coding	agamous-like MADS-box protein AGL62	SRF-TF
	107862765	0	0	0	15	0	1	0	0	0	0	0	0	0.982682	0	0.0674502	0	0	0	5.2792	0	4.82477	14	0.0701474	0.22022	NA	NA	NA		NA	NA	5.13705	0	4.75844	0.100162	0.259605	LOC107862765	NC_029979.1	27409488	27421627	-	742	protein_coding	MADS-box transcription factor 6-like%2C transcript variant X3	K-box
	107870613	0	0	0	8	6	4	0	0	0	0	0	0	0.267824	0.191742	0.137873	0	0	0	5.86835	0	4.97834	15	0.00716045	0.0399635	NA	NA	NA		NA	NA	5.72948	0	4.9166	0.00889176	0.0435065	LOC107870613	NC_029981.1	54963231	54969584	+	1452	protein_coding	MADS-box protein CMB1	K-box
Zinc-finger	107869503	14	26	10	11	22	12	51	98	92	0.452792	0.764616	0.311694	0.330272	0.630534	0.370955	1.61113	3.24051	2.95766	14.5761	16.6789	-0.194828	0.765608	0.901053	81.9447	16.0616	2.34603	3.51e-06	4.17e-05	14.2528	83.2398	-2.5419	2.13e-07	3.87e-06	LOC107869503	NC_029980.1	21394574	21396283	+	1619	protein_coding	zinc-finger homeodomain protein 2-like	ZF-HD_dimer
	107859980	22	27	52	17	14	6	31	45	39	0.418441	0.466954	0.953176	0.300171	0.235969	0.109077	0.57592	0.875064	0.737336	12.0157	34.0837	-1.50175	0.0160175	0.0747976	39.0403	32.8156	0.249928	0.615062	0.78768	11.7346	39.6631	-1.75342	0.00142612	0.00979358	LOC107859980	NC_029978.1	149557535	149560287	+	2753	protein_coding	zinc-finger homeodomain protein 2-like	ZF-HD_dimer
	107839823	1	2	1	3	1	3	0	8	4	0.0279265	0.0507862	0.0269138	0.077776	0.0247475	0.0800769	0	0.228414	0.111037	2.31671	1.3343	0.785269	0.619115	0.818911	4.12693	1.2848	1.67532	0.324443	0.543549	2.25906	4.19171	-0.892129	0.56622	0.75829	LOC107839823	NC_029984.1	136187812	136190522	+	1875	protein_coding	zinc-finger homeodomain protein 4	ZF-HD_dimer
	107872522	0	0	1	0	0	0	6	12	0	0	0	0.0357642	0	0	0	0.217486	0.45529	0	NA	NA	NA	NA	NA	6.14957	0.326845	4.13709	0.0621654	0.175127	0	6.2525	-5.14879	0.0440646	0.146461	LOC107872522	NC_029981.1	156124439	156125849	-	1411	protein_coding	zinc-finger homeodomain protein 10-like	ZF-HD_dimer
bzip	107860390	3	3	1	12	2	1	0	1	0	0.184808	0.168043	0.0593686	0.686259	0.10918	0.0588801	0	0.0629818	0	4.91756	2.35961	1.05873		0.45188	0.700866	0.347054	2.2733	-2.64367	1	0.235962	1	4.79086	0.352744	3.69625	0.0736481	0.209427	LOC107860390	NC_029978.1	157327000	157327849	+	850	protein_coding	basic leucine zipper 43	bZIP_1
	107866959	489	676	453	542	589	681	84	237	326	23.4694	29.5011	20.9531	24.1491	25.0509	31.2399	3.93787	11.6294	15.5525	593.507	543.213	0.12709		0.510228	0.745335	220.107	523.142	-1.24935	2	0.00369002	0.0187592	579.617	223.51	1.37494	0.00173762	0.0115353	LOC107866959	NC_029980.1	4836120	4837210	-	1091	protein_coding	bZIP transcription factor 53-like	bZIP_1
	107860004	9	49	24	11	60	32	1	20	20	0.657266	3.25382	1.68915	0.74576	3.88298	2.23366	0.0713325	1.49329	1.45184	33.2485	27.0646	0.295284		0.692317	0.863964	14.0244	26.0492	-0.89661		0.362758	0.580577	32.5423	14.2403	1.19441	0.224997	0.441237	LOC107860004	NC_029978.1	149858865	149859581	+	717	protein_coding	bZIP transcription factor 53-like	bZIP_1
	107840817	4672	4805	5928	3485	6932	7308	2685	3231	3226	206.27	192.897	252.231	142.838	271.211	308.391	115.789	145.843	141.575	5792.67	5202.16	0.15512		0.550978	0.774287	3098.76	5009.93	-0.693119		4.4e-05	0.000408068	5660.94	3148.19	0.846526	0.00374128	0.0216433	LOC107840817	NC_029977.1	183556766	183558519	-	1186	protein_coding	bZIP transcription factor 53-like	bZIP_1
	107861308	9	21	13	23	30	19	9	9	12	0.34174	0.725057	0.475724	0.810755	1.00946	0.689567	0.333799	0.349391	0.452923	23.4038	14.3315	0.704139		0.213454	0.457854	10.1524	13.798	-0.446425		0.514578	0.714024	22.8694	10.3133	1.15025	0.0415335	0.140602	LOC107861308	NC_029978.1	147125259	147127044	+	1379	protein_coding	protein FD	bZIP_1
	107840573	544	713	629	802	714	549	709	561	493	16.2123	19.3212	18.0657	22.1885	18.8564	15.6382	20.6386	17.0933	14.6044	673.631	634.249	0.0867795		0.624157	0.821006	595.698	610.787	-0.0361974		0.848248	0.928035	657.828	605.359	0.119939	0.58301	0.770065	LOC107840573	NC_029984.1	151671559	151676250	+	1757	protein_coding	basic leucine zipper 23-like	bZIP_2
	107867683	547	567	736	714	749	562	692	614	453	19.006	17.9138	24.6457	23.0309	23.0622	18.6642	23.4855	21.8117	15.6456	660.009	624.744	0.0795614		0.663447	0.846162	594.963	601.644	-0.0160032		0.943775	0.974888	644.684	604.635	0.0926637	0.670235	0.828015	LOC107867683	NC_029980.1	49127837	49134083	-	1507	protein_coding	transcription factor VIP1-like	bZIP_1
	107869494	397	528	401	559	445	455	439	408	431	11.2306	13.5814	10.9324	14.6802	11.1554	12.3025	12.1301	11.8001	12.1193	477.512	445.612	0.0990661		0.583081	0.795047	432.345	429.143	0.0102099		0.95088	0.978309	466.185	439.277	0.0855586	0.618077	0.794401	LOC107869494	NC_029977.1	18631262	18640807	-	1851	protein_coding	bZIP transcription factor 16	bZIP_1
	107851448	198	195	206	325	221	310	243	177	167	5.39985	4.8356	5.41429	8.22826	5.34101	8.08067	6.47309	4.93521	4.52713	281.194	202.329	0.474448		0.0388612	0.143974	198.201	194.869	0.0252261		0.911744	0.960028	274.439	201.416	0.445585	0.0988898	0.257249	LOC107851448	NC_029988.1	81064578	81069675	+	1920	protein_coding	transcription factor TGA7-like%2C transcript variant X1	bZIP_1
	107873170	690	800	678	700	742	665	701	683	783	17.9572	18.9312	17.005	16.912	17.1123	16.5417	17.8195	18.173	20.2554	688.063	730.24	-0.0859545		0.475005	0.718689	733.304	703.29	0.0601374		0.666302	0.82259	672.035	745.009	-0.148649	0.260428	0.482582	LOC107873170	NC_029982.1	85801902	85813906	-	2012	protein_coding	probable transcription factor PosF21	bZIP_1
	107843235	8	10	9	0	0	0	1	9	17	0.103585	0.117735	0.112307	0	0	0	0.0126472	0.119142	0.218799	0	9.08635	-5.655	1	0.000518569	0.00459664	9.19393	8.75042	0.0695447		0.944992	0.975131	0	9.33278	-5.72688	0.00362457	0.0211225	LOC107843235	NC_029985.1	237938626	237950353	-	4044	protein_coding	probable basic-leucine zipper transcription factor F%2C transcript variant X7	bZIP_1
	107853372	568	808	747	662	685	687	809	648	709	18.8597	24.3948	23.9037	20.4057	20.1554	21.8028	26.2376	21.9977	23.4003	665.137	713.306	-0.101421		0.511301	0.746375	731.901	686.875	0.0913767		0.597957	0.77545	649.584	743.675	-0.195457	0.172294	0.371632	LOC107853372	NW_015960836.1	32860	50461	+	1577	protein_coding	transcription factor HBP-1b(c38)-like	bZIP_1
	107839995	434	487	532	468	431	371	771	483	244	12.4249	12.6775	14.6782	12.4382	10.9344	10.1519	21.5599	14.1373	6.94358	414.724	489.964	-0.240445		0.135091	0.343367	505.07	471.853	0.09825		0.788623	0.897018	404.995	513.446	-0.34237	0.370805	0.596024	LOC107839995	NC_029984.1	139416645	139421581	+	1829	protein_coding	G-box-binding factor 4-like%2C transcript variant X1	bZIP_1
	107867653	462	446	530	415	501	393	611	518	400	14.3144	12.5651	15.8258	11.9368	13.7557	11.6384	18.491	16.4088	12.3191	426.64	485.968	-0.187107		0.251856	0.505691	516.955	468.035	0.14369		0.499608	0.702405	416.803	525.358	-0.333769	0.118505	0.290683	LOC107867653	NC_029980.1	43874731	43885210	+	1690	protein_coding	G-box-binding factor 4-like%2C transcript variant X1	bZIP_1
	107838961	1518	1698	1731	1512	1839	1630	1963	1709	1649	49.5238	50.3709	54.4249	45.7934	53.1667	50.8276	62.5535	57.0034	53.4753	1625.75	1667.93	-0.0368869		0.751091	0.894129	1799.26	1606.32	0.163682		0.198677	0.395702	1588.17	1828.26	-0.203095	0.140116	0.325192	LOC107838961	NC_029984.1	69367384	69394040	+	1605	protein_coding	light-inducible protein CPRF2-like	bZIP_1
	107855162	411	287	480	386	411	336	555	408	335	10.2431	6.50388	11.529	8.93073	9.07713	8.00388	13.5106	10.396	8.29901	369.604	399.944	-0.113068		0.631011	0.825509	438.308	385.216	0.186805		0.514742	0.714047	361.014	445.448	-0.303212	0.189963	0.395783	LOC107855162	NW_015961344.1	843387	850051	+	2101	protein_coding	TGACG-sequence-specific DNA-binding protein TGA-1A-like%2C transcript variant X3	bZIP_1
	107873348	67	113	87	115	109	79	77	108	107	2.44138	3.74402	3.05519	3.89016	3.51967	2.75142	2.74057	4.02347	3.87556	98.7604	89.4452	0.141801		0.631665	0.825768	99.0809	86.1267	0.200068		0.526576	0.723854	96.4547	100.655	-0.0603478	0.839881	0.925579	LOC107873348	NC_029982.1	151886283	151900760	-	1437	protein_coding	transcription factor RF2b-like	bZIP_1
	107872956	315	408	372	376	413	393	454	433	333	11.5748	13.6321	13.1736	12.8262	13.4483	13.8027	16.2947	16.267	12.1629	386.228	368.341	0.0677863		0.654207	0.840451	412.896	354.714	0.218743		0.265022	0.478038	377.235	419.585	-0.153471	0.417239	0.63887	LOC107872956	NC_029982.1	44452547	44460248	-	1425	protein_coding	transcription factor VIP1-like	bZIP_1
	107866925	1304	1234	1553	1447	2185	1707	1852	1485	1458	31.7583	27.3271	36.4509	32.7157	47.1569	39.7358	44.0564	36.9762	35.2961	1738.79	1383.05	0.33044		0.0680585	0.216116	1620.31	1332.01	0.282847		0.102366	0.250379	1699.18	1646.48	0.0454925	0.815532	0.912711	LOC107866925	NC_029980.1	3891507	3895768	+	2150	protein_coding	transcription factor VIP1-like%2C transcript variant X1	bZIP_1
	107855103	140	148	190	105	245	318	205	164	195	3.86233	3.71264	5.05165	2.68917	5.98967	8.38529	5.52413	4.62574	5.34744	218.955	161.376	0.440081		0.252841	0.506722	190.572	155.408	0.294804		0.203709	0.402289	213.958	193.628	0.143732	0.722452	0.860025	LOC107855103	NW_015961339.1	481415	483475	+	1898	protein_coding	bZIP transcription factor 53%2C transcript variant X2	bZIP_1
	107850501	396	398	433	405	421	371	607	450	404	8.60034	7.85964	9.06288	8.16552	8.10247	7.7013	12.8765	9.99192	8.72151	390.84	414.362	-0.0838375		0.561137	0.779945	493.383	399.074	0.306422		0.133572	0.30185	381.729	501.395	-0.393499	0.0530911	0.166469	LOC107850501	NC_029977.1	295090975	295107817	-	2411	protein_coding	bZIP transcription factor 16%2C transcript variant X4	bZIP_1
	107843995	427	552	458	589	671	616	457	608	634	8.50462	9.9969	8.79125	10.8906	11.8431	11.7267	8.89062	12.3807	12.5518	612.677	483.247	0.341858		0.0146458	0.0697522	576.248	465.383	0.307791		0.125754	0.289899	598.452	585.4	0.0320406	0.868807	0.938746	LOC107843995	NC_029986.1	204265792	204268822	-	2629	protein_coding	bZIP transcription factor 17	bZIP_1
	107854563	162	210	133	212	167	169	217	171	215	3.82792	4.51197	3.02871	4.65042	3.49687	3.81684	5.00837	4.13105	5.04982	179.338	169.678	0.0788938		0.746361	0.891783	203.724	163.418	0.317644		0.192025	0.387547	175.083	206.985	-0.242075	0.275038	0.499	LOC107854563	NW_015961180.1	179699	187851	+	2216	protein_coding	ABSCISIC ACID-INSENSITIVE 5-like protein 2	bZIP_1
	107867155	227	300	199	304	458	344	339	278	288	5.03227	6.04725	4.25157	6.25633	8.99743	7.28896	7.34051	6.30084	6.34629	360.025	243.895	0.561637		0.0116928	0.0590206	305.865	234.891	0.380432		0.0737036	0.198383	351.833	310.792	0.179151	0.39852	0.62196	LOC107867155	NC_029980.1	8761487	8766421	+	2362	protein_coding	ABSCISIC ACID-INSENSITIVE 5-like protein 5%2C transcript variant X2	bZIP_1
	107843777	317	505	359	357	310	302	739	532	238	7.48706	10.8453	8.17155	7.8276	6.48827	6.81755	17.0485	12.8463	5.58751	316.906	395.795	-0.321602		0.114433	0.307189	509.464	381.131	0.418535		0.270511	0.484516	309.431	517.905	-0.743143	0.0525	0.1654	LOC107843777	NC_029986.1	200054886	200064624	-	2217	protein_coding	TGACG-sequence-specific DNA-binding protein TGA-2.1	bZIP_1
	107839420	405	421	397	524	602	546	415	563	615	12.9309	12.2224	12.2158	15.5315	17.0328	16.6623	12.9423	18.378	19.5181	545.962	412.691	0.404038		0.00234028	0.0160341	540.321	397.475	0.442838		0.033578	0.110724	533.295	548.883	-0.0413404	0.84303	0.927068	LOC107839420	NC_029984.1	127090856	127098612	+	1640	protein_coding	light-inducible protein CPRF2	bZIP_1
	107840430	295	222	295	280	177	150	458	303	324	16.4328	11.2445	15.8369	14.4796	8.73732	7.98639	24.9198	17.2563	17.9401	198.439	275.382	-0.472299		0.10296	0.286244	366.064	265.253	0.465663		0.0626009	0.175783	193.681	371.993	-0.941742	0.00206706	0.0133235	LOC107840430	NC_029984.1	148953187	148954126	+	940	protein_coding	uncharacterized LOC107840430	bZIP_1
	107844057	31	38	11	53	50	61	35	44	28	0.907845	1.01189	0.310457	1.4409	1.29758	1.70746	1.00117	1.3174	0.815076	53.7646	26.8582	0.999584		0.0444485	0.158944	36.3026	25.8726	0.487305		0.390307	0.608192	52.4963	36.8899	0.509214	0.176963	0.377977	LOC107844057	NC_029986.1	205245061	205248613	-	1788	protein_coding	ABSCISIC ACID-INSENSITIVE 5-like protein 2%2C transcript variant X3	bZIP_1
	107858501	424	447	481	345	525	473	764	668	485	11.9107	11.4177	13.0219	8.99703	13.0691	12.7	20.963	19.1851	13.5426	438.176	456.267	-0.0581287		0.761988	0.899646	648.327	439.421	0.561229		0.00806975	0.0357941	428.154	658.876	-0.62183	0.0134274	0.059834	LOC107858501	NC_029978.1	54204956	54217425	+	1864	protein_coding	G-box-binding factor 1-like%2C transcript variant X3	bZIP_1
	107840491	540	564	558	618	911	1081	908	833	678	12.1825	11.5697	12.1321	12.9431	18.2128	23.3098	20.0086	19.2134	15.2041	854.782	560.849	0.607876		0.00575052	0.0335099	818.391	540.16	0.599519		0.000317497	0.00230658	835.029	831.64	0.00577242	0.982055	0.992047	LOC107840491	NC_029984.1	150087357	150090941	+	2321	protein_coding	uncharacterized LOC107840491%2C transcript variant X2	bZIP_1
	107839695	37	51	49	44	40	38	116	79	37	1.34448	1.68509	1.71596	1.48428	1.28804	1.3198	4.11719	2.93492	1.33643	39.8836	46.0558	-0.208936		0.554184	0.77559	78.2846	44.3496	0.819519		0.0821042	0.214153	38.9456	79.5822	-1.03132	0.0306187	0.112177	LOC107839695	NC_029984.1	133479788	133481228	+	1441	protein_coding	bZIP transcription factor 53-like	bZIP_1
	107872415	37	40	20	0	6	4	112	40	36	2.01813	1.98384	1.05132	0	0.29001	0.208534	5.96696	2.2306	1.95181	3.23327	32.6702	-3.32997	2	5.23e-05	0.000637755	63.0886	31.4706	1.0041		0.0780035	0.206822	3.16572	64.1364	-4.33598	3.96e-07	6.77e-06	LOC107872415	NC_029981.1	59191095	59192054	+	960	protein_coding	basic leucine zipper 43-like	bZIP_1
	107852760	32	16	14	2	4	4	59	86	36	1.22574	0.557273	0.516815	0.0711193	0.135776	0.146446	2.20745	3.36793	1.3707	3.26553	21.1607	-2.69344	3	0.0010564	0.00838334	61.5196	20.3918	1.59625		0.00408187	0.0204033	3.19144	62.523	-4.29172	5.44e-10	1.57e-08	LOC107852760	NW_015960631.1	98628	99994	+	1367	protein_coding	basic leucine zipper 43-like	bZIP_1
	107878402	4	4	4	262	38	72	0	26	22	0.110005	0.100025	0.106015	6.68898	0.926082	1.89257	0	0.731038	0.6014	122.57	4.05202	4.91943		2.65e-10	1.02e-08	16.4512	3.90265	2.07503		0.104151	0.253581	119.413	16.705	2.83816	0.0688884	0.199991	LOC107878402	NC_029983.1	203368737	203372913	+	1904	protein_coding	basic leucine zipper 34	bZIP_1
NAC	107874875	21	41	4	26	57	23	4	1	3	0.585208	1.0389	0.107426	0.672624	1.40761	0.612616	0.108878	0.0284909	0.0831001	34.2036	21.9241	0.640584		0.396191	0.653851	2.68321	21.1153	-2.97284		0.00545658	0.0260004	33.4564	2.72645	3.61138	1.04e-05	0.000130566	LOC107874875	NC_029982.1	37875927	37878676	-	1879	protein_coding	NAC domain-containing protein 86-like	NAM
	107847133	2	0	0	1	2	0	0	0	0	0.0845916	0	0	0.039265	0.0749622	0	0	0	0	0.955897	0.704008	0.4608		0.876867	1	0	0.679358	-1.85487		0.645565	1	0.935693	0	2.30498	0.564104	1	LOC107847133	NC_029987.1	41778699	41781503	+	1238	protein_coding	NAC domain-containing protein 72-like	NAM
	107846191	1	0	1	0	1	2	0	0	0	0.0235336	0	0.0226801	0	0.0208546	0.044987	0	0	0	0.990122	0.691707	0.524754		0.837291	1	0	0.666524	-1.83081		0.650024	1	0.967638	0	2.3489	0.55644	1	LOC107846191	NC_029987.1	10925945	10928689	-	2225	protein_coding	probable inactive receptor kinase At2g26730	Pkinase
	107844754	9	31	22	17	87	63	14	17	8	0.345498	1.08209	0.813924	0.605843	2.95963	2.3116	0.524953	0.667219	0.305269	54.1741	20.6018	1.39231	9	0.0368961	0.138819	13.2324	19.831	-0.587775		0.396783	0.614065	53.001	13.4485	1.9799	0.00432632	0.0242559	LOC107844754	NC_029986.1	114425387	114427318	+	1364	protein_coding	NAC domain-containing protein 67	NAM
	107840572	1051	2227	823	3185	3405	2641	652	1057	1190	16.6413	32.0629	12.5586	46.8167	47.7766	39.9688	10.0837	17.111	18.7292	3009.53	1365.06	1.14037	4	0.000140346	0.00150881	984.305	1314.45	-0.417473		0.256759	0.468777	2939.68	999.815	1.55604	9.74e-10	2.72e-08	LOC107840572	NC_029984.1	151577867	151584223	+	3307	protein_coding	inactive receptor-like serine/threonine-protein kinase At2g40270%2C transcript variant X2	Pkinase
	107858844	4	15	18	42	26	36	10	2	21	0.0578907	0.197397	0.251061	0.564295	0.333455	0.497991	0.141364	0.0295934	0.302105	34.1624	12.3422	1.4637	10	0.0188586	0.0848161	11.0924	11.879	-0.0995453		0.920091	0.963999	33.3381	11.2627	1.563	0.0426444	0.143138	LOC107858844	NC_029978.1	107700503	107706298	-	3618	protein_coding	probable inactive leucine-rich repeat receptor-like protein kinase At3g03770	Pkinase_Tyr
	107867165	79	68	63	269	71	276	29	81	112	1.70091	1.33126	1.30723	5.37668	1.35465	5.67979	0.609875	1.78302	2.39697	204.253	71.0579	1.52309	12	0.00148525	0.0110787	75.5192	68.4473	0.141712		0.778873	0.891175	199.13	76.6869	1.37666	0.0269009	0.101771	LOC107867165	NC_029980.1	9111721	9118185	+	2432	protein_coding	probable inactive receptor kinase At5g67200	Pkinase
	107870534	238	374	265	130	179	115	447	275	235	8.1187	11.6006	8.71191	4.11681	5.411	3.74953	14.8938	9.59087	7.96832	137.813	293.964	-1.09249		8.35e-06	0.000126401	322.659	283.075	0.188606		0.521253	0.719346	134.675	327.937	-1.2835	4.22e-05	0.000460187	LOC107870534	NC_029977.1	27720321	27722413	+	1535	protein_coding	probable inactive receptor kinase At1g27190	Pkinase
	107873215	0	6	0	74	2	8	0	6	1	0	0.0913859	0	1.15072	0.0296875	0.128082	0	0.102753	0.0166502	27.7084	1.92779	3.82641	34	0.0129746	0.0637981	2.41995	1.85483	0.372909		0.883179	0.945767	26.97	2.4589	3.46217	0.021882	0.0867121	LOC107873215	NC_029982.1	95372397	95376281	+	3126	protein_coding	probably inactive leucine-rich repeat receptor-like protein kinase IMK2	LRRNT_2
	107867085	114	135	150	258	352	317	132	193	255	2.33358	2.51275	2.95915	4.90281	6.38521	6.2022	2.63925	4.03915	5.18856	302.531	134.459	1.16985	5	2.96e-08	7.71e-07	196.744	129.484	0.603166		0.0515474	0.152504	295.575	199.833	0.565025	0.0577329	0.17682	LOC107867085	NC_029980.1	7159042	7164035	-	2558	protein_coding	inactive protein kinase SELMODRAFT_444075-like%2C transcript variant X1	Pkinase_Tyr
	107877531	0	10	0	3	1	0	2	2	11	0	0.223321	0	0.0684006	0.0217643	0	0.0479788	0.05022	0.268542	1.30141	3.21299	-1.3082		0.588874	0.798607	5.06963	3.09139	0.705189		0.707616	0.849153	1.26902	5.14553	-2.01693	0.209716	0.421437	LOC107877531	NC_029983.1	4473789	4476196	-	2132	protein_coding	probably inactive leucine-rich repeat receptor-like protein kinase At5g48380%2C transcript variant X1	Pkinase_Tyr
	107870508	398	475	473	910	1320	1076	489	664	949	8.40667	9.12292	9.62854	17.8439	24.7076	21.7232	10.0888	14.3392	19.9249	1077.39	453.394	1.2487	6	7.11e-14	4.63e-12	712.621	436.631	0.706576		0.00769679	0.0344877	1052.77	723.794	0.540638	0.0540199	0.168556	LOC107870508	NC_029981.1	32061165	32064750	-	2479	protein_coding	probable inactive receptor kinase At1g48480	Pkinase
	107867776	1019	1228	1280	433	650	557	3265	1606	961	31.7413	34.7814	38.4254	12.5212	17.9423	16.5834	99.3395	51.146	29.7552	534.747	1188.07	-1.15154		6.57e-11	2.78e-09	1961.96	1144.12	0.778086		0.0374032	0.120378	522.528	1994.58	-1.9325	1.64e-06	2.48e-05	LOC107867776	NC_029980.1	64736544	64738824	-	1681	protein_coding	NAC domain-containing protein 2-like	NAM
	107862196	81	161	34	627	33	43	84	105	302	1.0853	1.9615	0.439036	7.799	0.391825	0.550682	1.09934	1.43836	4.02216	231.414	91.7913	1.33384	7	0.314797	0.57619	166.192	88.3981	0.90999		0.140235	0.312484	225.276	168.729	0.416953	NA	1	LOC107862196	NC_029979.1	10679219	10686556	+	3908	protein_coding	kinesin-like protein NACK1	Kinesin
	107875974	10	7	9	12	23	22	1	13	33	0.214073	0.136257	0.185679	0.238479	0.436319	0.450146	0.0209098	0.284525	0.702206	18.603	8.82646	1.07916	2	0.0978154	0.276587	15.9842	8.50237	0.911502		0.390599	0.608471	18.181	16.2228	0.164917	0.868943	0.938759	LOC107875974	NC_029982.1	18775686	18779263	-	2446	protein_coding	probable inactive receptor kinase At1g48480	LRRNT_2
	107864427	62	39	63	512	265	257	73	127	103	0.957374	0.547588	0.937537	7.33953	3.62619	3.79308	1.10104	2.00498	1.58095	338.635	55.7562	2.60451	29	4.72e-13	2.71e-11	103.001	53.7077	0.940773		0.0146105	0.0575245	330.411	104.641	1.65936	1.04e-05	0.000130519	LOC107864427	NC_029979.1	248925757	248929511	+	3391	protein_coding	probably inactive leucine-rich repeat receptor-like protein kinase At3g28040	LRR_1
	107875776	497	771	667	637	1485	2043	1701	1099	876	10.0479	14.1733	12.9958	11.9554	26.6048	39.4781	33.5901	22.716	17.604	1366.42	649.249	1.07338	1	0.00239508	0.016351	1239.9	625.172	0.987749		0.00024851	0.00186919	1335.16	1260.19	0.0833001	0.842527	0.926943	LOC107875776	NC_029982.1	11982378	11986767	-	2590	protein_coding	NAC domain-containing protein 91%2C transcript variant X2	NAM
	107848440	29	40	24	169	70	82	42	58	84	1.58177	1.98384	1.26158	8.55739	3.38345	4.27494	2.23761	3.23438	4.55423	105.345	31.2129	1.75313	17	9.66e-05	0.00109242	62.3841	30.0605	1.05154	1	0.0169759	0.064718	102.753	63.3612	0.697486	0.139409	0.324037	LOC107848440	NC_029987.1	13958055	13960210	+	960	protein_coding	inactive protein RESTRICTED TEV MOVEMENT 2-like	-
	107873384	6	5	2	36	3	8	6	8	12	0.142031	0.107622	0.0456269	0.791122	0.0629316	0.181006	0.138731	0.193615	0.28236	15.5051	4.39792	1.81801	18	0.0942176	0.27	8.81286	4.23746	1.05784	2	0.259874	0.472248	15.0998	8.95082	0.753918	0.457902	0.674089	LOC107873384	NC_029982.1	163103192	163106120	+	2212	protein_coding	NAC domain-containing protein 45-like	NAM
	107860752	319	220	347	411	553	595	548	537	719	5.20197	3.26212	5.45337	6.22196	7.9913	9.27393	8.72865	8.95298	11.6546	509.975	300.852	0.762009		0.00235401	0.0161158	610.41	289.783	1.07552	3	2.4e-05	0.000236591	498.18	620.093	-0.315944	0.16237	0.357096	LOC107860752	NC_029978.1	163073312	163083669	+	3211	protein_coding	probable inactive leucine-rich repeat receptor-like protein kinase At3g03770	Pkinase_Tyr
	107870793	1	4	0	8	6	3	5	3	2	0.0262862	0.0956065	0	0.195221	0.139764	0.0753736	0.128377	0.0806242	0.0522574	5.52991	1.6372	1.74141	15	0.217153	0.462645	3.37052	1.57623	1.08458	4	0.499508	0.702338	5.39946	3.42609	0.656176	0.535917	0.735324	LOC107870793	NC_029981.1	112417005	112425875	+	1992	protein_coding	NAC domain-containing protein 73	NAM
	107858727	73	109	90	349	256	333	136	235	185	1.31854	1.79017	1.56664	5.85198	4.09755	5.74888	2.39937	4.33964	3.32147	307.847	91.2911	1.75157	16	8.8e-13	4.86e-11	189.01	87.9087	1.10278	5	0.0003661	0.00261227	300.487	192.023	0.64629	0.0272406	0.102715	LOC107858727	NC_029978.1	94820788	94849344	-	2899	protein_coding	kinesin-like protein NACK1%2C transcript variant X2	-
	107839908	1	2	13	18	9	16	12	12	14	0.0196702	0.0357716	0.24644	0.328693	0.15688	0.300815	0.230558	0.241328	0.273733	14.1632	5.41074	1.38781	8	0.176445	0.406213	12.8612	5.20694	1.30491	6	0.212754	0.414049	13.8172	13.0663	0.0782141	0.900912	0.954215	LOC107839908	NC_029977.1	173956841	173961395	+	2662	protein_coding	probable inactive leucine-rich repeat receptor-like protein kinase At3g03770	Pkinase_Tyr
	107838874	105	134	111	303	382	331	412	340	372	2.03104	2.35686	2.06924	5.44102	6.54799	6.11965	7.78423	6.72395	7.15257	331.489	117.722	1.49275	11	5.96e-15	4.49e-13	379.893	113.371	1.74368	7	7.52e-20	6.28e-18	323.844	385.998	-0.253285	0.137358	0.320644	LOC107838874	NC_029984.1	31083650	31090328	-	2707	protein_coding	kinesin-like protein NACK2%2C transcript variant X6	Kinesin
	107838967	154	155	110	197	128	144	466	427	479	2.14919	1.96692	1.47947	2.55229	1.583	1.92082	6.35228	6.09254	6.64477	153.72	141.377	0.120375		0.665401	0.846963	464.077	136.18	1.76919	8	1.23e-17	7.59e-16	150.029	471.505	-1.65262	4.51e-13	2.07e-11	LOC107838967	NC_029984.1	72789968	72794694	-	3752	protein_coding	probably inactive leucine-rich repeat receptor-like protein kinase At2g25790%2C transcript variant X5	LRRNT_2
	107866645	4	9	1	14	12	16	9	21	16	0.25954	0.530989	0.062532	0.843297	0.689986	0.992279	0.570395	1.39309	1.03194	13.7854	4.63941	1.56189	13	0.0796275	0.240985	15.6675	4.46781	1.8014	9	0.0532829	0.156328	13.4581	15.916	-0.241368	0.702491	0.847627	LOC107866645	NC_029979.1	260160568	260161374	+	807	protein_coding	inactive protein RESTRICTED TEV MOVEMENT 1-like	-
	107877163	1	8	0	4	5	5	0	27	2	0.02497	0.181639	0	0.092723	0.110638	0.119332	0	0.689285	0.0496408	4.57598	2.92239	0.634935		0.660355	0.844296	10.0457	2.81279	1.82825	10	0.339231	0.55852	4.47	10.209	-1.18941	0.428613	0.649851	LOC107877163	NC_029983.1	143739014	143741373	-	2097	protein_coding	probably inactive leucine-rich repeat receptor-like protein kinase At5g48380	Pkinase_Tyr
	107871109	2	3	6	16	22	31	3	26	16	0.0385867	0.0526294	0.111562	0.286573	0.376137	0.571662	0.0565351	0.512858	0.306844	22.6532	3.70612	2.61003	30	0.000819641	0.00677302	15.4179	3.56784	2.10911	11	0.0450347	0.138254	22.1254	15.6602	0.500316	0.536593	0.735981	LOC107871109	NC_029981.1	194328303	194332298	-	2714	protein_coding	probably inactive leucine-rich repeat receptor-like protein kinase IMK2	Pkinase_Tyr
	107841768	2	4	13	0	1	0	27	26	33	0.658644	1.19779	4.12593	0	0.291834	0	8.68507	8.75407	10.8025	0.313257	6.40535	-4.18859		0.0218592	0.0945541	29.0972	6.16489	2.23811	12	0.00319885	0.0167125	0.307612	29.56	-6.42886	1.22e-06	1.89e-05	LOC107841768	NC_029977.1	200335091	200335249	-	159	protein_coding	probable dolichyl pyrophosphate Man9GlcNAc2 alpha-1%2C3-glucosyltransferase	-
	107859900	11	20	12	54	33	52	9	73	127	0.164849	0.272536	0.173314	0.751271	0.438252	0.744848	0.131743	1.11849	1.89186	45.7227	14.3745	1.66376	14	0.000819116	0.00677077	71.1907	13.8414	2.36066	13	0.00376089	0.0190617	44.6172	72.2696	-0.69593	0.371073	0.596299	LOC107859900	NC_029978.1	148145722	148151387	-	3494	protein_coding	kinesin-like protein NACK1	Kinesin
	107867999	0	1	1	9	4	0	5	2	4	0	0.0273475	0.0289852	0.251287	0.106609	0	0.146885	0.0614986	0.119583	4.21749	0.661002	2.66219	31	0.184202	0.416913	3.69871	0.635984	2.52482	14	0.143138	0.316927	4.11467	3.75823	0.131024	0.926361	0.967203	LOC107867999	NC_029977.1	12478070	12480302	+	1741	protein_coding	NAC domain-containing protein 92-like	NAM
	107863580	1	2	0	2	0	2	0	3	14	0.03409	0.0619949	0	0.0632943	0	0.0651667	0	0.10456	0.474399	1.33563	0.994601	0.412818		0.856233	1	5.76791	0.957957	2.58212	15	0.184247	0.376782	1.30096	5.8524	-2.17631	0.249727	0.469648	LOC107863580	NC_029977.1	620782	622618	+	1536	protein_coding	NAC domain-containing protein 43-like	NAM
	107869475	2	0	0	7	4	0	0	11	1	0.0569773	0	0	0.185131	0.100983	0	0	0.320391	0.028318	3.55872	0.704008	2.35928	23	0.305195	0.565387	4.15522	0.679358	2.62898	16	0.291394	0.508079	3.47373	4.22262	-0.27709	0.886941	0.947157	LOC107869475	NC_029980.1	14032612	14034662	-	1838	protein_coding	probable inactive poly [ADP-ribose] polymerase SRO3%2C transcript variant X1	-
	107857429	0	5	8	4	8	8	1	25	63	0	0.184257	0.312466	0.150495	0.287316	0.309895	0.0395862	1.03588	2.53796	6.53105	4.32412	0.590652		0.626283	0.822181	30.2776	4.16045	2.85958	17	0.0333894	0.110275	6.38288	30.729	-2.26715	0.0449582	0.148241	LOC107857429	NC_029977.1	300979131	300980512	-	1292	protein_coding	NAC domain-containing protein 66-like	NAM
	107854099	72	57	46	242	387	437	242	477	549	1.82659	1.31487	1.12467	5.69943	8.7003	10.5964	5.9967	12.3721	13.8443	348.836	59.2847	2.55824	28	1.39e-16	1.37e-14	430.96	57.1127	2.91669	18	3.22e-15	1.45e-13	340.815	437.715	-0.360948	0.330809	0.556783	LOC107854099	NW_015961071.1	131320	133383	+	2064	protein_coding	inactive tetrahydrocannabinolic acid synthase-like	FAD_binding_4
	107839934	0	1	0	0	2	2	0	6	2	0	0.027238	0	0	0.053091	0.0572632	0	0.183757	0.0595519	1.30338	0.321299	1.84593	20	0.530262	1	2.75757	0.309139	2.97848	19	0.252119	0.463407	1.27525	2.80134	-1.13157	0.574949	0.764269	LOC107839934	NC_029977.1	174582684	174586382	+	1748	protein_coding	probable inactive purple acid phosphatase 27	Metallophos
	107878388	5	5	0	7	10	5	8	30	45	0.182957	0.166359	0	0.237785	0.32426	0.174871	0.285928	1.12232	1.63674	7.13042	3.36651	1.08397	3	0.35918	0.620302	28.2513	3.24409	3.12171	20	0.00261676	0.0141221	6.96947	28.6849	-2.03775	0.0111466	0.0516462	LOC107878388	NC_029983.1	203042262	203045209	+	1431	protein_coding	NAC domain-containing protein 73-like	NAM
	107855006	0	1	1	17	15	17	8	3	6	0	0.052092	0.0552115	0.904125	0.761514	0.930872	0.447662	0.175715	0.341674	16.0517	0.661002	4.57816	37	0.000310319	0.00296957	5.71348	0.635984	3.15012	21	0.0463242	0.141018	15.6724	5.80565	1.42806	0.0471666	0.153306	LOC107855006	NC_029977.1	72861135	72862665	-	914	protein_coding	inactive protein RESTRICTED TEV MOVEMENT 2-like	-
	107855302	9	5	0	30	14	36	11	42	76	0.147453	0.0744869	0	0.456289	0.203261	0.563745	0.176032	0.70352	1.2377	26.4507	4.77453	2.47373	26	0.00801801	0.0437395	43.8748	4.60281	3.25717	22	0.00143442	0.00851951	25.8011	44.5433	-0.788797	0.290662	0.516495	LOC107855302	NW_015961387.1	812470	817264	-	3196	protein_coding	probable inactive receptor kinase At4g23740	LRRNT_2
	107852632	0	2	0	2	1	0	10	4	6	0	0.0594408	0	0.0606867	0.0289648	0	0.31926	0.133669	0.194938	0.972025	0.642598	0.582891		0.845431	1	6.72217	0.618278	3.40249	23	0.0387151	0.123371	0.94855	6.83158	-2.84243	0.0410296	0.139206	LOC107852632	NC_029977.1	8974346	8979259	+	1602	protein_coding	NAC domain-containing protein 26	NAM
	107861319	0	0	3	4	6	8	2	15	14	0	0	0.103692	0.133178	0.190691	0.274236	0.0700622	0.550012	0.499094	5.90454	1.01911	2.53804	27	0.111758	0.302279	10.5942	0.980534	3.43613	24	0.0307312	0.103202	5.76765	10.7585	-0.898855	0.362175	0.587915	LOC107861319	NC_029978.1	148047582	148052614	-	1460	protein_coding	NAC domain-containing protein 37-like	NAM
	107878822	0	0	0	507	8	41	1	4	1	0	0	0	8.62025	0.12984	0.717723	0.0178893	0.0748996	0.0182051	183.38	0	9.94365	38	0.000125805	0.00137118	2.05666	0	3.51765	25	0.20391	1	178.469	2.09001	6.4202	0.000105613	0.00103936	LOC107878822	NC_029983.1	219851888	219854843	+	2859	protein_coding	probably inactive leucine-rich repeat receptor-like protein kinase IMK2	LRR_1
	107858451	0	0	0	3	0	1	3	4	2	0	0	0	0.149111	0	0.0511739	0.156888	0.218955	0.106438	1.32659	0	2.83115	32	0.452059	1	3.05593	0	4.09035	26	0.078367	0.207486	1.29142	3.10564	-1.27071	0.429862	0.650792	LOC107858451	NC_029978.1	41301875	41316489	-	978	protein_coding	putative NAC domain-containing protein 94%2C transcript variant X1	NAM
	107855027	0	0	0	6	1	2	0	8	1	0	0	0	0.315308	0.0501639	0.108212	0	0.463001	0.0562685	2.96643	0	3.99258	35	0.0980029	0.276942	3.11406	0	4.11636	27	0.186465	0.379956	2.89045	3.16439	-0.127055	0.941316	0.974161	LOC107855027	NC_029977.1	73152656	73154494	-	925	protein_coding	inactive protein RESTRICTED TEV MOVEMENT 2-like	-
	107861271	0	0	0	3	2	2	0	3	9	0	0	0	0.0647558	0.0412092	0.0444476	0	0.0713159	0.208009	2.29153	0	3.62103	33	0.145822	1	4.07979	0	4.50743	28	0.107166	0.259056	2.23666	4.1402	-0.88803	0.563739	0.756771	LOC107861271	NC_029978.1	142822348	142826994	+	2252	protein_coding	NAC domain-containing protein 86	NAM
	107875262	0	0	2	12	10	23	16	44	75	0	0	0.0591598	0.341923	0.27199	0.674739	0.479676	1.38073	2.28818	14.8691	0.679407	4.45751	36	0.00123987	0.00955936	45.8854	0.653689	6.13986	29	1.72e-06	2.18e-05	14.512	46.5893	-1.68505	0.0168261	0.0710513	LOC107875262	NC_029982.1	924476	928595	-	1706	protein_coding	probable inactive patatin-like protein 9	-
	107855281	0	0	0	2	0	0	0	0	1	0	0	0	0.0988009	0	0	0	0	0.0528947	0.658769	0	1.82151	19	0.651837	1	NA	NA	NA		NA	NA	0.640938	0.342441	0.793612	0.844166	1	LOC107855281	NW_015961387.1	498976	503957	+	984	protein_coding	probable inactive receptor kinase At5g58300	Pkinase
	107878951	0	0	0	0	0	2	0	0	0	0	0	0	0	0	1.39022	0	0	0	0.676866	0	1.85558	21	0.645522	1	NA	NA	NA		NA	NA	0.660026	0	1.79228	0.65684	1	TRNAC-GCA	NC_029983.1	14712277	14712348	-	72	tRNA	tRNA-Cys	-
	107839793	1	0	0	1	1	2	0	0	0	0.0316962	0	0	0.029425	0.0280881	0.0605909	0	0	0	1.31951	0.352004	1.86062	22	0.460629	1	NA	NA	NA		NA	NA	1.28811	0	2.76147	0.36927	1	LOC107839793	NC_029984.1	135396635	135399339	+	1652	protein_coding	NAC transcription factor 25	NAM
	107842859	0	0	0	3	0	0	0	0	1	0	0	0	0.0616357	0	0	0	0	0.0219985	0.988153	0	2.40688	24	0.546758	1	NA	NA	NA		NA	NA	0.961407	0.342441	1.37877	0.729955	1	LOC107842859	NC_029977.1	214537915	214546638	-	2366	protein_coding	probable inactive receptor kinase At1g48480	Pkinase
	107874572	0	0	0	3	0	0	0	1	0	0	0	0	0.138622	0	0	0	0.0508883	0	0.988153	0	2.40688	25	0.546758	1	NA	NA	NA		NA	NA	0.961407	0.352744	1.37877	0.729955	1	LOC107874572	NC_029982.1	1861651	1864142	-	1052	protein_coding	NAC domain-containing protein 21/22-like	NAM
