# Supplementary material for: Anthocyanins accumulation analysis of correlated genes by metabolome and transcriptome in green and purple peppers (Capsicum annuum)
Source: BMC Plant Biol. 2022 Jul 22;22:358. doi: 10.1186/s12870-022-03746-y (PMC9308287; doi:10.1186/s12870-022-03746-y)
Supplement: Supplementary file 7 — Additional file 7: Table S6. Differentially expressed genes of transcription factors in purple vs green peppers. [file 12870_2022_3746_MOESM7_ESM.xlsx]

## Sheet: Sheet1
Table S6.Differentially expressed genes of transcription factors in purple vs green peppers
gene_id	L9_1_count	L9_3_count	L9_5_count	L29_1_count	L29_3_count	L29_5_count	L66_1_count	L66_3_count	L66_5_count	L9_1_fpkm	L9_3_fpkm	L9_5_fpkm	L29_1_fpkm	L29_3_fpkm	L29_5_fpkm	L66_1_fpkm	L66_3_fpkm	L66_5_fpkm	L29vsL9_L29	L29vsL9_L9	L29vsL9_log2FoldChange	L29vsL9_pvalue	L29vsL9_padj	L66vsL9_L66	L66vsL9_L9	L66vsL9_log2FoldChange	L66vsL9_pvalue	L66vsL9_padj	L29vsL66_L29	L29vsL66_L66	L29vsL66_log2FoldChange	L29vsL66_pvalue	L29vsL66_padj	gene_name	gene_chr	gene_start	gene_end	gene_strand	gene_length	gene_biotype	gene_description	tf_family
LOC107875262	0	0	2	12	10	23	16	44	75	0	0	0.0591598	0.341923	0.27199	0.674739	0.479676	1.38073	2.28818	14.8691	0.679407	4.45751	0.00123987	0.00955936	45.8854	0.653689	6.13986	1.72e-06	2.18e-05	14.512	46.5893	-1.68505	0.0168261	0.0710513	LOC107875262	NC_029982.1	924476	928595	-	1706	protein_coding	probable inactive patatin-like protein 9	-
LOC107878402	4	4	4	262	38	72	0	26	22	0.110005	0.100025	0.106015	6.68898	0.926082	1.89257	0	0.731038	0.6014	122.57	4.05202	4.91943	2.65e-10	1.02e-08	16.4512	3.90265	2.07503	0.104151	0.253581	119.413	16.705	2.83816	0.0688884	0.199991	LOC107878402	NC_029983.1	203368737	203372913	+	1904	protein_coding	basic leucine zipper 34	bZIP_1
LOC107840085	3	0	0	4	2	5	5	24	37	0.107963	0	0	0.133636	0.0637822	0.171986	0.175757	0.883043	1.32357	3.63621	1.05601	1.80325	0.324557	0.586093	22.4755	1.01904	4.49731	0.00104221	0.00646338	3.54717	22.8191	-2.69004	0.00537218	0.0289783	LOC107840085	NC_029984.1	141047645	141065676	+	1455	protein_coding	MADS-box protein JOINTLESS-like%2C transcript variant X1	K-box
LOC107843395	1	2	6	27	10	9	4	39	35	0.0489824	0.0890777	0.283237	1.22776	0.434065	0.421359	0.191377	1.95308	1.70411	15.0718	3.03282	2.31213	0.021149	0.0922405	26.6753	2.91903	3.19027	0.00309341	0.0162466	14.6989	27.0888	-0.881203	0.330087	0.556091	LOC107843395	NC_029986.1	164829963	164833383	-	1069	protein_coding	probable WRKY transcription factor 70	WRKY
LOC107868113	9	7	7	4	4	42	30	21	96	0.286654	0.202728	0.214868	0.118273	0.112899	1.2786	0.93331	0.683835	3.03932	16.7847	7.79505	1.10467	0.292861	0.551733	49.6248	7.509	2.72686	0.000201751	0.00155143	16.3729	50.3798	-1.62455	0.108517	0.273975	LOC107868113	NC_029980.1	180436594	180441765	+	1644	protein_coding	transcription factor bHLH62-like%2C transcript variant X4	-
novel.2098	0	0	4	7	3	4	8	3	11	0	0	0.0854225	0.143999	0.0589102	0.0847195	0.173154	0.0679659	0.24229	4.59919	1.35881	1.76108	0.302109	0.561686	7.4016	1.30738	2.50466	0.1179	0.276717	4.48617	7.51785	-0.74842	0.444057	0.663323	－	NW_015960517.1	2277319	2278342	+	722	-	PF00249:MYB-like DNA-binding domain	MYB_DNA-binding
LOC107840563	9	3	4	30	37	29	122	115	64	0.499745	0.15147	0.214054	1.54645	1.82063	1.53912	6.6169	6.5286	3.53245	31.2866	5.49074	2.52312	0.000114818	0.00126687	101.879	5.29191	4.28182	1.33e-13	4.83e-12	30.5661	103.546	-1.75935	5.75e-06	7.67e-05	LOC107840563	NC_029984.1	151476402	151477858	-	943	protein_coding	MYB-related protein 308-like	MYB_DNA-binding
LOC107873329	4	11	1	412	14	50	10	15	18	0.0995952	0.249041	0.0239959	9.52322	0.308903	1.18992	0.243202	0.381844	0.445493	157.014	5.28201	4.89011	0.000885545	0.00723294	14.5913	5.08609	1.51169	0.107463	0.259563	152.84	14.8211	3.36658	0.000552716	0.00437393	LOC107873329	NC_029982.1	141347647	141350512	-	2103	protein_coding	protein FIZZY-RELATED 3%2C transcript variant X4	WD40
